# Supplementary material for: Enhanced insights into the genetic architecture of 3D cranial vault shape using pleiotropy-informed GWAS
Source: Commun Biol. 2025 Mar 15;8:439. doi: 10.1038/s42003-025-07875-6 (PMC11909261; doi:10.1038/s42003-025-07875-6)
Supplement: Supplementary file 3 — Supplementary Data 1–7 [file 42003_2025_7875_MOESM3_ESM.xlsx]

## Sheet: Supp. Data 1
Supplementary Data 1 – Overview of genomic loci associated with cranial vault shape after merging the cFDR-GWASs leveraging bone mineral density (bmd), facial shape (face), or brain shape (brain). cFDR indicates the lowest cFDR across the three cFDR-GWASs. Genes were annotated using GREAT with default settings or manually (<500kb with strong literature support).
rsID	Chr	Pos (GRCh38)	cFDR	minusLOG10(cFDR)	Aux. traits (cFDR<0.05)	Aux. traits (cFDR<0.01)	Best aux. trait	Known	Genes (GREAT)	Genes (Manual)
rs1563474	1	2881892	0.0191513	1.7178	brain-face		brain	FALSE	ACTRT2, MMEL1
rs1999526	1	3339686	0.0278832	1.55466	face		face	FALSE	ARHGEF16, PRDM16
rs4912098	1	19461192	0.0343614	1.46393	face-bmd		face	FALSE	CAPZB, PQLC2
rs2473331	1	22043837	0.0178854	1.7475	brain-bmd		bmd	FALSE	CDC42, CELA3A
rs12410529	1	47639944	0.0097784	2.00973	brain	brain	brain	FALSE	FOXD2, TRABD2B
rs17112456	1	55605313	0.0117053	1.93162	brain		brain	FALSE	PPAP2B, USP24
rs4927303	1	56116300	0.00327501	2.48479	face-bmd	face	face	FALSE	PPAP2B, USP24
rs56900203	1	75183574	0.0183196	1.73708	face		face	FALSE	LHX8, SLC44A5
rs79493487	1	76620658	0.033116	1.47996	bmd		bmd	FALSE	ST6GALNAC3, ST6GALNAC5
rs7553571	1	104300594	0.0475986	1.32241	face		face	FALSE	AMY1C
rs1779430	1	118918174	1.31977e-09	8.8795	brain-face-bmd	brain-face-bmd	face	TRUE	SPAG17, TBX15
rs1260387	1	150398972	0.00126193	2.89896	brain-bmd	brain	brain	FALSE	RPRD2, TARS2	ADAMTSL4
rs10800542	1	170795774	0.0236652	1.62589	face		face	FALSE	FMO3, PRRX1
rs2488386	1	197719826	0.0274602	1.5613	face		face	FALSE	CRB1, DENND1B
rs4844517	1	210294612	0.0219559	1.65845	brain-bmd		bmd	FALSE	HHAT, SERTAD4
rs74707917	1	213669130	0.0289881	1.53778	brain		brain	FALSE	PROX1, RPS6KC1
rs11118154	1	218793534	0.0186073	1.73032	brain-bmd		brain	FALSE	LYPLAL1, TGFB2
rs12137855	1	219275036	0.00350123	2.45578	brain-face	face	face	FALSE	LYPLAL1, SLC30A10	TGFB2
rs72738777	1	219824096	0.0144115	1.84129	brain-bmd		bmd	FALSE	LYPLAL1, SLC30A10	TGFB2
rs10746406	1	221057284	0.0155103	1.80938	brain-bmd		brain	FALSE	DUSP10, HLX
rs11800176	1	227956357	0.0132062	1.87922	brain		brain	FALSE	WNT3A, WNT9A
rs10200282	2	6356273	0.000283991	3.54669	brain-face-bmd	brain-face-bmd	brain	TRUE	CMPK2, SOX11
rs2272519	2	18530484	0.00597984	2.22331	brain-face	face	face	FALSE	KCNS3, RDH14
rs11885962	2	19330880	0.000772159	3.11229	brain-face	brain-face	face	FALSE	NT5C1B-RDH14, OSR1	RDH14
rs3770778	2	36917052	0.0136858	1.86373	brain		brain	FALSE	STRN, VIT
rs12989996	2	43425030	0.018187	1.74024	face-bmd		face	FALSE	THADA, ZFP36L2
rs6725455	2	48069351	0.0366234	1.43624	brain		brain	FALSE	FBXO11, FOXN2
rs12999048	2	54736759	0.000355873	3.44871	brain-face-bmd	brain-face-bmd	bmd	FALSE	EML6, RTN4
rs9967849	2	60382339	0.000866704	3.06213	brain-face	brain	brain	FALSE	BCL11A
rs2009778	2	65750729	1.04371e-19	18.9814	brain-face-bmd	brain-face-bmd	brain	TRUE	MEIS1, SPRED2
rs12621275	2	70294383	0.0224025	1.6497	brain-face-bmd		bmd	FALSE	SNRPG
rs10169824	2	71578392	4.58722e-05	4.33845	brain-face-bmd	brain-face-bmd	brain	FALSE	CYP26B1, DYSF
rs1441094	2	103975853	0.0420679	1.37605	brain		brain	FALSE	POU3F3
rs1969257	2	111682100	0.0384789	1.41478	face		face	FALSE	ANAPC1, BCL2L11
rs6739488	2	118432725	2.44697e-07	6.61137	brain-face-bmd	brain-face-bmd	face	TRUE	EN1, INSIG2
rs10200533	2	143425433	0.0300749	1.5218	brain		brain	FALSE	ARHGAP15, GTDC1
rs11680871	2	144924652	2.29069e-11	10.64	brain-face-bmd	brain-face-bmd	face	TRUE	ZEB2
rs10932026	2	154433108	0.0459352	1.33785	brain-face-bmd		face	FALSE	GALNT13, KCNJ3
rs970797	2	176247091	3.05927e-09	8.51438	brain-face-bmd	brain-face-bmd	face	TRUE	HOXD1, MTX2
rs11682767	2	176643382	0.0289743	1.53799	face		face	FALSE	HNRNPA3, MTX2
rs4667082	2	181135250	0.00115923	2.93583	face-bmd	face-bmd	face	FALSE	ITGA4, UBE2E3
rs6434813	2	196031046	0.00139007	2.85696	brain-bmd	brain-bmd	brain	FALSE	DNAH7, SLC39A10
rs260755	2	199256438	0.0143208	1.84403	face		face	FALSE	SATB2
rs60584169	2	202111695	0.0313814	1.50333	face		face	FALSE	FZD7, SUMO1
rs1199496	2	202544013	0.0216499	1.66454	bmd		bmd	FALSE	BMPR2, FAM117B
rs72941263	2	205758518	0.00511858	2.29085	brain-face-bmd	brain	brain	FALSE	INO80D, NRP2
rs60603116	2	216566838	0.000719233	3.14313	brain	brain	brain	FALSE	IGFBP2, RPL37A
rs11676756	2	217289886	0.0353321	1.45183	bmd		bmd	FALSE	TNP1, TNS1
rs3088214	2	217803113	0.00637225	2.19571	brain-face-bmd	brain	brain	FALSE	TNP1, TNS1
rs6732562	2	219102140	0.0349814	1.45616	bmd		bmd	FALSE	IHH, NHEJ1
rs371957905	2	231836713	0.0332896	1.47769	brain		brain	FALSE	COPS7B, NPPC
rs116790228	2	236639195	0.0262966	1.5801	face		face	FALSE	ACKR3, COPS8
rs62234378	3	13543509	0.032159	1.4927	face		face	FALSE	FBLN2, HDAC11
rs13326731	3	22386202	0.0336791	1.47264	face		face	FALSE	UBE2E2, ZNF385D
rs77743299	3	37793686	0.0299757	1.52323	bmd		bmd	FALSE	CTDSPL, ITGA9
rs10865990	3	54766649	0.0467983	1.32977	face		face	FALSE	CACNA2D3, LRTM1
rs6792802	3	55460051	0.000199408	3.70026	brain-face-bmd	brain-face-bmd	brain	FALSE	LRTM1, WNT5A
rs6801095	3	64402752	0.0254953	1.59354	brain		brain	FALSE	ADAMTS9, PRICKLE2
rs78683549	3	66059146	3.03715e-06	5.51753	brain-bmd	brain-bmd	brain	FALSE	MAGI1, SLC25A26
rs831435	3	71101832	0.0241529	1.61703	face		face	FALSE	FOXP1
rs75961160	3	85896504	0.0227684	1.64267	bmd		bmd	FALSE	CADM2
rs13092422	3	86928125	0.00136258	2.86564	face	face	face	FALSE	VGLL3
rs11920563	3	88992873	0.0130663	1.88385	brain-face		brain	FALSE	C3orf38, EPHA3
rs13058808	3	113597422	0.0315946	1.50039	brain		brain	FALSE	KIAA2018, SIDT1
rs2683792	3	114378594	0.0254665	1.59403	face		face	FALSE	TIGIT, ZBTB20
rs72979367	3	128425121	0.013624	1.8657	face		face	FALSE	DNAJB8, EEFSEC
rs9860483	3	139011895	0.0102514	1.98922	brain-face		brain	FALSE	COPB2, MRPS22
rs9844783	3	147502874	0.048725	1.31225	brain		brain	FALSE	ZIC1
rs67255901	3	148162089	0.000712355	3.1473	brain-face-bmd	brain	brain	FALSE	AGTR1, ZIC1
rs807200	3	157767987	0.000421262	3.37545	brain-face	brain-face	face	TRUE	SHOX2, VEPH1
rs76041641	3	169087874	0.00727649	2.13808	brain-face	brain	brain	FALSE	GOLIM4, MECOM
rs35614773	3	177593205	2.97409e-07	6.52665	brain-face-bmd	brain-face-bmd	brain	TRUE	KCNMB2, TBL1XR1
rs10433483	3	184628672	0.0226167	1.64557	face		face	FALSE	EPHB3, MAGEF1
rs150417286	3	192966932	0.0204433	1.68945	brain-face		brain	FALSE	HRASLS, MB21D2	FGF12
rs112965760	3	197486050	0.0277651	1.5565	face		face	FALSE	BDH1, DLG1
rs59231873	4	534692	0.0165614	1.7809	brain-face-bmd		brain	FALSE	PDE6B, PIGG
rs10017573	4	4461337	0.00579107	2.23724	face	face	face	FALSE	ENSG00000168824, STX18	MSX1
rs76743316	4	38007999	0.0475794	1.32258	brain		brain	FALSE	KLF3, PTTG2
rs186204036	4	41004084	0.00532446	2.27372	face	face	face	FALSE	APBB2, NSUN7
rs13149013	4	65079668	0.0401658	1.39614	face		face	FALSE	EPHA5, TECRL
rs2627682	4	87741338	0.0477279	1.32123	bmd		bmd	FALSE	DMP1, IBSP
rs72918910	4	100709145	0.0182551	1.73862	brain		brain	FALSE	EMCN, PPP3CA
rs28554154	4	118484507	0.0458562	1.3386	brain		brain	FALSE	METTL14, PRSS12
rs62324061	4	126988711	0.00365474	2.43714	brain-face	face	face	FALSE	INTU
rs6535706	4	138808273	0.0475961	1.32243	face		face	FALSE	CCRN4L, SLC7A11
rs10006823	4	145229127	0.0391705	1.40704	bmd		bmd	FALSE	OTUD4, SMAD1
rs77549980	4	150877811	0.000689242	3.16163	brain-face-bmd	brain-bmd	brain	FALSE	LRBA, MAB21L2
rs28427231	4	154268230	0.0189064	1.72339	face		face	FALSE	DCHS2, SFRP2
rs9684043	4	158984927	0.0439373	1.35717	brain		brain	FALSE	FNIP2, RAPGEF2
rs10010989	4	168581762	0.0227863	1.64233	face		face	FALSE	CBR4, PALLD
rs78620056	4	176654036	0.0103422	1.98539	face		face	FALSE	SPCS3, VEGFC
rs80126714	4	184341034	0.026306	1.57995	bmd		bmd	FALSE	ENPP6, IRF2
rs28514592	4	186091366	0.0046576	2.33184	brain-face-bmd	face	face	FALSE	CYP4V2, TLR3
rs7711578	5	2273221	0.0176234	1.75391	face		face	FALSE	IRX2, IRX4
rs112217239	5	10067909	0.00834041	2.07881	brain	brain	brain	FALSE	FAM173B, TAS2R1
rs6865314	5	15745022	0.0431091	1.36543	brain		brain	FALSE	FBXL7, MARCH11
rs1351637	5	44441601	5.04713e-14	13.297	brain-face-bmd	brain-face-bmd	brain	TRUE	FGF10, MRPS30
rs11744528	5	52609834	0.026743	1.57279	brain		brain	FALSE	ITGA1
rs9687611	5	54004458	0.0419495	1.37727	face		face	FALSE	ARL15, NDUFS4
rs35615026	5	59875552	0.0434782	1.36173	face		face	FALSE	PDE4D
rs4131513	5	73282619	0.000641273	3.19296	brain-face-bmd	brain-face-bmd	brain	FALSE	FOXD1, TMEM174
rs564543	5	80994112	0.0431065	1.36546	bmd		bmd	FALSE	CKMT2, RASGRF2
rs3850651	5	88885292	0.0340933	1.46733	brain		brain	FALSE	MEF2C, TMEM161B
rs963138	5	92883109	0.0477099	1.32139	brain		brain	FALSE	NR2F1
rs6883547	5	113581156	0.0305208	1.5154	face		face	FALSE	KCNN2, YTHDC2
rs17677244	5	128465630	0.00369063	2.4329	brain-face	brain-face	face	FALSE	FBN2, SLC12A2
rs10479176	5	138052551	0.00166273	2.77918	brain-face-bmd	brain	brain	FALSE	FAM13B, WNT8A
rs13170064	5	168386104	0.0263534	1.57916	brain		brain	FALSE	RARS, WWC1
rs6555969	5	171701460	9.77784e-10	9.00976	brain-face-bmd	brain-face-bmd	brain	TRUE	FGF18, SMIM23
rs2936946	5	174391696	0.000955674	3.01969	brain-face-bmd	brain-face	face	FALSE	ENSG00000170091, MSX2
rs74971894	6	21888286	0.0183293	1.73685	bmd		bmd	FALSE	PRL, SOX4
rs2328887	6	25429921	0.0236118	1.62687	bmd		bmd	FALSE	LRRC16A, SCGN
rs7766356	6	28432761	0.0376602	1.42412	bmd		bmd	FALSE	ZSCAN12, ZSCAN23
rs4714260	6	39568846	3.84077e-16	15.4156	brain-face-bmd	brain-face-bmd	face	TRUE	KCNK16, KIF6	DAAM2
rs12206676	6	42086157	0.013387	1.87332	face		face	FALSE	GUCA1A, TAF8
rs60207481	6	44107982	0.0155223	1.80904	brain		brain	FALSE	TMEM63B, VEGFA
rs3799970	6	44842621	3.04231e-08	7.5168	brain-face-bmd	brain-face-bmd	face	TRUE	CDC5L, RUNX2
rs9369577	6	45759843	0.00840014	2.07571	brain-face-bmd	face	face	FALSE	CLIC5, SUPT3H	RUNX2
rs10948785	6	53888780	0.00114065	2.94285	brain-face-bmd	brain-face-bmd	face	FALSE	LRRC1, MLIP
rs62404989	6	55896846	0.00152165	2.81769	brain-face-bmd	bmd	bmd	FALSE	BMP5, COL21A1
rs76535776	6	73028639	0.0260387	1.58438	face		face	FALSE	KCNQ5, KHDC1
rs72903959	6	80577925	0.0146397	1.83447	face		face	FALSE	BCKDHB
rs9344390	6	84400875	0.0219608	1.65835	brain		brain	FALSE	KIAA1009, TBX18
rs9351013	6	84872588	0.0442817	1.35378	face		face	FALSE	NT5E, TBX18
rs111903724	6	110794735	0.0497648	1.30308	face		face	FALSE	CDK19, SLC22A16
rs7754234	6	122315506	0.0018813	2.72554	brain-face	brain-face	brain	FALSE	GJA1, HSF2
rs141733433	6	123669633	0.0432698	1.36382	bmd		bmd	FALSE	NKAIN2, TRDN
rs142881381	6	125914054	0.0176886	1.75231	brain		brain	FALSE	HINT3, NCOA7
rs1936800	6	127114919	9.27873e-07	6.03251	brain-face-bmd	brain-face-bmd	face	TRUE	RSPO3
rs113419765	6	130226805	0.027942	1.55374	bmd		bmd	FALSE	L3MBTL3, SAMD3
rs80091429	6	130595185	0.00541607	2.26632	face	face	face	FALSE	SMLR1, TMEM200A
rs10485232	6	133315673	1.69298e-30	29.7713	brain-face-bmd	brain-face-bmd	face	TRUE	EYA4, TCF21
rs1342242	6	135949449	2.04965e-07	6.68832	brain-face-bmd	brain-face-bmd	face	FALSE	MTFR2, PDE7B
rs9403479	6	143280479	0.045642	1.34064	brain		brain	FALSE	ADAT2, AIG1
rs139265323	6	146344834	0.0271943	1.56552	face		face	FALSE	GRM1, RAB32
rs9397763	6	155021463	0.00131282	2.8818	brain-bmd	brain-bmd	bmd	FALSE	CLDN20, TIAM2
rs3860825	6	157054015	8.43935e-06	5.07369	brain-face-bmd	brain-face-bmd	brain	FALSE	ARID1B, TMEM242
rs13220412	6	159996173	0.0499359	1.30159	brain		brain	FALSE	SLC22A1, IGF2R
rs2237292	7	13908892	0.0242416	1.61544	face		face	FALSE	ETV1
rs1178127	7	18727720	1.8455e-06	5.73389	brain-face-bmd	brain-face-bmd	face	FALSE	HDAC9, TWIST1
rs6945983	7	19591040	0.00580153	2.23646	brain	brain	brain	FALSE	FERD3L, TWISTNB
rs71520382	7	22779990	0.0232166	1.6342	face		face	FALSE	IL6, TOMM7
rs79236767	7	28627362	0.039275	1.40588	bmd		bmd	FALSE	CHN2, CREB5
rs148673350	7	33219926	1.47438e-13	12.8314	brain-face-bmd	brain-face-bmd	brain	TRUE	BBS9, BMPER
rs13229882	7	33946839	0.0465749	1.33185	face		face	FALSE	BMPER, NPSR1
rs6460536	7	70117023	0.000830375	3.08073	brain-face-bmd	brain-bmd	brain	FALSE	AUTS2
rs9642196	7	84969722	0.024224	1.61575	brain		brain	FALSE	SEMA3A, SEMA3D
rs11773448	7	96569800	3.26593e-30	29.486	brain-face-bmd	brain-face-bmd	face	TRUE	DLX6, SLC25A13	DLX5
rs38844	7	116680832	0.0380473	1.41968	brain		brain	FALSE	CAPZA2, MET
rs34275932	7	121176275	6.01013e-07	6.22112	brain-face-bmd	brain-face-bmd	face	TRUE	CPED1, WNT16
rs12707194	7	134959703	0.0154771	1.81031	face		face	FALSE	AGBL3, CALD1
rs73485842	7	155290753	0.0283637	1.54724	face		face	FALSE	HTR5A, INSIG1
rs55653235	8	1258519	0.0267934	1.57197	face		face	FALSE	DLGAP2, TDRP
rs113877353	8	3818052	0.0446564	1.35012	face		face	FALSE	NONE
rs2922903	8	6512588	0.0107506	1.96857	brain		brain	FALSE	ANGPT2, MCPH1
rs34742161	8	8378721	0.0487604	1.31193	bmd		bmd	FALSE	ENSG00000182319, ZNF705B
rs17739179	8	10079707	0.014904	1.8267	face-bmd		face	FALSE	MSRA, PRSS55, TNKS
rs73208935	8	13160639	0.0486305	1.31309	bmd		bmd	FALSE	DLC1, KIAA1456
rs7009345	8	25586828	0.0120682	1.91836	face		face	FALSE	CDCA2, EBF2
rs376954	8	26587361	0.0393244	1.40534	brain		brain	FALSE	ADRA1A, DPYSL2
rs10108844	8	69030255	0.0137659	1.8612	brain-face-bmd		bmd	FALSE	SULF1
rs13257083	8	73491886	0.00299403	2.52374	brain	brain	brain	FALSE	RDH10, STAU2
rs80324668	8	75895749	0.0199465	1.70013	brain		brain	FALSE	HNF4G, ZFHX4
rs1583351	8	76719519	0.0205233	1.68775	brain-face		brain	FALSE	PEX2, ZFHX4
rs1843158	8	95836948	0.00870507	2.06023	brain	brain	brain	FALSE	C8orf37, GDF6
rs10107699	8	98222825	0.000100289	3.99875	face	face	face	FALSE	NIPAL2, POP1
rs4734416	8	98870771	0.0204492	1.68932	face		face	FALSE	KCNS2, STK3
rs1283690	8	107402390	0.00782197	2.10668	brain-face	brain	brain	FALSE	ABRA, ANGPT1
rs7813717	8	108534556	1.1693e-08	7.93207	brain-face-bmd	brain-face-bmd	brain	TRUE	EMC2, TMEM74	RSPO2
rs2154658	8	109604353	0.00261184	2.58305	brain-face	face	face	FALSE	EBAG9, KCNV1, SYBU
rs72717967	8	122801535	0.00196391	2.70688	brain-face-bmd	brain-face-bmd	brain	FALSE	DERL1, ZHX2
rs552848	9	238389	0.0317972	1.49761	face-bmd		bmd	FALSE	DOCK8, KANK1
rs10959878	9	1160479	0.0305178	1.51545	face		face	FALSE	DMRT2, SMARCA2
rs7036822	9	1450428	0.00890364	2.05043	brain-face	brain	brain	FALSE	DMRT2, SMARCA2
rs10758593	9	4292083	0.000123734	3.90751	brain-face	brain-face	face	FALSE	GLIS3, RFX3
rs13290445	9	12961480	0.0202555	1.69346	brain		brain	FALSE	MPDZ, TYRP1
rs56009005	9	13257032	0.0416131	1.38077	bmd		bmd	FALSE	MPDZ, TYRP1
rs10962167	9	15800848	0.0404263	1.39334	brain		brain	FALSE	PSIP1
rs10810581	9	16645896	0.000921375	3.03556	brain-face-bmd	brain-face	face	FALSE	BNC2
rs11790330	9	16943863	0.0144696	1.83954	face		face	FALSE	BNC2, CNTLN
rs74520601	9	18824290	0.033269	1.47796	face		face	FALSE	ADAMTSL1, FAM154A
rs63319	9	72909868	0.00911505	2.04024	face	face	face	FALSE	ALDH1A1, TMC1
rs4877313	9	86300651	0.00657768	2.18193	brain	brain	brain	FALSE	ISCA1, ZCCHC6
rs13295659	9	87148363	0.0401811	1.39598	bmd		bmd	FALSE	DAPK1, GAS1
rs28536201	9	95514471	0.0387945	1.41123	brain		brain	FALSE	ERCC6L2, PTCH1
rs62559007	9	95790981	0.0388746	1.41033	face		face	FALSE	ERCC6L2, PTCH1
rs10819799	9	100611934	0.0317589	1.49813	brain		brain	FALSE	ENSG00000148123, MURC
rs10978967	9	107655935	0.000138755	3.85775	brain-face-bmd	brain-face	brain	FALSE	KLF4
rs117559734	9	108090483	0.0462852	1.33456	face-bmd		bmd	FALSE	ACTL7B, KLF4
rs7038482	9	108610312	2.49082e-05	4.60366	brain-face-bmd	face-bmd	face	TRUE	ACTL7B	KLF4
rs3789283	9	116197452	0.0426597	1.36998	brain		brain	FALSE	PAPPA, PAPPA-AS1
rs4472590	9	116637452	0.0256613	1.59072	brain-face		face	FALSE	ASTN2, PAPPA-AS1, TRIM32
rs10448285	9	126634735	0.000235218	3.62853	brain-face-bmd	brain-face-bmd	face	FALSE	LMX1B, ZBTB43
rs77944967	10	1781417	0.0153286	1.8145	bmd		bmd	FALSE	ADARB2
rs1149935	10	9152043	0.00043762	3.3589	brain-face-bmd	brain-face	brain	FALSE	NONE	GATA3
rs12412918	10	21423595	0.00546004	2.2628	brain-face	brain	brain	FALSE	DNAJC1, MLLT10, NEBL
rs5024546	10	27699369	0.025635	1.59117	face		face	FALSE	MKX, RAB18
rs12416445	10	29225202	0.0378354	1.4221	brain		brain	FALSE	BAMBI, LYZL1
rs1977894	10	34155781	0.0138702	1.85792	brain		brain	FALSE	NRP1, PARD3
rs12780892	10	49038965	0.0134668	1.87073	brain		brain	FALSE	LRRC18, VSTM4
rs7895549	10	63597678	0.0244245	1.61217	brain		brain	FALSE	REEP3
rs4746797	10	68871873	0.0290757	1.53647	brain		brain	FALSE	DDX50, STOX1
rs72818289	10	79381769	0.0237342	1.62463	bmd		bmd	FALSE	PPIF, ZCCHC24
rs73314934	10	81825156	0.048508	1.31419	face		face	FALSE	NRG3
rs17091834	10	90199831	0.0122793	1.91083	brain-face		face	FALSE	HTR7, KIF20B
rs7920484	10	93190051	6.08447e-09	8.21578	brain-face-bmd	brain-face-bmd	face	TRUE	CYP26A1, MYOF
rs7078844	10	94321383	0.0145789	1.83627	face		face	FALSE	NOC3L, PLCE1
rs117697664	10	104567227	0.0393088	1.40551	brain		brain	FALSE	CCDC147, SORCS3
rs7904503	10	117506769	4.1022e-06	5.38698	brain-face-bmd	brain-face-bmd	face	FALSE	EMX2, PDZD8
rs12774913	10	119974606	0.0037995	2.42027	brain-face-bmd	brain-face-bmd	face	FALSE	PPAPDC1A, SEC23IP
rs2559505	10	124874155	0.0172779	1.76251	brain		brain	FALSE	FAM175B, ZRANB1
rs4962331	10	126268427	0.0111674	1.95205	brain-face-bmd		bmd	FALSE	ADAM12, FANK1
rs10765111	10	127474707	0.0142721	1.84551	face		face	FALSE	DOCK1, NPS
rs79586212	10	128996438	0.00833662	2.07901	face-bmd	bmd	bmd	FALSE	MGMT, MKI67
rs72841336	10	131226137	0.0155194	1.80912	brain-bmd		brain	FALSE	PPP2R2D
rs12803012	11	2562522	0.0379811	1.42043	brain		brain	FALSE	CDKN1C, KCNQ1
rs11025327	11	19931810	0.000631164	3.19986	face	face	face	FALSE	DBX1, NAV2
rs2883039	11	27552150	0.00307894	2.5116	brain-bmd	bmd	bmd	FALSE	BDNF, LIN7C
rs3824915	11	44309959	0.000129017	3.88935	brain-face	brain-face	face	FALSE	ALX4
rs3782086	11	65639398	0.033966	1.46896	brain-bmd		bmd	FALSE	SIPA1
rs7123176	11	66498080	0.0388169	1.41098	brain		brain	FALSE	BBS1, DPP3
rs599083	11	68424878	0.00571239	2.24318	face-bmd	bmd	bmd	FALSE	GAL, LRP5, PPP6R3
rs2924538	11	69143386	0.012728	1.89524	brain		brain	FALSE	CCND1, TPCN2
rs6592568	11	74564849	6.70547e-05	4.17357	brain-face-bmd	brain	brain	FALSE	LIPT2, POLD3
rs10898558	11	86930962	0.0273931	1.56236	face		face	FALSE	FZD4, PRSS23
rs74976049	11	93257882	0.0055125	2.25865	brain-bmd	brain	brain	FALSE	CCDC67, SLC36A4
rs17633056	11	95559062	0.025182	1.59891	brain		brain	FALSE	FAM76B, SESN3
rs61893197	11	104658441	0.0398061	1.40005	face		face	FALSE	CASP12, PDGFD
rs1024344	11	115088274	0.0264442	1.57767	bmd		bmd	FALSE	CADM1, NXPE2
rs12372308	12	24137871	0.038977	1.40919	brain		brain	FALSE	BCAT1, SOX5
rs12811524	12	27740134	0.0278759	1.55477	brain		brain	FALSE	MANSC4, MRPS35
rs10843158	12	28354259	1.60624e-10	9.79419	brain-face-bmd	brain-face-bmd	face	TRUE	CCDC91, FAR2	PTHLH
rs11049896	12	28887513	0.00629994	2.20066	bmd	bmd	bmd	FALSE	CCDC91, FAR2	PTHLH
rs6580945	12	53305090	0.0283727	1.5471	brain-bmd		brain	FALSE	AAAS, C12orf10, ESPL1, PFDN5	SP7
rs9645820	12	58930227	0.0469218	1.32863	face		face	FALSE	LRIG3, SLC16A7
rs79487293	12	65511346	1.94841e-07	6.71032	brain-face-bmd	brain-face-bmd	brain	FALSE	HMGA2, MSRB3
rs12424216	12	65927111	2.40885e-14	13.6182	brain-face-bmd	brain-face-bmd	face	TRUE	HMGA2, LLPH
rs695916	12	77608494	0.0130355	1.88487	brain-face		face	FALSE	E2F7, NAV3
rs955574	12	79509689	0.00381356	2.41867	brain	brain	brain	FALSE	PAWR, SYT1
rs4882552	12	83181853	0.0192941	1.71458	face		face	FALSE	TMTC2
rs12823001	12	83963012	0.00101141	2.99507	brain-face	brain-face	face	FALSE	SLC6A15
rs11609649	12	85182714	1.42678e-07	6.84564	brain-face-bmd	brain-face-bmd	face	TRUE	ALX1, TSPAN19
rs1514798	12	100781226	0.0282262	1.54935	face		face	FALSE	ANO4, GAS2L3
rs4567519	12	108341080	0.0312208	1.50556	face		face	FALSE	CMKLR1
rs79259552	12	120478752	0.00404685	2.39288	brain-face-bmd	face-bmd	face	FALSE	COQ5, DYNLL1
rs192652178	12	125804071	0.0452059	1.3448	brain		brain	FALSE	TMEM132B
rs666807	12	129055644	0.0404271	1.39333	brain-bmd		brain	FALSE	GLT1D1, TMEM132D
rs79239919	13	22409621	0.00293027	2.53309	brain-face-bmd	brain-face	face	FALSE	FGF9, SGCG
rs9557284	13	99741022	0.000569413	3.24457	brain-face-bmd	brain-face	face	FALSE	CLYBL, ZIC5	ZIC2
rs1034266	13	100322513	4.71109e-07	6.32688	brain-face-bmd	brain-face-bmd	brain	TRUE	GGACT, PCCA	ZIC2
rs4901510	14	54369315	0.00155931	2.80707	brain-bmd	brain	brain	FALSE	BMP4, CDKN3
rs4127824	14	59394486	0.0476924	1.32155	brain		brain	FALSE	DAAM1, GPR135
rs56313943	14	61124313	0.0313206	1.50417	face		face	FALSE	TMEM30B, TRMT5
rs8013184	14	68386866	0.0472992	1.32515	brain		brain	FALSE	RAD51B, ZFP36L1
rs11623496	14	80563109	0.00172762	2.76255	brain-face-bmd	brain-face-bmd	bmd	FALSE	CEP128, DIO2
rs7146689	14	92633679	0.00440602	2.35595	brain-face-bmd	face	face	FALSE	LGMN, RIN3
rs1989296	14	94439066	0.0417349	1.3795	brain		brain	FALSE	SERPINA1, SERPINA11
rs10139768	14	98155175	0.00174616	2.75791	face	face	face	FALSE	NONE	BCL11B
rs10137526	14	98419791	0.0078305	2.10621	brain	brain	brain	TRUE	BCL11B
rs1826947	15	35813450	0.0399983	1.39796	face		face	FALSE	DPH6
rs34679050	15	36256955	0.0293837	1.53189	face		face	FALSE	DPH6, MEIS2
rs1678982	15	48609223	0.00219285	2.65899	brain-face	brain	brain	FALSE	CEP152, DUT, FBN1
rs680556	15	55609010	0.0186648	1.72898	brain		brain	FALSE	PRTG, PYGO1
rs339989	15	60622622	0.0227293	1.64341	brain		brain	FALSE	NARG2, RORA
rs80257920	15	67469336	0.0112187	1.95006	brain-bmd		brain	FALSE	C15orf61, IQCH
rs2306022	15	68335825	0.00346295	2.46055	brain-face	brain-face	face	FALSE	FEM1B, ITGA11
rs144094033	15	71912906	0.049544	1.30501	bmd		bmd	FALSE	SENP8, THSD4
rs4842918	15	83868247	1.64201e-05	4.78462	brain-face-bmd	brain-face-bmd	brain	TRUE	ADAMTSL3, GOLGA6L4
rs62020884	15	85181599	0.0123136	1.90961	bmd		bmd	FALSE	AKAP13, PDE8A
rs10152822	15	94092474	0.0499211	1.30172	face		face	FALSE	MCTP2
rs55697622	16	4249988	0.00018467	3.7336	brain-face-bmd	brain-face-bmd	brain	FALSE	GLIS2, SRL, TFAP4
rs7187002	16	20569594	0.0315956	1.50037	brain-bmd		brain	FALSE	ACSM2A, ACSM2B
rs1469906	16	49271536	0.0435223	1.36129	face		face	FALSE	CBLN1, N4BP1
rs7197014	16	53525165	0.0211856	1.67396	face		face	FALSE	AKTIP, RPGRIP1L
rs142249658	16	75800669	0.0203789	1.69082	face-bmd		bmd	FALSE	CNTNAP4, TERF2IP
rs1814080	16	77490713	0.0357315	1.44695	brain		brain	FALSE	ADAMTS18, NUDT7
rs10514560	16	82737470	0.00459007	2.33818	brain-face-bmd	brain	brain	FALSE	CDH13
rs35795524	16	84950860	0.0468932	1.32889	bmd		bmd	FALSE	CRISPLD2, ZDHHC7
rs11643993	16	87226193	0.0257736	1.58883	brain		brain	FALSE	FBXO31, FOXL1
rs2663343	17	1023500	0.0123665	1.90775	brain-bmd		brain	FALSE	ABR, TIMM22
rs16952025	17	2213504	5.15591e-05	4.28769	brain-face-bmd	brain-face-bmd	brain	FALSE	HIC1, SRR
rs8082455	17	14396575	0.0230963	1.63646	brain		brain	FALSE	HS3ST3B1, PMP22
rs11080118	17	30148361	0.0118291	1.92705	brain-bmd		brain	FALSE	NSRP1, SLC6A4
rs9909944	17	31502604	0.0228558	1.641	bmd		bmd	FALSE	COPRS, RAB11FIP4
rs74636831	17	43882173	0.0418677	1.37812	bmd		bmd	FALSE	CD300LG, MPP2	SOST
rs61667602	17	45707983	0.000846793	3.07222	brain-face-bmd	brain-face-bmd	brain	FALSE	CRHR1, PLEKHM1, SPPL2C
rs3809868	17	47673230	0.0274577	1.56134	brain		brain	FALSE	KPNB1, TBKBP1
rs1054072	17	48722450	0.0043242	2.36409	brain-face	brain-face	brain	FALSE	HOXB9, PRAC1
rs61195565	17	56199906	0.0180405	1.74375	brain-bmd		bmd	FALSE	NOG, PCTP
rs12951993	17	56683253	0.0480928	1.31792	face		face	FALSE	C17orf67, NOG
rs8067960	17	62839798	0.00180785	2.74284	brain-face-bmd	brain-face-bmd	brain	FALSE	MARCH10, TANC2
rs2521692	17	69610865	0.00305133	2.51551	face	face	face	FALSE	KCNJ16, MAP2K6
rs12940346	17	70079183	2.65699e-21	20.5756	brain-face-bmd	brain-face-bmd	face	TRUE	KCNJ16, MAP2K6
rs76879390	17	71091760	0.0234715	1.62946	bmd		bmd	FALSE	KCNJ2	SOX9
rs1990222	17	71445136	0.0261416	1.58267	face		face	FALSE	SOX9
rs2193054	17	72029668	0.0113621	1.94454	face		face	FALSE	SOX9
rs117162268	17	74061448	0.0216924	1.66369	brain		brain	FALSE	RPL38, SDK2
rs73393319	18	6632348	0.0319039	1.49616	brain-bmd		bmd	FALSE	ARHGAP28, L3MBTL4
rs582312	18	8805761	0.0228162	1.64176	brain		brain	FALSE	NDUFV2, SOGA2
rs17203740	18	24676379	0.00370536	2.43117	brain	brain	brain	FALSE	HRH4, ZNF521
rs12970471	18	43941672	0.00311306	2.50681	face	face	face	FALSE	SETBP1, SYT4
rs8088108	18	66730123	0.0138185	1.85954	face		face	FALSE	CDH19, DSEL
rs78306782	18	69807755	0.0459924	1.33731	brain		brain	FALSE	CD226, DOK6
rs8099041	18	70471415	0.0367562	1.43467	face		face	FALSE	GTSCR1, SOCS6
rs11672881	19	20010978	0.0299945	1.52296	brain		brain	FALSE	ZNF682, ZNF93
rs11672818	19	47728989	0.0362404	1.44081	bmd		bmd	FALSE	EHD2, GLTSCR2
rs8108930	19	57330083	0.0468328	1.32945	face		face	FALSE	ZNF304, ZNF543
rs6047276	20	290134	0.0142044	1.84758	brain-face-bmd		brain	FALSE	C20orf96
rs1321454	20	6608452	1.95689e-10	9.70843	brain-face-bmd	brain-face-bmd	brain	TRUE	BMP2, FERMT1
rs6054748	20	7123941	2.88874e-08	7.53929	brain-face-bmd	brain-face-bmd	brain	TRUE	BMP2, HAO1
rs34325313	20	10648481	0.00827483	2.08224	bmd	bmd	bmd	FALSE	JAG1, SLX4IP
rs6040439	20	11221637	0.0190078	1.72107	brain		brain	FALSE	BTBD3, JAG1
rs79126623	20	16676275	0.0402938	1.39476	bmd		bmd	FALSE	KIF16B, SNRPB2
rs8115448	20	18707223	0.0111695	1.95197	face		face	FALSE	DTD1, SCP2D1
rs6113492	20	22077868	0.0413472	1.38355	face		face	FALSE	FOXA2, PAX1
rs8117705	20	35308954	0.000452517	3.34436	brain-face	brain-face	brain	FALSE	FAM83C, UQCC1	GDF5
rs2145943	20	39934603	0.0329486	1.48216	face		face	FALSE	DHX35, MAFB
rs147635701	20	50975431	0.0188615	1.72442	brain		brain	FALSE	KCNG1, MOCS3
rs2246056	20	52866793	0.027934	1.55387	brain		brain	FALSE	TSHZ2, ZFP64
rs72626591	20	56920091	0.00605856	2.21763	brain	brain	brain	FALSE	BMP7, TFAP2C
rs2834793	21	35134446	0.000163513	3.78645	brain-face-bmd	face	face	FALSE	RUNX1, SETD4
rs2834965	21	35550129	0.0347943	1.45849	brain-bmd		bmd	FALSE	RUNX1, SETD4
rs461488	21	38653325	0.0178045	1.74947	face-bmd		bmd	FALSE	ERG, ETS2, KCNJ15
rs74497385	21	40189451	0.0113672	1.94435	bmd		bmd	FALSE	DSCAM, PCP4
rs228032	21	42648988	0.0324217	1.48916	face		face	FALSE	PDE9A
rs9604983	22	19587218	0.0129978	1.88613	brain-face-bmd		bmd	FALSE	CLDN5, SEPT5
rs34734418	22	27969167	0.000482848	3.31619	brain-face-bmd	brain-face-bmd	bmd	FALSE	PITPNB, TTC28
rs1059804	22	38219529	0.0178802	1.74763	brain		brain	FALSE	MAFF, TMEM184B

## Sheet: Supp. Data 2
Supplementary data 2 – Enrichment of GO Biological processes in GREAT, based on the set of merged cFDR-GWAS loci significant at 1% cFDR.
Ontology	ID	Desc	BinomRank	BinomP	BinomBonfP	BinomFdrQ	RegionFoldEnrich	ExpRegions	ObsRegions	GenomeFrac	SetCov	HyperRank	HyperP	HyperBonfP	HyperFdrQ	GeneFoldEnrich	ExpGenes	ObsGenes	TotalGenes	GeneSetCov	TermCov	Regions	Genes
GO Biological Process	GO:0060485	mesenchyme development	1	1.99709e-12	2.57964e-08	2.57964e-08	5.95559	4.02982	24	0.0335819	0.2	1	4.58921e-16	5.92788e-12	5.92788e-12	10.0723	2.18422	22	189	0.101383	0.116402	12:65511346,12:65927111,12:85182714,13:22409621,14:54369315,20:10648481,20:56920091,20:6608452,20:7123941,2:144924652,2:19330880,2:54736759,2:6356273,3:55460051,5:138052551,5:174391696,5:44441601,5:73282619,6:133315673,6:55896846,7:121176275,7:18727720,8:73491886,9:16645896	ALX1,BMP2,BMP4,BMP5,BMP7,BNC2,FGF10,FGF9,FOXD1,HMGA2,JAG1,MSX2,OSR1,RDH10,RTN4,SOX11,TCF21,TWIST1,WNT16,WNT5A,WNT8A,ZEB2
GO Biological Process	GO:0009790	embryo development	2	4.09936e-12	5.29515e-08	2.64757e-08	3.09554	13.891	43	0.115758	0.358333	5	8.31791e-15	1.07442e-10	2.14885e-11	4.01576	10.4588	42	905	0.193548	0.0464088	11:44309959,11:68424878,12:65511346,12:65927111,12:85182714,13:22409621,14:54369315,15:48609223,17:62839798,1:118918174,20:56920091,20:6608452,20:7123941,2:118432725,2:144924652,2:176247091,2:181135250,2:19330880,2:6356273,2:71578392,3:148162089,3:157767987,3:55460051,4:126988711,4:150877811,5:128465630,5:138052551,5:174391696,5:44441601,6:127114919,6:133315673,6:44842621,6:45759843,6:55896846,7:…	ALX1,ALX4,ANGPT1,BMP2,BMP4,BMP5,BMP7,CLIC5,CYP26B1,DLX6,DMRT2,EN1,FBN1,FBN2,FERD3L,FGF10,FGF9,HMGA2,HOXD1,INSIG2,INTU,ITGA4,KLF4,LMX1B,LRP5,MAB21L2,MSX2,OSR1,RDH10,RSPO3,RUNX2,SHOX2,SOX11,TANC2,TBX15,TCF21,TWIST1,WNT16,WNT5A,WNT8A,ZEB2,ZIC1
GO Biological Process	GO:0048598	embryonic morphogenesis	3	1.36869e-11	1.76794e-07	5.89314e-08	3.7051	9.17653	34	0.0764711	0.283333	3	1.13234e-15	1.46264e-11	4.87546e-12	5.34912	6.35618	34	550	0.156682	0.0618182	11:44309959,11:68424878,12:65511346,12:65927111,12:85182714,13:22409621,14:54369315,15:48609223,1:118918174,20:56920091,2:118432725,2:144924652,2:181135250,2:19330880,2:6356273,2:71578392,3:148162089,3:157767987,3:55460051,4:126988711,4:150877811,5:128465630,5:174391696,5:44441601,6:127114919,6:133315673,6:44842621,6:45759843,6:55896846,7:121176275,7:18727720,7:96569800,8:73491886,9:107655935	ALX1,ALX4,BMP4,BMP5,BMP7,CLIC5,CYP26B1,DLX6,EN1,FBN1,FBN2,FGF10,FGF9,HMGA2,INSIG2,INTU,ITGA4,KLF4,LRP5,MAB21L2,MSX2,OSR1,RDH10,RSPO3,RUNX2,SHOX2,SOX11,TBX15,TCF21,TWIST1,WNT16,WNT5A,ZEB2,ZIC1
GO Biological Process	GO:0048762	mesenchymal cell differentiation	4	2.33968e-11	3.02216e-07	7.5554e-08	6.6802	2.99392	20	0.0249494	0.166667	7	1.08831e-14	1.40578e-10	2.00825e-11	11.9811	1.50237	18	130	0.0829493	0.138461	12:65511346,12:65927111,12:85182714,14:54369315,20:10648481,20:56920091,20:6608452,20:7123941,2:144924652,2:19330880,2:54736759,2:6356273,3:55460051,5:138052551,5:174391696,5:44441601,6:133315673,7:121176275,7:18727720,8:73491886	ALX1,BMP2,BMP4,BMP7,FGF10,HMGA2,JAG1,MSX2,OSR1,RDH10,RTN4,SOX11,TCF21,TWIST1,WNT16,WNT5A,WNT8A,ZEB2
GO Biological Process	GO:0001501	skeletal system development	5	4.89266e-11	6.31985e-07	1.26397e-07	3.99487	7.50964	30	0.0625803	0.25	8	1.24566e-13	1.60903e-09	2.01128e-10	5.4198	5.35075	29	463	0.133641	0.062635	11:44309959,11:68424878,12:65511346,12:65927111,12:85182714,13:22409621,14:54369315,15:48609223,1:118918174,20:56920091,20:6608452,20:7123941,21:35134446,2:118432725,2:176247091,2:19330880,2:6356273,2:65750729,2:71578392,3:157767987,3:55460051,5:128465630,5:171701460,5:174391696,6:44842621,6:55896846,7:18727720,7:96569800,8:73491886,9:1450428	ALX1,ALX4,BMP2,BMP4,BMP5,BMP7,CYP26B1,DLX6,DMRT2,EN1,FBN1,FBN2,FGF18,FGF9,HMGA2,HOXD1,INSIG2,LRP5,MEIS1,MSX2,OSR1,RDH10,RUNX1,RUNX2,SHOX2,SOX11,TBX15,TWIST1,WNT5A
GO Biological Process	GO:0030326	embryonic limb morphogenesis	6	1.86808e-10	2.413e-06	4.02167e-07	6.81652	2.64064	18	0.0220054	0.15	4	7.14719e-15	9.23203e-11	2.30801e-11	12.2641	1.4677	18	127	0.0829493	0.141732	11:44309959,11:68424878,12:85182714,13:22409621,14:54369315,20:56920091,2:118432725,2:19330880,2:71578392,3:157767987,3:55460051,4:126988711,5:128465630,5:174391696,6:44842621,7:18727720,7:96569800,8:73491886	ALX1,ALX4,BMP4,BMP7,CYP26B1,DLX6,EN1,FBN2,FGF9,INTU,LRP5,MSX2,OSR1,RDH10,RUNX2,SHOX2,TWIST1,WNT5A
GO Biological Process	GO:0035108	limb morphogenesis	7	2.15161e-10	2.77923e-06	3.97033e-07	5.88118	3.40068	20	0.028339	0.166667	2	4.84991e-16	6.26463e-12	3.13231e-12	11.7728	1.69883	20	147	0.0921659	0.136054	11:44309959,11:68424878,12:85182714,13:22409621,14:54369315,20:56920091,2:118432725,2:19330880,2:6356273,2:71578392,3:157767987,3:55460051,4:126988711,5:128465630,5:174391696,5:44441601,6:44842621,7:18727720,7:96569800,8:73491886	ALX1,ALX4,BMP4,BMP7,CYP26B1,DLX6,EN1,FBN2,FGF10,FGF9,INTU,LRP5,MSX2,OSR1,RDH10,RUNX2,SHOX2,SOX11,TWIST1,WNT5A
GO Biological Process	GO:0060173	limb development	8	7.46128e-10	9.63773e-06	1.20472e-06	5.46965	3.65654	20	0.0304712	0.166667	6	1.06997e-14	1.38208e-10	2.30346e-11	10.0616	1.98775	20	172	0.0921659	0.116279	11:44309959,11:68424878,12:85182714,13:22409621,14:54369315,20:56920091,2:118432725,2:19330880,2:6356273,2:71578392,3:157767987,3:55460051,4:126988711,5:128465630,5:174391696,5:44441601,6:44842621,7:18727720,7:96569800,8:73491886	ALX1,ALX4,BMP4,BMP7,CYP26B1,DLX6,EN1,FBN2,FGF10,FGF9,INTU,LRP5,MSX2,OSR1,RDH10,RUNX2,SHOX2,SOX11,TWIST1,WNT5A
GO Biological Process	GO:0061448	connective tissue development	9	2.80499e-09	3.62321e-05	4.02579e-06	5.36938	3.53858	19	0.0294882	0.158333	15	1.29177e-10	1.66859e-06	1.11239e-07	7.50515	2.26511	17	196	0.078341	0.0867347	11:68424878,12:65511346,12:65927111,12:85182714,13:22409621,14:54369315,20:56920091,20:6608452,20:7123941,21:35134446,2:19330880,3:157767987,3:177593205,3:55460051,5:171701460,5:174391696,5:73282619,6:44842621,6:55896846	ALX1,BMP2,BMP4,BMP5,BMP7,FGF18,FGF9,FOXD1,HMGA2,LRP5,MSX2,OSR1,RUNX1,RUNX2,SHOX2,TBL1XR1,WNT5A
GO Biological Process	GO:0048562	embryonic organ morphogenesis	10	3.2037e-09	4.13822e-05	4.13821e-06	4.51759	4.86985	22	0.0405821	0.183333	9	1.71736e-12	2.21831e-08	2.4648e-09	6.77459	3.24743	22	281	0.101383	0.0782918	11:44309959,12:85182714,13:22409621,14:54369315,15:48609223,1:118918174,20:56920091,2:118432725,2:19330880,2:6356273,3:148162089,3:157767987,3:55460051,5:128465630,5:44441601,6:133315673,6:44842621,6:45759843,7:121176275,7:18727720,7:96569800,8:73491886	ALX1,ALX4,BMP4,BMP7,CLIC5,DLX6,FBN1,FBN2,FGF10,FGF9,INSIG2,OSR1,RDH10,RUNX2,SHOX2,SOX11,TBX15,TCF21,TWIST1,WNT16,WNT5A,ZIC1
GO Biological Process	GO:0051216	cartilage development	11	2.02273e-08	0.000261276	2.37523e-05	5.78689	2.76487	16	0.0230406	0.133333	24	2.23538e-09	2.88743e-05	1.2031e-06	8.07613	1.7335	14	150	0.0645161	0.0933333	12:65511346,12:65927111,12:85182714,13:22409621,14:54369315,20:56920091,20:6608452,20:7123941,21:35134446,2:19330880,3:157767987,3:55460051,5:171701460,5:174391696,6:44842621,6:55896846	ALX1,BMP2,BMP4,BMP5,BMP7,FGF18,FGF9,HMGA2,MSX2,OSR1,RUNX1,RUNX2,SHOX2,WNT5A
GO Biological Process	GO:0048706	embryonic skeletal system development	12	2.72277e-08	0.0003517	2.93083e-05	6.1357	2.44471	15	0.0203726	0.125	10	1.11603e-11	1.44158e-07	1.44158e-08	10.6389	1.40992	15	122	0.0691244	0.122951	11:44309959,12:85182714,13:22409621,14:54369315,1:118918174,20:56920091,2:176247091,2:19330880,2:6356273,3:157767987,3:55460051,6:44842621,7:18727720,8:73491886,9:1450428	ALX1,ALX4,BMP4,BMP7,DMRT2,FGF9,HOXD1,OSR1,RDH10,RUNX2,SHOX2,SOX11,TBX15,TWIST1,WNT5A
GO Biological Process	GO:0007423	sensory organ development	13	3.4128e-08	0.000440832	3.39102e-05	3.18958	8.77858	28	0.0731548	0.233333	12	5.17502e-11	6.68457e-07	5.57048e-08	4.55421	5.92858	27	513	0.124424	0.0526316	11:68424878,13:22409621,14:54369315,14:98419791,15:48609223,20:10648481,20:56920091,20:6608452,20:7123941,2:118432725,2:19330880,2:6356273,2:65750729,2:71578392,3:148162089,3:55460051,4:150877811,5:128465630,5:44441601,6:45759843,7:121176275,7:18727720,7:33219926,7:96569800,8:73491886,9:107655935,9:16645896,9:72909868	BCL11B,BMP2,BMP4,BMP7,BMPER,BNC2,CLIC5,CYP26B1,DLX6,FBN1,FBN2,FGF10,FGF9,INSIG2,JAG1,KLF4,LRP5,MAB21L2,MEIS1,OSR1,RDH10,SOX11,TMC1,TWIST1,WNT16,WNT5A,ZIC1
GO Biological Process	GO:0043009	chordate embryonic development	14	4.39385e-08	0.000567553	4.05395e-05	3.24779	8.31336	27	0.069278	0.225	19	1.46235e-09	1.88892e-05	9.94169e-07	4.05366	6.41396	26	555	0.119816	0.0468469	11:44309959,12:85182714,13:22409621,14:54369315,17:62839798,1:118918174,20:56920091,20:6608452,20:7123941,2:118432725,2:144924652,2:176247091,2:19330880,2:6356273,3:157767987,3:55460051,4:126988711,5:138052551,6:127114919,6:44842621,6:55896846,7:18727720,7:19591040,8:107402390,8:73491886,9:126634735,9:1450428	ALX1,ALX4,ANGPT1,BMP2,BMP4,BMP5,BMP7,DMRT2,EN1,FERD3L,FGF9,HOXD1,INTU,LMX1B,OSR1,RDH10,RSPO3,RUNX2,SHOX2,SOX11,TANC2,TBX15,TWIST1,WNT5A,WNT8A,ZEB2
GO Biological Process	GO:0009792	embryo development ending in birth or egg hatching	15	4.92663e-08	0.000636373	4.24248e-05	3.22961	8.36013	27	0.0696678	0.225	21	1.76547e-09	2.28046e-05	1.08593e-06	4.01746	6.47175	26	560	0.119816	0.0464286	11:44309959,12:85182714,13:22409621,14:54369315,17:62839798,1:118918174,20:56920091,20:6608452,20:7123941,2:118432725,2:144924652,2:176247091,2:19330880,2:6356273,3:157767987,3:55460051,4:126988711,5:138052551,6:127114919,6:44842621,6:55896846,7:18727720,7:19591040,8:107402390,8:73491886,9:126634735,9:1450428	ALX1,ALX4,ANGPT1,BMP2,BMP4,BMP5,BMP7,DMRT2,EN1,FERD3L,FGF9,HOXD1,INTU,LMX1B,OSR1,RDH10,RSPO3,RUNX2,SHOX2,SOX11,TANC2,TBX15,TWIST1,WNT5A,WNT8A,ZEB2
GO Biological Process	GO:0002062	chondrocyte differentiation	16	6.14275e-08	0.000793459	4.95912e-05	7.75542	1.5473	12	0.0128942	0.1	23	2.19829e-09	2.83954e-05	1.23458e-06	13.9564	0.716515	10	62	0.0460829	0.16129	12:65511346,12:65927111,13:22409621,14:54369315,20:6608452,20:7123941,21:35134446,2:19330880,3:157767987,5:171701460,5:174391696,6:44842621	BMP2,BMP4,FGF18,FGF9,HMGA2,MSX2,OSR1,RUNX1,RUNX2,SHOX2
GO Biological Process	GO:0048705	skeletal system morphogenesis	17	6.50036e-08	0.000839652	4.93913e-05	4.95735	3.42925	17	0.0285771	0.141667	16	3.27653e-10	4.2323e-06	2.64519e-07	7.07216	2.40379	17	208	0.078341	0.0817308	11:44309959,11:68424878,12:85182714,14:54369315,1:118918174,20:56920091,2:118432725,2:19330880,2:6356273,2:71578392,3:157767987,5:128465630,5:171701460,5:174391696,6:44842621,7:18727720,8:73491886	ALX1,ALX4,BMP4,BMP7,CYP26B1,FBN2,FGF18,INSIG2,LRP5,MSX2,OSR1,RDH10,RUNX2,SHOX2,SOX11,TBX15,TWIST1
GO Biological Process	GO:0048568	embryonic organ development	18	6.96539e-08	0.00089972	4.99844e-05	3.50894	6.83968	24	0.0569973	0.2	11	1.87858e-11	2.42657e-07	2.20597e-08	5.17524	4.8307	25	418	0.115207	0.0598086	11:44309959,12:85182714,13:22409621,14:54369315,15:48609223,1:118918174,20:56920091,2:118432725,2:19330880,2:6356273,3:148162089,3:157767987,3:55460051,5:128465630,5:44441601,6:127114919,6:133315673,6:44842621,6:45759843,6:55896846,7:121176275,7:18727720,7:96569800,8:73491886	ALX1,ALX4,BMP4,BMP5,BMP7,CLIC5,DLX6,EN1,FBN1,FBN2,FGF10,FGF9,INSIG2,OSR1,RDH10,RSPO3,RUNX2,SHOX2,SOX11,TBX15,TCF21,TWIST1,WNT16,WNT5A,ZIC1
GO Biological Process	GO:0009887	animal organ morphogenesis	19	1.03772e-07	0.00134043	7.05488e-05	2.51457	14.3166	36	0.119305	0.3	13	7.14079e-11	9.22376e-07	7.0952e-08	3.52978	9.91564	35	858	0.16129	0.0407925	11:44309959,11:68424878,12:85182714,13:22409621,14:54369315,14:98419791,15:48609223,15:68335825,1:118918174,20:10648481,20:56920091,20:6608452,20:7123941,2:118432725,2:19330880,2:205758518,2:54736759,2:6356273,2:65750729,2:71578392,3:148162089,3:157767987,3:55460051,5:128465630,5:171701460,5:174391696,5:44441601,5:73282619,6:133315673,6:44842621,6:45759843,6:55896846,7:121176275,7:18727720,7:9656…	ALX1,ALX4,BCL11B,BMP2,BMP4,BMP5,BMP7,CLIC5,CYP26B1,DLX6,FBN1,FBN2,FEM1B,FGF10,FGF18,FGF9,FOXD1,INSIG2,JAG1,LRP5,MEIS1,MSX2,NRP2,OSR1,RDH10,RTN4,RUNX2,SHOX2,SOX11,TBX15,TCF21,TWIST1,WNT16,WNT5A,ZIC1
GO Biological Process	GO:0002009	morphogenesis of an epithelium	20	1.16883e-07	0.00150978	7.54888e-05	3.41173	7.03455	24	0.0586213	0.2	17	3.68752e-10	4.76317e-06	2.80186e-07	4.90194	4.69202	23	406	0.105991	0.0566502	11:27552150,11:68424878,12:85182714,14:54369315,15:68335825,20:10648481,20:56920091,20:6608452,20:7123941,2:144924652,2:19330880,2:6356273,3:55460051,4:126988711,5:174391696,5:44441601,5:73282619,6:127114919,6:133315673,6:55896846,7:121176275,7:18727720,8:73491886,9:107655935	ALX1,BMP2,BMP4,BMP5,BMP7,FEM1B,FGF10,FOXD1,INTU,JAG1,KLF4,LIN7C,LRP5,MSX2,OSR1,RDH10,RSPO3,SOX11,TCF21,TWIST1,WNT16,WNT5A,ZEB2
GO Biological Process	GO:0048729	tissue morphogenesis	21	1.1944e-07	0.00154281	7.3467e-05	3.09124	8.73436	27	0.0727863	0.225	18	1.23241e-09	1.5919e-05	8.8439e-07	4.24166	5.89391	25	510	0.115207	0.0490196	11:27552150,11:68424878,12:65511346,12:65927111,12:85182714,14:54369315,15:68335825,20:10648481,20:56920091,20:6608452,20:7123941,2:144924652,2:19330880,2:6356273,3:157767987,3:55460051,4:126988711,5:174391696,5:44441601,5:73282619,6:127114919,6:133315673,6:55896846,7:121176275,7:18727720,8:73491886,9:107655935	ALX1,BMP2,BMP4,BMP5,BMP7,FEM1B,FGF10,FOXD1,HMGA2,INTU,JAG1,KLF4,LIN7C,LRP5,MSX2,OSR1,RDH10,RSPO3,SHOX2,SOX11,TCF21,TWIST1,WNT16,WNT5A,ZEB2
GO Biological Process	GO:0048646	anatomical structure formation involved in morphogenesis	22	1.35611e-07	0.00175169	7.9622e-05	2.64258	12.4878	33	0.104065	0.275	20	1.5879e-09	2.05109e-05	1.02554e-06	3.37267	9.48804	32	821	0.147465	0.0389769	10:21423595,10:93190051,12:65511346,12:65927111,12:85182714,13:22409621,14:54369315,16:82737470,20:10648481,20:56920091,2:144924652,2:181135250,2:19330880,2:205758518,2:6356273,2:65750729,3:55460051,5:128465630,5:138052551,5:171701460,5:174391696,5:44441601,5:73282619,6:127114919,6:133315673,6:55896846,7:121176275,7:18727720,7:33219926,7:96569800,8:107402390,8:73491886,9:107655935	ALX1,ANGPT1,BMP4,BMP5,BMP7,BMPER,CDH13,DLX6,FBN2,FGF10,FGF18,FGF9,FOXD1,HMGA2,ITGA4,JAG1,KLF4,MEIS1,MSX2,MYOF,NEBL,NRP2,OSR1,RDH10,RSPO3,SOX11,TCF21,TWIST1,WNT16,WNT5A,WNT8A,ZEB2
GO Biological Process	GO:0007389	pattern specification process	23	1.73386e-07	0.00223962	9.73749e-05	3.46242	6.64275	23	0.0553563	0.191667	22	1.98749e-09	2.56724e-05	1.16693e-06	4.70039	4.68046	22	405	0.101383	0.054321	10:117506769,11:19931810,11:44309959,11:68424878,12:85182714,14:54369315,20:56920091,20:6608452,20:7123941,2:118432725,2:144924652,2:19330880,2:71578392,3:148162089,3:55460051,4:126988711,5:138052551,5:174391696,5:44441601,5:73282619,6:55896846,9:126634735,9:4292083	ALX1,ALX4,BMP2,BMP4,BMP5,BMP7,CYP26B1,DBX1,EMX2,EN1,FGF10,FOXD1,INTU,LMX1B,LRP5,MSX2,OSR1,RFX3,WNT5A,WNT8A,ZEB2,ZIC1
GO Biological Process	GO:0090596	sensory organ morphogenesis	24	4.39065e-07	0.0056714	0.000236308	3.88197	4.89443	19	0.0407869	0.158333	14	8.17476e-11	1.05593e-06	7.54238e-08	6.65615	2.8545	19	247	0.0875576	0.0769231	11:68424878,13:22409621,14:54369315,15:48609223,20:10648481,20:56920091,2:118432725,2:19330880,2:6356273,2:65750729,2:71578392,3:148162089,3:55460051,5:128465630,5:44441601,6:45759843,7:121176275,7:18727720,7:96569800	BMP4,BMP7,CLIC5,CYP26B1,DLX6,FBN1,FBN2,FGF10,FGF9,INSIG2,JAG1,LRP5,MEIS1,OSR1,SOX11,TWIST1,WNT16,WNT5A,ZIC1
GO Biological Process	GO:0035115	embryonic forelimb morphogenesis	25	7.43267e-07	0.00960079	0.000384031	11.1782	0.715677	8	0.00596398	0.0666667	25	2.31728e-09	2.99323e-05	1.19729e-06	21.6325	0.369814	8	32	0.0368664	0.25	11:44309959,2:118432725,2:19330880,3:157767987,5:174391696,6:44842621,7:18727720,8:73491886	ALX4,EN1,MSX2,OSR1,RDH10,RUNX2,SHOX2,TWIST1
GO Biological Process	GO:0048704	embryonic skeletal system morphogenesis	26	1.16171e-06	0.0150059	0.000577149	6.54573	1.68049	11	0.014004	0.0916667	28	1.01348e-08	0.000130911	4.6754e-06	10.2347	1.07477	11	93	0.0506912	0.11828	11:44309959,12:85182714,14:54369315,1:118918174,20:56920091,2:19330880,2:6356273,3:157767987,6:44842621,7:18727720,8:73491886	ALX1,ALX4,BMP4,BMP7,OSR1,RDH10,RUNX2,SHOX2,SOX11,TBX15,TWIST1
GO Biological Process	GO:0001837	epithelial to mesenchymal transition	27	1.1875e-06	0.015339	0.000568109	7.43233	1.34547	10	0.0112123	0.0833333	61	9.03277e-07	0.0116676	0.000191272	10.4885	0.762742	8	66	0.0368664	0.121212	12:65511346,12:65927111,20:56920091,20:6608452,20:7123941,2:54736759,3:55460051,5:138052551,5:174391696,7:121176275	BMP2,BMP7,HMGA2,MSX2,RTN4,WNT16,WNT5A,WNT8A
GO Biological Process	GO:0003002	regionalization	28	1.28441e-06	0.0165907	0.000592525	3.61087	5.26189	19	0.0438491	0.158333	33	2.49911e-08	0.000322809	9.7821e-06	4.99211	3.60569	18	312	0.0829493	0.0576923	10:117506769,11:19931810,11:44309959,11:68424878,12:85182714,14:54369315,20:6608452,20:7123941,2:118432725,2:144924652,2:19330880,2:71578392,3:55460051,4:126988711,5:138052551,5:174391696,5:44441601,5:73282619,9:126634735	ALX1,ALX4,BMP2,BMP4,CYP26B1,DBX1,EMX2,EN1,FGF10,FOXD1,INTU,LMX1B,LRP5,MSX2,OSR1,WNT5A,WNT8A,ZEB2
GO Biological Process	GO:0050679	positive regulation of epithelial cell proliferation	29	1.36357e-06	0.0176132	0.000607352	4.83921	2.89303	14	0.0241086	0.116667	35	6.49061e-08	0.000838392	2.39541e-05	6.81751	1.90685	13	165	0.0599078	0.0787879	13:22409621,14:54369315,16:82737470,20:6608452,20:7123941,2:19330880,2:205758518,2:54736759,2:6356273,3:55460051,5:44441601,6:55896846,7:18727720,7:96569800	BMP2,BMP4,BMP5,CDH13,DLX6,FGF10,FGF9,NRP2,OSR1,RTN4,SOX11,TWIST1,WNT5A
GO Biological Process	GO:0090092	regulation of transmembrane receptor protein serine/threonine kinase signaling pathway	30	1.91629e-06	0.0247527	0.00082509	4.37593	3.42784	15	0.0285654	0.125	32	2.46788e-08	0.000318776	9.96175e-06	6.15142	2.43846	15	211	0.0691244	0.0710901	13:22409621,14:54369315,15:48609223,20:56920091,20:6608452,20:7123941,2:6356273,3:55460051,5:128465630,5:174391696,5:44441601,5:73282619,6:55896846,7:33219926,8:95836948	BMP2,BMP4,BMP5,BMP7,BMPER,FBN1,FBN2,FERMT1,FGF10,FGF9,FOXD1,GDF6,MSX2,SOX11,WNT5A
GO Biological Process	GO:0001649	osteoblast differentiation	31	2.28759e-06	0.0295489	0.000953189	6.09725	1.80409	11	0.0150341	0.0916667	68	1.43028e-06	0.018475	0.000271691	7.15124	1.39836	10	121	0.0460829	0.0826446	11:68424878,13:22409621,14:54369315,15:68335825,20:6608452,20:7123941,2:18530484,3:157767987,5:174391696,6:44842621,7:18727720	BMP2,BMP4,FGF9,ITGA11,LRP5,MSX2,RDH14,RUNX2,SHOX2,TWIST1
GO Biological Process	GO:0035295	tube development	32	2.52417e-06	0.0326048	0.0010189	2.71202	9.58694	26	0.0798911	0.216667	26	4.91356e-09	6.34685e-05	2.4411e-06	3.96199	6.30995	25	546	0.115207	0.0457876	11:44309959,11:68424878,12:85182714,13:22409621,14:54369315,20:10648481,20:56920091,20:6608452,20:7123941,2:118432725,2:144924652,2:19330880,2:6356273,3:157767987,3:55460051,4:126988711,5:171701460,5:174391696,5:44441601,5:73282619,6:133315673,6:55896846,7:18727720,7:19591040,7:33219926,8:73491886	ALX1,ALX4,BMP2,BMP4,BMP5,BMP7,BMPER,EN1,FERD3L,FGF10,FGF18,FGF9,FOXD1,INTU,JAG1,LRP5,MSX2,OSR1,RDH10,SHOX2,SOX11,TCF21,TWIST1,WNT5A,ZEB2
GO Biological Process	GO:0045778	positive regulation of ossification	33	3.17475e-06	0.0410083	0.00124267	5.88982	1.86763	11	0.0155636	0.0916667	34	3.57725e-08	0.000462073	1.35904e-05	10.5524	0.947649	10	82	0.0460829	0.121951	14:54369315,20:10648481,20:56920091,20:6608452,20:7123941,2:19330880,2:6356273,3:55460051,5:128465630,5:174391696,6:44842621	BMP2,BMP4,BMP7,FBN2,JAG1,MSX2,OSR1,RUNX2,SOX11,WNT5A
GO Biological Process	GO:0035136	forelimb morphogenesis	34	3.29825e-06	0.0426035	0.00125304	9.12536	0.876678	8	0.00730565	0.0666667	30	1.56495e-08	0.000202145	6.73816e-06	17.306	0.462268	8	40	0.0368664	0.2	11:44309959,2:118432725,2:19330880,3:157767987,5:174391696,6:44842621,7:18727720,8:73491886	ALX4,EN1,MSX2,OSR1,RDH10,RUNX2,SHOX2,TWIST1
GO Biological Process	GO:0043583	ear development	35	3.58584e-06	0.0463183	0.00132338	3.9087	4.09343	16	0.0341119	0.133333	31	1.56902e-08	0.000202671	6.53777e-06	6.3625	2.35757	15	204	0.0691244	0.0735294	13:22409621,14:54369315,20:10648481,20:6608452,20:7123941,2:118432725,2:19330880,3:148162089,3:55460051,5:44441601,6:45759843,7:18727720,7:33219926,7:96569800,8:73491886,9:72909868	BMP2,BMP4,BMPER,CLIC5,DLX6,FGF10,FGF9,INSIG2,JAG1,OSR1,RDH10,TMC1,TWIST1,WNT5A,ZIC1
GO Biological Process	GO:0030855	epithelial cell differentiation	36	3.90162e-06	0.0503972	0.00139992	2.98186	7.37795	22	0.0614829	0.183333	118	2.14329e-05	0.276849	0.00234618	2.80421	7.48874	21	648	0.0967742	0.0324074	10:128996438,11:93257882,14:54369315,14:98419791,15:68335825,20:10648481,20:56920091,20:6608452,20:7123941,2:6356273,2:71578392,3:55460051,4:126988711,5:44441601,6:133315673,6:45759843,6:55896846,7:121176275,7:96569800,9:107655935,9:4292083,9:72909868	BCL11B,BMP2,BMP4,BMP5,BMP7,CLIC5,CYP26B1,DEUP1,DLX6,FEM1B,FGF10,INTU,JAG1,KLF4,MGMT,RFX3,SOX11,TCF21,TMC1,WNT16,WNT5A
GO Biological Process	GO:0060021	palate development	37	4.2488e-06	0.0548818	0.00148329	5.71036	1.92632	11	0.0160527	0.0916667	27	9.02669e-09	0.000116598	4.31844e-06	10.346	1.06322	11	92	0.0506912	0.119565	11:44309959,12:85182714,2:118432725,2:19330880,2:6356273,3:55460051,5:138052551,6:133315673,7:18727720,7:96569800,9:16645896	ALX1,ALX4,BNC2,DLX6,INSIG2,OSR1,SOX11,TCF21,TWIST1,WNT5A,WNT8A
GO Biological Process	GO:0003197	endocardial cushion development	38	4.87984e-06	0.0630329	0.00165876	8.64573	0.925313	8	0.00771094	0.0666667	43	2.32655e-07	0.0030052	6.98883e-05	15.9397	0.439154	7	38	0.0322581	0.18421	14:54369315,20:10648481,20:56920091,20:6608452,20:7123941,5:174391696,6:55896846,7:18727720	BMP2,BMP4,BMP5,BMP7,JAG1,MSX2,TWIST1
GO Biological Process	GO:0001503	ossification	39	5.02869e-06	0.0649556	0.00166553	4.03872	3.71405	15	0.0309504	0.125	66	1.27271e-06	0.0164396	0.000249084	4.86514	2.87762	14	249	0.0645161	0.0562249	11:68424878,13:22409621,14:54369315,15:68335825,20:56920091,20:6608452,20:7123941,21:35134446,2:18530484,3:157767987,5:171701460,5:174391696,6:44842621,6:55896846,7:18727720	BMP2,BMP4,BMP5,BMP7,FGF18,FGF9,ITGA11,LRP5,MSX2,RDH14,RUNX1,RUNX2,SHOX2,TWIST1
GO Biological Process	GO:0090100	positive regulation of transmembrane receptor protein serine/threonine kinase signaling pathway	40	5.5223e-06	0.0713315	0.00178329	6.23815	1.60304	10	0.0133586	0.0833333	42	2.19619e-07	0.00283682	6.75435e-05	8.7404	1.14411	10	99	0.0460829	0.10101	13:22409621,14:54369315,20:56920091,20:6608452,20:7123941,2:6356273,5:174391696,5:73282619,6:55896846,8:95836948	BMP2,BMP4,BMP5,BMP7,FERMT1,FGF9,FOXD1,GDF6,MSX2,SOX11
GO Biological Process	GO:0016331	morphogenesis of embryonic epithelium	41	7.05308e-06	0.0911047	0.00222207	4.90704	2.44547	12	0.0203789	0.1	37	9.01591e-08	0.00116459	3.14753e-05	7.36425	1.62949	12	141	0.0552995	0.0851064	12:85182714,14:54369315,20:56920091,2:144924652,2:19330880,2:6356273,3:55460051,5:44441601,6:55896846,7:121176275,7:18727720,8:73491886	ALX1,BMP4,BMP5,BMP7,FGF10,OSR1,RDH10,SOX11,TWIST1,WNT16,WNT5A,ZEB2
GO Biological Process	GO:0030278	regulation of ossification	42	8.38713e-06	0.108337	0.00257944	4.12559	3.39345	14	0.0282788	0.116667	40	1.801e-07	0.00232636	5.81589e-05	6.24939	2.0802	13	180	0.0599078	0.0722222	11:68424878,14:54369315,20:10648481,20:56920091,20:6608452,20:7123941,2:19330880,2:6356273,3:55460051,4:126988711,5:128465630,5:174391696,6:44842621,7:18727720	BMP2,BMP4,BMP7,FBN2,INTU,JAG1,LRP5,MSX2,OSR1,RUNX2,SOX11,TWIST1,WNT5A
GO Biological Process	GO:0031076	embryonic camera-type eye development	43	9.1399e-06	0.11806	0.00274558	9.73437	0.719101	7	0.00599251	0.0583333	41	1.91667e-07	0.00247576	6.03845e-05	16.3705	0.427598	7	37	0.0322581	0.189189	20:56920091,2:6356273,3:55460051,5:44441601,7:121176275,7:18727720,8:73491886	BMP7,FGF10,RDH10,SOX11,TWIST1,WNT16,WNT5A
GO Biological Process	GO:0045669	positive regulation of osteoblast differentiation	44	9.35346e-06	0.120819	0.00274588	6.70803	1.34168	9	0.0111806	0.075	46	2.84096e-07	0.00366967	7.97755e-05	12.1446	0.658731	8	57	0.0368664	0.140351	14:54369315,20:10648481,20:56920091,20:6608452,20:7123941,2:6356273,5:128465630,5:174391696,6:44842621	BMP2,BMP4,BMP7,FBN2,JAG1,MSX2,RUNX2,SOX11
GO Biological Process	GO:0002011	morphogenesis of an epithelial sheet	45	9.72579e-06	0.125628	0.00279173	9.64044	0.726108	7	0.0060509	0.0583333	63	9.12333e-07	0.0117846	0.000187057	13.1676	0.531608	7	46	0.0322581	0.152174	11:27552150,20:10648481,20:56920091,2:6356273,3:55460051,5:174391696,6:55896846	BMP5,BMP7,JAG1,LIN7C,MSX2,SOX11,WNT5A
GO Biological Process	GO:0048048	embryonic eye morphogenesis	46	9.85309e-06	0.127272	0.00276679	9.62088	0.727584	7	0.0060632	0.0583333	39	1.0314e-07	0.00133227	3.41606e-05	17.815	0.392927	7	34	0.0322581	0.205882	15:48609223,20:56920091,2:6356273,3:55460051,5:128465630,7:121176275,7:18727720	BMP7,FBN1,FBN2,SOX11,TWIST1,WNT16,WNT5A
GO Biological Process	GO:0045667	regulation of osteoblast differentiation	47	1.07592e-05	0.138977	0.00295696	5.16798	2.12849	11	0.0177374	0.0916667	53	5.43611e-07	0.00702182	0.000132487	7.93853	1.25968	10	109	0.0460829	0.0917431	11:68424878,14:54369315,20:10648481,20:56920091,20:6608452,20:7123941,2:6356273,5:128465630,5:174391696,6:44842621,7:18727720	BMP2,BMP4,BMP7,FBN2,JAG1,LRP5,MSX2,RUNX2,SOX11,TWIST1
GO Biological Process	GO:0009952	anterior/posterior pattern specification	48	1.11536e-05	0.144071	0.00300149	4.31876	3.01012	13	0.0250844	0.108333	78	3.08979e-06	0.0399108	0.000511677	5.29775	2.26511	12	196	0.0552995	0.0612245	10:117506769,11:44309959,11:68424878,12:85182714,14:54369315,20:6608452,20:7123941,2:118432725,2:144924652,2:19330880,3:55460051,5:138052551,5:174391696	ALX1,ALX4,BMP2,BMP4,EMX2,EN1,LRP5,MSX2,OSR1,WNT5A,WNT8A,ZEB2
GO Biological Process	GO:0050678	regulation of epithelial cell proliferation	49	1.12635e-05	0.14549	0.00296919	3.38846	5.01703	17	0.0418086	0.141667	48	3.08461e-07	0.00398439	8.30082e-05	4.74137	3.37455	16	292	0.0737327	0.0547945	13:22409621,14:54369315,14:98419791,16:82737470,20:6608452,20:7123941,2:19330880,2:205758518,2:54736759,2:6356273,3:55460051,4:126988711,5:44441601,6:122315506,6:55896846,7:18727720,7:96569800	BCL11B,BMP2,BMP4,BMP5,CDH13,DLX6,FGF10,FGF9,GJA1,INTU,NRP2,OSR1,RTN4,SOX11,TWIST1,WNT5A
GO Biological Process	GO:0072132	mesenchyme morphogenesis	50	1.23879e-05	0.160015	0.0032003	7.59413	1.05344	8	0.00877871	0.0666667	54	5.65644e-07	0.00730642	0.000135304	14.0863	0.496938	7	43	0.0322581	0.162791	20:56920091,20:6608452,20:7123941,2:19330880,3:55460051,5:174391696,6:55896846,7:18727720	BMP2,BMP5,BMP7,MSX2,OSR1,TWIST1,WNT5A
GO Biological Process	GO:0002065	columnar/cuboidal epithelial cell differentiation	51	1.31275e-05	0.169569	0.00332487	5.64031	1.77295	10	0.0147746	0.0833333	67	1.29305e-06	0.0167023	0.000249289	8.37387	1.07477	9	93	0.0414747	0.0967742	14:54369315,20:10648481,20:6608452,20:7123941,2:6356273,3:55460051,6:45759843,6:55896846,9:4292083,9:72909868	BMP2,BMP4,BMP5,CLIC5,JAG1,RFX3,SOX11,TMC1,WNT5A
GO Biological Process	GO:0061036	positive regulation of cartilage development	52	1.61999e-05	0.209255	0.00402413	8.89951	0.78656	7	0.00655467	0.0583333	59	8.45756e-07	0.0109246	0.000185163	17.9028	0.335144	6	29	0.0276498	0.206897	14:54369315,20:6608452,20:7123941,3:55460051,5:171701460,6:44842621,8:95836948	BMP2,BMP4,FGF18,GDF6,RUNX2,WNT5A
GO Biological Process	GO:0072111	cell proliferation involved in kidney development	53	2.11063e-05	0.27263	0.00514396	15.4351	0.323937	5	0.00269947	0.0416667	80	3.45048e-06	0.0445698	0.000557123	34.612	0.115567	4	10	0.0184332	0.4	14:54369315,20:56920091,20:6608452,20:7123941,2:19330880	BMP2,BMP4,BMP7,OSR1
GO Biological Process	GO:0072359	circulatory system development	54	2.43408e-05	0.31441	0.00582241	2.23964	12.9485	29	0.107904	0.241667	29	1.04553e-08	0.000135052	4.65695e-06	3.27765	9.1529	30	792	0.138249	0.0378788	10:21423595,11:68424878,13:22409621,14:54369315,15:48609223,16:82737470,20:10648481,20:56920091,20:6608452,20:7123941,2:19330880,2:205758518,2:54736759,2:6356273,2:65750729,3:157767987,3:55460051,5:138052551,5:171701460,5:174391696,5:44441601,6:122315506,6:127114919,6:133315673,6:55896846,7:121176275,7:18727720,7:33219926,8:107402390	ANGPT1,BMP2,BMP4,BMP5,BMP7,BMPER,CDH13,FBN1,FGF10,FGF18,FGF9,GJA1,HDAC9,JAG1,LRP5,MEIS1,MSX2,NEBL,NRP2,OSR1,RSPO3,RTN4,SGCG,SHOX2,SOX11,TCF21,TWIST1,WNT16,WNT5A,WNT8A
GO Biological Process	GO:0060562	epithelial tube morphogenesis	55	2.72199e-05	0.351599	0.00639271	3.16077	5.37844	17	0.0448204	0.141667	45	2.56112e-07	0.0033082	7.35156e-05	4.80722	3.32833	16	288	0.0737327	0.0555556	11:68424878,12:85182714,14:54369315,20:56920091,20:6608452,20:7123941,2:144924652,2:19330880,2:6356273,3:55460051,5:174391696,5:44441601,5:73282619,6:133315673,6:55896846,7:18727720,8:73491886	ALX1,BMP2,BMP4,BMP5,BMP7,FGF10,FOXD1,LRP5,MSX2,OSR1,RDH10,SOX11,TCF21,TWIST1,WNT5A,ZEB2
GO Biological Process	GO:0061138	morphogenesis of a branching epithelium	56	2.82173e-05	0.364483	0.00650862	3.94904	3.29194	13	0.0274328	0.108333	49	3.13823e-07	0.00405365	8.27276e-05	6.57189	1.82596	12	158	0.0552995	0.0759494	11:68424878,14:54369315,15:68335825,20:56920091,20:6608452,20:7123941,3:55460051,5:174391696,5:44441601,5:73282619,6:127114919,6:133315673,8:73491886	BMP2,BMP4,BMP7,FEM1B,FGF10,FOXD1,LRP5,MSX2,RDH10,RSPO3,TCF21,WNT5A
GO Biological Process	GO:0042476	odontogenesis	57	3.05315e-05	0.394375	0.00691886	5.10397	1.95926	10	0.0163272	0.0833333	84	4.52805e-06	0.0584888	0.000696296	7.21083	1.24812	9	108	0.0414747	0.0833333	14:54369315,14:98419791,20:56920091,20:6608452,20:7123941,2:19330880,5:174391696,5:44441601,6:44842621,7:18727720	BCL11B,BMP2,BMP4,BMP7,FGF10,MSX2,OSR1,RUNX2,TWIST1
GO Biological Process	GO:0001655	urogenital system development	58	3.45289e-05	0.44601	0.00768983	2.97238	6.05576	18	0.0504646	0.15	36	8.8403e-08	0.0011419	3.17195e-05	4.87089	3.49012	17	302	0.078341	0.0562914	10:117506769,14:54369315,15:48609223,15:68335825,20:10648481,20:56920091,20:6608452,20:7123941,2:19330880,2:6356273,3:148162089,3:55460051,5:44441601,5:73282619,6:133315673,7:33219926,8:107402390,8:73491886	AGTR1,ANGPT1,BMP2,BMP4,BMP7,BMPER,EMX2,FBN1,FEM1B,FGF10,FOXD1,JAG1,OSR1,RDH10,SOX11,TCF21,WNT5A
GO Biological Process	GO:0000122	negative regulation of transcription from RNA polymerase II promoter	59	3.4804e-05	0.449563	0.00761971	2.28675	11.8071	27	0.0983928	0.225	71	1.82663e-06	0.0235946	0.000332319	2.82635	9.19913	26	796	0.119816	0.0326633	12:65511346,12:65927111,12:79509689,12:85182714,13:22409621,14:54369315,17:2213504,1:118918174,20:56920091,20:6608452,20:7123941,2:118432725,2:144924652,2:19330880,2:60382339,2:6356273,3:157767987,3:177593205,5:174391696,6:133315673,6:53888780,7:18727720,7:19591040,8:122801535,9:107655935,9:1450428,9:4292083	ALX1,BCL11A,BMP2,BMP4,EN1,FERD3L,FGF9,GLIS3,HDAC9,HIC1,HMGA2,KLF4,MLIP,MSX2,OSR1,PAWR,SHOX2,SMARCA2,SOX11,TBL1XR1,TBX15,TCF21,TFAP2C,TWIST1,ZEB2,ZHX2
GO Biological Process	GO:0072001	renal system development	60	3.48732e-05	0.450458	0.00750763	3.09866	5.48625	17	0.0457187	0.141667	38	1.01095e-07	0.00130585	3.43644e-05	5.14676	3.10875	16	269	0.0737327	0.0594795	10:117506769,14:54369315,15:48609223,20:10648481,20:56920091,20:6608452,20:7123941,2:19330880,2:6356273,3:148162089,3:55460051,5:44441601,5:73282619,6:133315673,7:33219926,8:107402390,8:73491886	AGTR1,ANGPT1,BMP2,BMP4,BMP7,BMPER,EMX2,FBN1,FGF10,FOXD1,JAG1,OSR1,RDH10,SOX11,TCF21,WNT5A
GO Biological Process	GO:0048863	stem cell differentiation	61	3.82411e-05	0.493961	0.00809772	4.12748	2.90734	12	0.0242279	0.1	51	4.19039e-07	0.00541272	0.000106132	7.15661	1.53704	11	133	0.0506912	0.0827068	12:65511346,12:65927111,12:85182714,20:10648481,2:144924652,2:19330880,2:6356273,5:138052551,5:174391696,6:44842621,7:18727720,8:73491886	ALX1,HMGA2,JAG1,MSX2,OSR1,RDH10,RUNX2,SOX11,TWIST1,WNT8A,ZEB2
GO Biological Process	GO:0035239	tube morphogenesis	62	3.91859e-05	0.506165	0.00816395	2.94348	6.11521	18	0.0509601	0.15	44	2.51906e-07	0.00325387	7.39515e-05	4.52618	3.75592	17	325	0.078341	0.0523077	11:68424878,12:85182714,14:54369315,20:56920091,20:6608452,20:7123941,2:144924652,2:19330880,2:6356273,3:157767987,3:55460051,5:174391696,5:44441601,5:73282619,6:133315673,6:55896846,7:18727720,8:73491886	ALX1,BMP2,BMP4,BMP5,BMP7,FGF10,FOXD1,LRP5,MSX2,OSR1,RDH10,SHOX2,SOX11,TCF21,TWIST1,WNT5A,ZEB2
GO Biological Process	GO:0021915	neural tube development	63	3.95456e-05	0.51081	0.0081081	4.47853	2.45616	11	0.020468	0.0916667	72	1.92353e-06	0.0248462	0.000345086	6.14084	1.79129	11	155	0.0506912	0.0709677	12:85182714,14:54369315,20:56920091,2:118432725,2:144924652,2:6356273,3:55460051,4:126988711,6:55896846,7:18727720,7:19591040	ALX1,BMP4,BMP5,BMP7,EN1,FERD3L,INTU,SOX11,TWIST1,WNT5A,ZEB2
GO Biological Process	GO:0060348	bone development	64	4.09618e-05	0.529103	0.00826724	4.09792	2.92831	12	0.0244026	0.1	81	3.75169e-06	0.0484606	0.000598279	5.73391	1.91841	11	166	0.0506912	0.0662651	11:68424878,14:54369315,20:6608452,20:7123941,2:118432725,2:65750729,2:71578392,3:157767987,5:171701460,5:174391696,6:44842621,7:18727720	BMP2,BMP4,CYP26B1,FGF18,INSIG2,LRP5,MEIS1,MSX2,RUNX2,SHOX2,TWIST1
GO Biological Process	GO:0072074	kidney mesenchyme development	65	4.42046e-05	0.570991	0.00878448	13.1981	0.378842	5	0.00315702	0.0416667	69	1.49215e-06	0.0192741	0.000279335	24.0361	0.20802	5	18	0.0230415	0.277778	14:54369315,20:56920091,2:19330880,5:73282619,6:133315673	BMP4,BMP7,FOXD1,OSR1,TCF21
GO Biological Process	GO:0043010	camera-type eye development	66	5.10977e-05	0.660029	0.0100004	3.14358	5.08974	16	0.0424145	0.133333	47	2.94536e-07	0.00380452	8.09473e-05	4.75766	3.363	16	291	0.0737327	0.0549828	11:68424878,14:54369315,14:98419791,15:48609223,20:10648481,20:56920091,2:6356273,2:65750729,3:55460051,4:150877811,5:128465630,5:44441601,7:121176275,7:18727720,8:73491886,9:107655935	BCL11B,BMP4,BMP7,FBN1,FBN2,FGF10,JAG1,KLF4,LRP5,MAB21L2,MEIS1,RDH10,SOX11,TWIST1,WNT16,WNT5A
GO Biological Process	GO:0001763	morphogenesis of a branching structure	67	5.33662e-05	0.689331	0.0102885	3.70903	3.50496	13	0.029208	0.108333	55	5.70368e-07	0.00736745	0.000133954	6.21772	1.92997	12	167	0.0552995	0.0718563	11:68424878,14:54369315,15:68335825,20:56920091,20:6608452,20:7123941,3:55460051,5:174391696,5:44441601,5:73282619,6:127114919,6:133315673,8:73491886	BMP2,BMP4,BMP7,FEM1B,FGF10,FOXD1,LRP5,MSX2,RDH10,RSPO3,TCF21,WNT5A
GO Biological Process	GO:0051098	regulation of binding	68	5.36452e-05	0.692935	0.0101902	3.2912	4.55762	15	0.0379801	0.125	193	0.000167008	1	0.0111774	3.31826	3.91772	13	339	0.0599078	0.0383481	11:27552150,12:65511346,12:65927111,14:54369315,16:4249988,20:6608452,20:7123941,2:181135250,2:6356273,3:55460051,5:174391696,7:18727720,8:107402390,8:122801535,9:107655935	ANGPT1,BDNF,BMP2,BMP4,DERL1,HMGA2,ITGA4,KLF4,MSX2,SOX11,TFAP4,TWIST1,WNT5A
GO Biological Process	GO:0060349	bone morphogenesis	69	5.65466e-05	0.730412	0.0105857	5.31761	1.69249	9	0.0141041	0.075	58	8.07379e-07	0.0104289	0.000179809	8.84965	1.01699	9	88	0.0414747	0.102273	11:68424878,14:54369315,2:118432725,2:71578392,3:157767987,5:171701460,5:174391696,6:44842621,7:18727720	BMP4,CYP26B1,FGF18,INSIG2,LRP5,MSX2,RUNX2,SHOX2,TWIST1
GO Biological Process	GO:0001654	eye development	70	6.26756e-05	0.809581	0.0115654	2.95474	5.75347	17	0.0479456	0.141667	50	4.02354e-07	0.0051972	0.000103944	4.378	3.88305	17	336	0.078341	0.0505952	11:68424878,13:22409621,14:54369315,14:98419791,15:48609223,20:10648481,20:56920091,2:6356273,2:65750729,3:55460051,4:150877811,5:128465630,5:44441601,7:121176275,7:18727720,8:73491886,9:107655935	BCL11B,BMP4,BMP7,FBN1,FBN2,FGF10,FGF9,JAG1,KLF4,LRP5,MAB21L2,MEIS1,RDH10,SOX11,TWIST1,WNT16,WNT5A
GO Biological Process	GO:0048839	inner ear development	71	6.93471e-05	0.895757	0.0126163	3.61346	3.59767	13	0.0299805	0.108333	65	1.19448e-06	0.0154291	0.00023737	5.80089	2.06865	12	179	0.0552995	0.0670391	13:22409621,14:54369315,20:10648481,20:6608452,20:7123941,2:118432725,3:148162089,3:55460051,5:44441601,6:45759843,7:33219926,7:96569800,9:72909868	BMP2,BMP4,BMPER,CLIC5,DLX6,FGF10,FGF9,INSIG2,JAG1,TMC1,WNT5A,ZIC1
GO Biological Process	GO:0042733	embryonic digit morphogenesis	72	7.90426e-05	1	0.0141805	5.82866	1.37253	8	0.0114377	0.0666667	56	6.27442e-07	0.00810467	0.000144726	10.9879	0.728072	8	63	0.0368664	0.126984	11:44309959,11:68424878,14:54369315,2:19330880,3:55460051,4:126988711,5:174391696,7:18727720	ALX4,BMP4,INTU,LRP5,MSX2,OSR1,TWIST1,WNT5A
GO Biological Process	GO:0003203	endocardial cushion morphogenesis	73	7.95503e-05	1	0.014076	8.61086	0.696795	6	0.00580662	0.05	111	1.55776e-05	0.201215	0.00181275	15.4518	0.323587	5	28	0.0230415	0.178571	20:56920091,20:6608452,20:7123941,5:174391696,6:55896846,7:18727720	BMP2,BMP5,BMP7,MSX2,TWIST1
GO Biological Process	GO:0060393	regulation of pathway-restricted SMAD protein phosphorylation	74	8.63984e-05	1	0.0150812	6.81181	1.02763	7	0.00856356	0.0583333	149	6.61501e-05	0.854461	0.00573464	8.653	0.693402	6	60	0.0276498	0.1	14:54369315,20:56920091,20:6608452,20:7123941,6:55896846,7:33219926,8:95836948	BMP2,BMP4,BMP5,BMP7,BMPER,GDF6
GO Biological Process	GO:0042475	odontogenesis of dentin-containing tooth	75	9.29058e-05	1	0.0160009	5.69285	1.40527	8	0.0117106	0.0666667	123	2.77924e-05	0.358994	0.00291865	7.96986	0.878309	7	76	0.0322581	0.0921053	14:54369315,14:98419791,20:56920091,20:6608452,20:7123941,5:174391696,5:44441601,6:44842621	BCL11B,BMP2,BMP4,BMP7,FGF10,MSX2,RUNX2
GO Biological Process	GO:0010862	positive regulation of pathway-restricted SMAD protein phosphorylation	76	9.41294e-05	1	0.0159983	8.348	0.718735	6	0.00598946	0.05	203	0.000224965	1	0.0143146	9.01354	0.554721	5	48	0.0230415	0.104167	14:54369315,20:56920091,20:6608452,20:7123941,6:55896846,8:95836948	BMP2,BMP4,BMP5,BMP7,GDF6
GO Biological Process	GO:0030509	BMP signaling pathway	77	9.8383e-05	1	0.0165041	5.64535	1.4171	8	0.0118091	0.0666667	159	8.28657e-05	1	0.00673192	6.73011	1.0401	7	90	0.0322581	0.0777778	14:54369315,20:56920091,20:6608452,20:7123941,5:174391696,6:44842621,6:55896846,8:95836948	BMP2,BMP4,BMP5,BMP7,GDF6,MSX2,RUNX2
GO Biological Process	GO:0003007	heart morphogenesis	78	9.84907e-05	1	0.0163103	3.28558	4.26105	14	0.0355087	0.116667	74	2.16403e-06	0.0279528	0.000377741	5.02183	2.5887	13	224	0.0599078	0.0580357	14:54369315,20:10648481,20:56920091,20:6608452,20:7123941,2:205758518,2:54736759,2:6356273,3:157767987,3:55460051,5:174391696,6:55896846,7:121176275,7:18727720	BMP2,BMP4,BMP5,BMP7,JAG1,MSX2,NRP2,RTN4,SHOX2,SOX11,TWIST1,WNT16,WNT5A
GO Biological Process	GO:2001022	positive regulation of response to DNA damage stimulus	79	9.87631e-05	1	0.0161484	6.66526	1.05022	7	0.00875184	0.0583333	208	0.000266195	1	0.016531	6.74259	0.889865	6	77	0.0276498	0.0779221	10:128996438,12:65511346,12:65927111,17:2213504,2:65750729,5:44441601,6:133315673	EYA4,FGF10,HIC1,HMGA2,MGMT,SPRED2
GO Biological Process	GO:0043616	keratinocyte proliferation	80	0.000111219	1	0.0179576	16.5881	0.241137	4	0.00200947	0.0333333	93	7.98661e-06	0.103163	0.00110928	28.8433	0.13868	4	12	0.0184332	0.333333	16:82737470,20:6608452,5:44441601,7:121176275	CDH13,FERMT1,FGF10,WNT16
GO Biological Process	GO:0048754	branching morphogenesis of an epithelial tube	81	0.000113724	1	0.0181354	3.97323	2.76853	11	0.0230711	0.0916667	77	2.75164e-06	0.035543	0.000461597	6.65615	1.50237	10	130	0.0460829	0.0769231	11:68424878,14:54369315,20:56920091,20:6608452,20:7123941,3:55460051,5:174391696,5:44441601,5:73282619,6:133315673,8:73491886	BMP2,BMP4,BMP7,FGF10,FOXD1,LRP5,MSX2,RDH10,TCF21,WNT5A
GO Biological Process	GO:0090287	regulation of cellular response to growth factor stimulus	82	0.000117603	1	0.0185253	3.23008	4.33426	14	0.0361188	0.116667	62	9.06601e-07	0.0117106	0.00018888	5.00587	2.79672	14	242	0.0645161	0.0578512	10:93190051,13:22409621,14:54369315,15:48609223,20:6608452,2:6356273,3:55460051,5:128465630,5:171701460,5:174391696,5:44441601,5:73282619,6:44842621,7:33219926	BMP4,BMPER,FBN1,FBN2,FERMT1,FGF10,FGF18,FGF9,FOXD1,MSX2,MYOF,RUNX2,SOX11,WNT5A
GO Biological Process	GO:0009913	epidermal cell differentiation	83	0.000129231	1	0.0201118	4.76386	1.88923	9	0.0157435	0.075	517	0.0090589	1	0.226332	2.56174	3.51323	9	304	0.0414747	0.0296053	14:98419791,20:10648481,2:71578392,3:55460051,4:126988711,6:45759843,7:121176275,9:107655935,9:72909868	BCL11B,CLIC5,CYP26B1,INTU,JAG1,KLF4,TMC1,WNT16,WNT5A
GO Biological Process	GO:0060363	cranial suture morphogenesis	84	0.000131648	1	0.020244	15.87	0.252047	4	0.0021004	0.0333333	73	2.08922e-06	0.0269864	0.000369677	38.4578	0.10401	4	9	0.0184332	0.444444	14:54369315,2:118432725,5:174391696,7:18727720	BMP4,INSIG2,MSX2,TWIST1
GO Biological Process	GO:0080135	regulation of cellular response to stress	85	0.000134849	1	0.0204923	2.49835	8.00528	20	0.0667107	0.166667	214	0.000334161	1	0.0201699	2.50812	7.17671	18	621	0.0829493	0.0289855	10:128996438,12:65511346,12:65927111,12:79509689,15:68335825,17:2213504,20:56920091,20:6608452,20:7123941,2:144924652,2:65750729,3:169087874,3:55460051,4:186091366,5:44441601,6:133315673,7:121176275,7:18727720,8:95836948,9:107655935	BMP2,BMP7,EYA4,FEM1B,FGF10,GDF6,HIC1,HMGA2,KLF4,MECOM,MGMT,PAWR,SPRED2,TLR3,TWIST1,WNT16,WNT5A,ZEB2
GO Biological Process	GO:0043922	negative regulation by host of viral transcription	86	0.000142254	1	0.0213663	30.6236	0.0979638	3	0.000816365	0.025	487	0.0081299	1	0.215634	14.4217	0.13868	2	12	0.00921659	0.166667	12:65511346,12:65927111,16:4249988	HMGA2,TFAP4
GO Biological Process	GO:0060039	pericardium development	87	0.000142359	1	0.0211362	10.2679	0.486953	5	0.00405794	0.0416667	151	7.26936e-05	0.938983	0.00621843	17.306	0.231134	4	20	0.0184332	0.2	20:56920091,20:6608452,20:7123941,3:55460051,6:55896846	BMP2,BMP5,BMP7,WNT5A
GO Biological Process	GO:0061311	cell surface receptor signaling pathway involved in heart development	88	0.000145027	1	0.0212876	10.2267	0.488917	5	0.00407431	0.0416667	79	3.44506e-06	0.0444998	0.000563289	20.6024	0.242691	5	21	0.0230415	0.238095	14:54369315,20:10648481,3:55460051,5:138052551,5:174391696	BMP4,JAG1,MSX2,WNT5A,WNT8A
GO Biological Process	GO:0001841	neural tube formation	89	0.000155692	1	0.0225963	5.27639	1.51619	8	0.0126349	0.0666667	120	2.24891e-05	0.290492	0.00242076	6.85386	1.16723	8	101	0.0368664	0.0792079	12:85182714,14:54369315,20:56920091,2:144924652,2:6356273,3:55460051,6:55896846,7:18727720	ALX1,BMP4,BMP5,BMP7,SOX11,TWIST1,WNT5A,ZEB2
GO Biological Process	GO:0051099	positive regulation of binding	90	0.00015762	1	0.022622	4.17747	2.39379	10	0.0199483	0.0833333	257	0.000707686	1	0.0355688	4.17012	1.91841	8	166	0.0368664	0.0481928	11:27552150,12:65511346,12:65927111,14:54369315,20:6608452,20:7123941,3:55460051,7:18727720,8:122801535,9:107655935	BDNF,BMP2,BMP4,DERL1,HMGA2,KLF4,TWIST1,WNT5A
GO Biological Process	GO:0030501	positive regulation of bone mineralization	91	0.000165842	1	0.0235404	7.51504	0.798399	6	0.00665333	0.05	133	4.81787e-05	0.622324	0.00467913	12.3614	0.404484	5	35	0.0230415	0.142857	14:54369315,20:56920091,20:6608452,20:7123941,2:19330880,5:128465630	BMP2,BMP4,BMP7,FBN2,OSR1
GO Biological Process	GO:0007507	heart development	92	0.000171499	1	0.0240789	2.45361	8.15127	20	0.0679273	0.166667	52	5.16564e-07	0.00667245	0.000128316	3.71373	5.38542	20	466	0.0921659	0.0429184	10:21423595,13:22409621,14:54369315,15:48609223,20:10648481,20:56920091,20:6608452,20:7123941,2:19330880,2:205758518,2:54736759,2:6356273,3:157767987,3:55460051,5:138052551,5:174391696,6:122315506,6:55896846,7:121176275,7:18727720	BMP2,BMP4,BMP5,BMP7,FBN1,GJA1,HDAC9,JAG1,MSX2,NEBL,NRP2,OSR1,RTN4,SGCG,SHOX2,SOX11,TWIST1,WNT16,WNT5A,WNT8A
GO Biological Process	GO:0061035	regulation of cartilage development	93	0.000175551	1	0.0243827	5.18323	1.54344	8	0.012862	0.0666667	91	7.16799e-06	0.092589	0.00101746	9.76951	0.716515	7	62	0.0322581	0.112903	14:54369315,20:6608452,20:7123941,3:157767987,3:55460051,5:171701460,6:44842621,8:95836948	BMP2,BMP4,FGF18,GDF6,RUNX2,SHOX2,WNT5A
GO Biological Process	GO:0001822	kidney development	94	0.000177228	1	0.0243538	2.95182	5.08161	15	0.0423468	0.125	70	1.53678e-06	0.0198506	0.00028358	4.78822	2.92384	14	253	0.0645161	0.055336	14:54369315,15:48609223,20:10648481,20:56920091,20:6608452,20:7123941,2:19330880,2:6356273,3:148162089,5:44441601,5:73282619,6:133315673,7:33219926,8:107402390,8:73491886	AGTR1,ANGPT1,BMP2,BMP4,BMP7,BMPER,FBN1,FGF10,FOXD1,JAG1,OSR1,RDH10,SOX11,TCF21
GO Biological Process	GO:0048592	eye morphogenesis	95	0.000179495	1	0.0244056	3.76855	2.9189	11	0.0243241	0.0916667	60	8.67081e-07	0.0112001	0.000186668	6.65615	1.65261	11	143	0.0506912	0.0769231	11:68424878,14:54369315,15:48609223,20:10648481,20:56920091,2:6356273,2:65750729,3:55460051,5:128465630,7:121176275,7:18727720	BMP4,BMP7,FBN1,FBN2,JAG1,LRP5,MEIS1,SOX11,TWIST1,WNT16,WNT5A
GO Biological Process	GO:0060272	embryonic skeletal joint morphogenesis	96	0.000179901	1	0.024206	14.6174	0.273645	4	0.00228038	0.0333333	93	7.98661e-06	0.103163	0.00110928	28.8433	0.13868	4	12	0.0184332	0.333333	14:54369315,20:56920091,2:19330880,3:157767987	BMP4,BMP7,OSR1,SHOX2
GO Biological Process	GO:0042487	regulation of odontogenesis of dentin-containing tooth	97	0.000193909	1	0.0258219	14.3309	0.279117	4	0.00232597	0.0333333	241	0.000504357	1	0.0270323	18.5421	0.161794	3	14	0.0138249	0.214286	14:54369315,20:6608452,20:7123941,6:44842621	BMP2,BMP4,RUNX2
GO Biological Process	GO:2000677	regulation of transcription regulatory region DNA binding	98	0.00019485	1	0.0256824	7.29181	0.82284	6	0.006857	0.05	197	0.000203426	1	0.0133384	9.20531	0.543165	5	47	0.0230415	0.106383	12:65511346,12:65927111,2:6356273,5:174391696,7:18727720,9:107655935	HMGA2,KLF4,MSX2,SOX11,TWIST1
GO Biological Process	GO:0032348	negative regulation of aldosterone biosynthetic process	99	0.000203412	1	0.0265401	27.0983	0.110708	3	0.000922567	0.025	264	0.000785565	1	0.0384361	43.265	0.0462268	2	4	0.00921659	0.5	20:6608452,20:7123941,6:55896846	BMP2,BMP5
GO Biological Process	GO:2000065	negative regulation of cortisol biosynthetic process	99	0.000203412	1	0.0265401	27.0983	0.110708	3	0.000922567	0.025	264	0.000785565	1	0.0384361	43.265	0.0462268	2	4	0.00921659	0.5	20:6608452,20:7123941,6:55896846	BMP2,BMP5
GO Biological Process	GO:0002067	glandular epithelial cell differentiation	101	0.000206069	1	0.0263544	7.21567	0.831524	6	0.00692937	0.05	158	8.22997e-05	1	0.00672826	11.0936	0.450711	5	39	0.0230415	0.128205	14:54369315,20:6608452,20:7123941,3:55460051,6:55896846,9:4292083	BMP2,BMP4,BMP5,RFX3,WNT5A
GO Biological Process	GO:0002066	columnar/cuboidal epithelial cell development	102	0.000208673	1	0.0264257	7.19868	0.833486	6	0.00694571	0.05	109	1.41582e-05	0.182881	0.00167781	11.2865	0.531608	6	46	0.0276498	0.130435	14:54369315,3:55460051,6:45759843,6:55896846,9:4292083,9:72909868	BMP4,BMP5,CLIC5,RFX3,TMC1,WNT5A
GO Biological Process	GO:0070169	positive regulation of biomineral tissue development	103	0.000212516	1	0.0266512	7.17406	0.836347	6	0.00696956	0.05	164	9.31787e-05	1	0.00733896	10.8162	0.462268	5	40	0.0230415	0.125	14:54369315,20:56920091,20:6608452,20:7123941,2:19330880,5:128465630	BMP2,BMP4,BMP7,FBN2,OSR1
GO Biological Process	GO:0035148	tube formation	104	0.000218884	1	0.0271858	4.0088	2.49451	10	0.0207876	0.0833333	82	4.13426e-06	0.0534022	0.000651247	6.3625	1.57171	10	136	0.0460829	0.0735294	12:85182714,14:54369315,20:56920091,2:144924652,2:19330880,2:6356273,3:55460051,5:44441601,6:55896846,7:18727720	ALX1,BMP4,BMP5,BMP7,FGF10,OSR1,SOX11,TWIST1,WNT5A,ZEB2
GO Biological Process	GO:0001667	ameboidal-type cell migration	105	0.000226493	1	0.027863	3.99154	2.5053	10	0.0208775	0.0833333	89	6.47563e-06	0.0836457	0.000939839	6.05105	1.65261	10	143	0.0460829	0.0699301	11:68424878,12:85182714,16:82737470,20:6608452,2:144924652,2:181135250,2:217803113,3:55460051,5:44441601,7:18727720	ALX1,CDH13,FERMT1,FGF10,ITGA4,LRP5,TNS1,TWIST1,WNT5A,ZEB2
GO Biological Process	GO:0003130	BMP signaling pathway involved in heart induction	106	0.000241138	1	0.0293847	25.563	0.117357	3	0.000977976	0.025	181	0.000132949	1	0.00948784	86.5299	0.0231134	2	2	0.00921659	1	14:54369315,20:6608452,20:7123941	BMP2,BMP4
GO Biological Process	GO:2000172	regulation of branching morphogenesis of a nerve	107	0.000242619	1	0.0292889	25.5094	0.117604	3	0.000980032	0.025	87	6.03773e-06	0.0779894	0.00089643	64.8975	0.0462268	3	4	0.0138249	0.75	2:54736759,2:60382339,3:157767987	BCL11A,RTN4,SHOX2
GO Biological Process	GO:0001838	embryonic epithelial tube formation	108	0.00024368	1	0.0291445	4.37077	2.05913	9	0.0171595	0.075	100	1.07417e-05	0.13875	0.0013875	6.48975	1.3868	9	120	0.0414747	0.075	12:85182714,14:54369315,20:56920091,2:144924652,2:19330880,2:6356273,3:55460051,6:55896846,7:18727720	ALX1,BMP4,BMP5,BMP7,OSR1,SOX11,TWIST1,WNT5A,ZEB2
GO Biological Process	GO:0030500	regulation of bone mineralization	109	0.000255435	1	0.0302702	5.69952	1.22817	7	0.0102348	0.0583333	171	0.000113341	1	0.00856152	7.86636	0.762742	6	66	0.0276498	0.0909091	14:54369315,20:56920091,20:6608452,20:7123941,2:19330880,5:128465630,7:18727720	BMP2,BMP4,BMP7,FBN2,OSR1,TWIST1
GO Biological Process	GO:0048596	embryonic camera-type eye morphogenesis	110	0.000259239	1	0.0304417	9.01047	0.55491	5	0.00462425	0.0416667	96	8.66231e-06	0.111891	0.00116553	17.306	0.288917	5	25	0.0230415	0.2	20:56920091,2:6356273,3:55460051,7:121176275,7:18727720	BMP7,SOX11,TWIST1,WNT16,WNT5A
GO Biological Process	GO:0043569	negative regulation of insulin-like growth factor receptor signaling pathway	111	0.000262939	1	0.030598	24.8147	0.120896	3	0.00100747	0.025	366	0.00268716	1	0.0948361	24.7228	0.0808968	2	7	0.00921659	0.285714	20:6608452,20:7123941,6:55896846	BMP2,BMP5
GO Biological Process	GO:0045843	negative regulation of striated muscle tissue development	112	0.000271985	1	0.0313681	6.84831	0.876128	6	0.00730107	0.05	178	0.000132531	1	0.0096174	10.0616	0.496938	5	43	0.0230415	0.116279	14:54369315,20:6608452,20:7123941,2:65750729,6:122315506,7:18727720	BMP2,BMP4,GJA1,MEIS1,TWIST1
GO Biological Process	GO:0060563	neuroepithelial cell differentiation	113	0.000283309	1	0.032385	6.79572	0.882909	6	0.00735757	0.05	178	0.000132531	1	0.0096174	10.0616	0.496938	5	43	0.0230415	0.116279	20:10648481,20:6608452,20:7123941,2:6356273,6:45759843,9:72909868	BMP2,CLIC5,JAG1,SOX11,TMC1
GO Biological Process	GO:0072175	epithelial tube formation	114	0.000290291	1	0.032892	4.26685	2.10929	9	0.0175774	0.075	104	1.14899e-05	0.148415	0.00142707	6.43611	1.39836	9	121	0.0414747	0.0743802	12:85182714,14:54369315,20:56920091,2:144924652,2:19330880,2:6356273,3:55460051,6:55896846,7:18727720	ALX1,BMP4,BMP5,BMP7,OSR1,SOX11,TWIST1,WNT5A,ZEB2
GO Biological Process	GO:0033690	positive regulation of osteoblast proliferation	115	0.000294146	1	0.033039	23.8767	0.125646	3	0.00104705	0.025	468	0.00682659	1	0.188417	15.7327	0.127124	2	11	0.00921659	0.181818	11:68424878,20:6608452,20:7123941	BMP2,LRP5
GO Biological Process	GO:0060317	cardiac epithelial to mesenchymal transition	116	0.000302677	1	0.0337041	8.70908	0.574114	5	0.00478428	0.0416667	206	0.000247139	1	0.0154966	12.8193	0.312031	4	27	0.0184332	0.148148	20:6608452,20:7123941,2:54736759,5:174391696,7:121176275	BMP2,MSX2,RTN4,WNT16
GO Biological Process	GO:0048635	negative regulation of muscle organ development	117	0.000308118	1	0.0340167	6.68858	0.897051	6	0.00747543	0.05	189	0.000165089	1	0.0112828	9.61444	0.520051	5	45	0.0230415	0.111111	14:54369315,20:6608452,20:7123941,2:65750729,6:122315506,7:18727720	BMP2,BMP4,GJA1,MEIS1,TWIST1
GO Biological Process	GO:0060900	embryonic camera-type eye formation	118	0.000313929	1	0.0343646	12.6124	0.317148	4	0.0026429	0.0333333	93	7.98661e-06	0.103163	0.00110928	28.8433	0.13868	4	12	0.0184332	0.333333	2:6356273,3:55460051,7:121176275,7:18727720	SOX11,TWIST1,WNT16,WNT5A
GO Biological Process	GO:2000064	regulation of cortisol biosynthetic process	119	0.000314684	1	0.0341578	23.3288	0.128597	3	0.00107164	0.025	331	0.00193411	1	0.075477	28.8433	0.0693402	2	6	0.00921659	0.333333	20:6608452,20:7123941,6:55896846	BMP2,BMP5
GO Biological Process	GO:0001523	retinoid metabolic process	120	0.000316042	1	0.0340193	6.65646	0.90138	6	0.0075115	0.05	248	0.000581767	1	0.0303011	5.83348	1.02855	6	89	0.0276498	0.0674157	10:93190051,2:18530484,2:71578392,4:186091366,8:73491886,9:72909868	ALDH1A1,CYP26A1,CYP26B1,CYP4V2,RDH10,RDH14
GO Biological Process	GO:0001823	mesonephros development	121	0.000319609	1	0.0341189	4.21053	2.1375	9	0.0178125	0.075	97	9.61529e-06	0.124201	0.00128042	7.69155	1.0401	8	90	0.0368664	0.0888889	14:54369315,20:56920091,20:6608452,20:7123941,2:19330880,5:44441601,5:73282619,6:133315673,7:33219926	BMP2,BMP4,BMP7,BMPER,FGF10,FOXD1,OSR1,TCF21
GO Biological Process	GO:0031947	negative regulation of glucocorticoid biosynthetic process	122	0.000320342	1	0.0339169	23.1862	0.129387	3	0.00107823	0.025	306	0.0012993	1	0.0548465	34.612	0.0577835	2	5	0.00921659	0.4	20:6608452,20:7123941,6:55896846	BMP2,BMP5
GO Biological Process	GO:0060395	SMAD protein signal transduction	123	0.000330167	1	0.0346729	6.60147	0.908889	6	0.00757407	0.05	244	0.000505716	1	0.0267719	7.59035	0.658731	5	57	0.0230415	0.0877193	14:54369315,20:56920091,20:6608452,20:7123941,6:55896846,8:95836948	BMP2,BMP4,BMP5,BMP7,GDF6
GO Biological Process	GO:2001020	regulation of response to DNA damage stimulus	124	0.000341717	1	0.0355964	4.17171	2.15739	9	0.0179782	0.075	284	0.00103479	1	0.0470647	3.93318	2.03398	8	176	0.0368664	0.0454546	10:128996438,12:65511346,12:65927111,15:68335825,17:2213504,2:65750729,5:44441601,6:133315673,7:18727720	EYA4,FEM1B,FGF10,HIC1,HMGA2,MGMT,SPRED2,TWIST1
GO Biological Process	GO:0072012	glomerulus vasculature development	125	0.000345725	1	0.0357258	12.2924	0.325405	4	0.00271171	0.0333333	140	5.86848e-05	0.758031	0.00541451	18.2168	0.219577	4	19	0.0184332	0.210526	14:54369315,2:19330880,6:133315673,8:107402390	ANGPT1,BMP4,OSR1,TCF21
GO Biological Process	GO:0010817	regulation of hormone levels	126	0.000349445	1	0.0358237	2.55558	6.65211	17	0.0554342	0.141667	137	5.56566e-05	0.718917	0.00524757	3.01436	5.63967	17	488	0.078341	0.0348361	10:93190051,11:68424878,14:80563109,17:45707983,20:6608452,20:7123941,2:18530484,2:6356273,2:71578392,3:148162089,5:73282619,6:122315506,6:55896846,8:109604353,8:73491886,9:4292083,9:72909868	AGTR1,ALDH1A1,BMP2,BMP5,CRHR1,CYP26A1,CYP26B1,DIO2,FOXD1,GJA1,KCNS3,LRP5,RDH10,RDH14,RFX3,SOX11,SYBU
GO Biological Process	GO:0060688	regulation of morphogenesis of a branching structure	127	0.000350986	1	0.0356983	5.40408	1.29532	7	0.0107943	0.0583333	75	2.45337e-06	0.0316901	0.000422535	11.4285	0.612505	7	53	0.0322581	0.132076	14:54369315,20:56920091,2:54736759,2:60382339,3:157767987,3:55460051,5:44441601	BCL11A,BMP4,BMP7,FGF10,RTN4,SHOX2,WNT5A
GO Biological Process	GO:0070167	regulation of biomineral tissue development	128	0.000355232	1	0.0358479	5.39315	1.29794	7	0.0108162	0.0583333	205	0.000230442	1	0.0145201	6.9224	0.866752	6	75	0.0276498	0.08	14:54369315,20:56920091,20:6608452,20:7123941,2:19330880,5:128465630,7:18727720	BMP2,BMP4,BMP7,FBN2,OSR1,TWIST1
GO Biological Process	GO:2000774	positive regulation of cellular senescence	129	0.000357108	1	0.0357579	22.3348	0.13432	3	0.00111933	0.025	449	0.00562804	1	0.16191	17.306	0.115567	2	10	0.00921659	0.2	12:65511346,12:65927111,12:79509689	HMGA2,PAWR
GO Biological Process	GO:0045165	cell fate commitment	130	0.000357888	1	0.0355603	2.89534	4.83536	14	0.0402947	0.116667	76	2.50763e-06	0.032391	0.000426197	4.95546	2.62337	13	227	0.0599078	0.0572687	11:19931810,14:54369315,14:98419791,18:24676379,20:10648481,20:6608452,20:7123941,2:71578392,3:55460051,5:138052551,5:44441601,6:44842621,7:121176275,9:107655935	BCL11B,BMP2,BMP4,CYP26B1,DBX1,FGF10,JAG1,KLF4,RUNX2,WNT16,WNT5A,WNT8A,ZNF521
GO Biological Process	GO:0014020	primary neural tube formation	131	0.000366354	1	0.0361236	5.36522	1.3047	7	0.0108725	0.0583333	166	0.000102048	1	0.00794071	6.51301	1.07477	7	93	0.0322581	0.0752688	12:85182714,14:54369315,20:56920091,2:144924652,3:55460051,6:55896846,7:18727720	ALX1,BMP4,BMP5,BMP7,TWIST1,WNT5A,ZEB2
GO Biological Process	GO:0071773	cellular response to BMP stimulus	132	0.000371529	1	0.0363563	4.63097	1.7275	8	0.0143958	0.0666667	202	0.000218168	1	0.0139509	5.76866	1.21345	7	105	0.0322581	0.0666667	14:54369315,20:56920091,20:6608452,20:7123941,5:174391696,6:44842621,6:55896846,8:95836948	BMP2,BMP4,BMP5,BMP7,GDF6,MSX2,RUNX2
GO Biological Process	GO:0032351	negative regulation of hormone metabolic process	133	0.00037657	1	0.0365726	21.93	0.136799	3	0.00113999	0.025	331	0.00193411	1	0.075477	28.8433	0.0693402	2	6	0.00921659	0.333333	20:6608452,20:7123941,6:55896846	BMP2,BMP5
GO Biological Process	GO:0090343	positive regulation of cell aging	134	0.000376843	1	0.036326	21.9245	0.136833	3	0.00114028	0.025	468	0.00682659	1	0.188417	15.7327	0.127124	2	11	0.00921659	0.181818	12:65511346,12:65927111,12:79509689	HMGA2,PAWR
GO Biological Process	GO:1901862	negative regulation of muscle tissue development	135	0.000377052	1	0.0360769	6.43685	0.932133	6	0.00776778	0.05	189	0.000165089	1	0.0112828	9.61444	0.520051	5	45	0.0230415	0.111111	14:54369315,20:6608452,20:7123941,2:65750729,6:122315506,7:18727720	BMP2,BMP4,GJA1,MEIS1,TWIST1
GO Biological Process	GO:1904888	cranial skeletal system development	136	0.000388839	1	0.0369312	5.3116	1.31787	7	0.0109823	0.0583333	98	9.8539e-06	0.127283	0.00129881	9.31861	0.751185	7	65	0.0322581	0.107692	14:54369315,1:118918174,2:118432725,5:174391696,6:44842621,7:18727720,8:73491886	BMP4,INSIG2,MSX2,RDH10,RUNX2,TBX15,TWIST1
GO Biological Process	GO:0032347	regulation of aldosterone biosynthetic process	137	0.000400906	1	0.0377993	21.4614	0.139786	3	0.00116488	0.025	331	0.00193411	1	0.075477	28.8433	0.0693402	2	6	0.00921659	0.333333	20:6608452,20:7123941,6:55896846	BMP2,BMP5
GO Biological Process	GO:0051093	negative regulation of developmental process	138	0.000408002	1	0.0381896	2.00756	12.9511	26	0.107925	0.216667	115	1.96234e-05	0.253475	0.00220413	2.53012	9.88097	25	855	0.115207	0.0292398	11:27552150,11:68424878,12:65511346,12:65927111,14:54369315,14:92633679,15:48609223,18:43941672,20:10648481,20:56920091,20:6608452,20:7123941,2:19330880,2:54736759,2:60382339,2:6356273,2:65750729,3:55460051,4:186091366,5:174391696,5:44441601,6:122315506,6:55896846,7:18727720,8:122801535,9:107655935	BCL11A,BDNF,BMP2,BMP4,BMP5,BMP7,FBN1,FERMT1,FGF10,GJA1,HMGA2,JAG1,KLF4,LGMN,LRP5,MEIS1,MSX2,OSR1,RTN4,SOX11,SYT4,TLR3,TWIST1,WNT5A,ZHX2
GO Biological Process	GO:0060411	cardiac septum morphogenesis	139	0.000415859	1	0.0386449	4.55215	1.75741	8	0.0146451	0.0666667	57	8.01686e-07	0.0103554	0.000181673	10.6498	0.751185	8	65	0.0368664	0.123077	14:54369315,20:10648481,20:56920091,2:205758518,2:6356273,3:55460051,5:174391696,6:55896846	BMP4,BMP5,BMP7,JAG1,MSX2,NRP2,SOX11,WNT5A
GO Biological Process	GO:0072498	embryonic skeletal joint development	140	0.00042678	1	0.0393766	11.6198	0.344239	4	0.00286866	0.0333333	117	2.14312e-05	0.276827	0.00236604	23.0746	0.17335	4	15	0.0184332	0.266667	14:54369315,20:56920091,2:19330880,3:157767987	BMP4,BMP7,OSR1,SHOX2
GO Biological Process	GO:0010463	mesenchymal cell proliferation	141	0.0004351	1	0.0398594	8.03823	0.622027	5	0.00518356	0.0416667	130	3.66946e-05	0.473984	0.00364603	20.36	0.196464	4	17	0.0184332	0.235294	14:54369315,20:56920091,20:6608452,20:7123941,2:19330880	BMP2,BMP4,BMP7,OSR1
GO Biological Process	GO:0001656	metanephros development	142	0.000436493	1	0.0397055	4.5186	1.77046	8	0.0147538	0.0666667	83	4.36083e-06	0.0563288	0.00067866	8.54617	0.936092	8	81	0.0368664	0.0987654	14:54369315,15:48609223,20:56920091,2:19330880,5:44441601,5:73282619,6:133315673,8:73491886	BMP4,BMP7,FBN1,FGF10,FOXD1,OSR1,RDH10,TCF21
GO Biological Process	GO:0003323	type B pancreatic cell development	143	0.00044439	1	0.0401412	11.4947	0.347986	4	0.00289989	0.0333333	103	1.14318e-05	0.147664	0.00143363	26.6246	0.150237	4	13	0.0184332	0.307692	14:54369315,3:55460051,6:55896846,9:4292083	BMP4,BMP5,RFX3,WNT5A
GO Biological Process	GO:0021978	telencephalon regionalization	144	0.000449639	1	0.0403332	11.4586	0.349082	4	0.00290902	0.0333333	234	0.000399679	1	0.0220626	19.9685	0.150237	3	13	0.0138249	0.230769	10:117506769,14:54369315,20:6608452,20:7123941	BMP2,BMP4,EMX2
GO Biological Process	GO:0010634	positive regulation of epithelial cell migration	145	0.000457215	1	0.04073	4.00585	2.24672	9	0.0187226	0.075	92	7.59253e-06	0.0980727	0.00106601	6.77191	1.32902	9	115	0.0414747	0.0782609	14:54369315,1:56116300,2:205758518,2:54736759,3:55460051,5:171701460,5:44441601,7:18727720,8:107402390	ANGPT1,BMP4,FGF10,FGF18,HDAC9,NRP2,PLPP3,RTN4,WNT5A
GO Biological Process	GO:0031946	regulation of glucocorticoid biosynthetic process	146	0.000466322	1	0.0412567	20.3699	0.147276	3	0.0012273	0.025	366	0.00268716	1	0.0948361	24.7228	0.0808968	2	7	0.00921659	0.285714	20:6608452,20:7123941,6:55896846	BMP2,BMP5
GO Biological Process	GO:0072138	mesenchymal cell proliferation involved in ureteric bud development	147	0.000551452	1	0.0484565	19.2216	0.156074	3	0.00130062	0.025	223	0.000395801	1	0.0229263	57.6866	0.0346701	2	3	0.00921659	0.666667	14:54369315,20:6608452,20:7123941	BMP2,BMP4
GO Biological Process	GO:0016101	diterpenoid metabolic process	148	0.000558582	1	0.0487514	5.97003	1.00502	6	0.00837517	0.05	272	0.000868174	1	0.0412287	5.40812	1.10944	6	96	0.0276498	0.0625	10:93190051,2:18530484,2:71578392,4:186091366,8:73491886,9:72909868	ALDH1A1,CYP26A1,CYP26B1,CYP4V2,RDH10,RDH14
GO Biological Process	GO:2000773	negative regulation of cellular senescence	149	0.000572087	1	0.0495949	18.9785	0.158074	3	0.00131728	0.025	487	0.0081299	1	0.215634	14.4217	0.13868	2	12	0.00921659	0.166667	12:65511346,12:65927111,7:18727720	HMGA2,TWIST1
GO Biological Process	GO:0003170	heart valve development	150	0.000578625	1	0.0498273	5.9296	1.01187	6	0.00843226	0.05	164	9.31787e-05	1	0.00733896	10.8162	0.462268	5	40	0.0230415	0.125	14:54369315,20:10648481,20:6608452,20:7123941,3:157767987,7:18727720	BMP2,BMP4,JAG1,SHOX2,TWIST1
GO Biological Process	GO:0043408	regulation of MAPK cascade	151	0.000582262	1	0.0498085	2.17559	9.65256	21	0.080438	0.175	235	0.000423971	1	0.023304	2.38617	7.96256	19	689	0.0875576	0.0275762	13:22409621,14:54369315,17:69610865,17:70079183,18:24676379,20:56920091,20:6608452,20:7123941,2:144924652,2:65750729,3:169087874,3:55460051,4:186091366,5:171701460,5:44441601,6:55896846,7:121176275,7:33219926,8:107402390,8:95836948,9:107655935	ANGPT1,BMP2,BMP4,BMP5,BMP7,BMPER,FGF10,FGF18,FGF9,GDF6,HRH4,KLF4,MAP2K6,MECOM,SPRED2,TLR3,WNT16,WNT5A,ZEB2
GO Biological Process	GO:2000685	positive regulation of cellular response to X-ray	152	0.000584498	1	0.0496708	57.593	0.0347265	2	0.000289387	0.0166667	547	0.0115567	1	0.272903	86.5299	0.0115567	1	1	0.0046083	1	12:65511346,12:65927111	HMGA2
GO Biological Process	GO:0003131	mesodermal-endodermal cell signaling	152	0.000584498	1	0.0496708	57.593	0.0347265	2	0.000289387	0.0166667	547	0.0115567	1	0.272903	86.5299	0.0115567	1	1	0.0046083	1	12:65511346,12:65927111	HMGA2
GO Biological Process	GO:0031052	chromosome breakage	152	0.000584498	1	0.0496708	57.593	0.0347265	2	0.000289387	0.0166667	547	0.0115567	1	0.272903	86.5299	0.0115567	1	1	0.0046083	1	12:65511346,12:65927111	HMGA2
GO Biological Process	GO:0035978	histone H2A-S139 phosphorylation	152	0.000584498	1	0.0496708	57.593	0.0347265	2	0.000289387	0.0166667	547	0.0115567	1	0.272903	86.5299	0.0115567	1	1	0.0046083	1	12:65511346,12:65927111	HMGA2
GO Biological Process	GO:0031943	regulation of glucocorticoid metabolic process	156	0.000586111	1	0.0485308	18.8198	0.159406	3	0.00132839	0.025	434	0.00453684	1	0.135029	19.2289	0.10401	2	9	0.00921659	0.222222	20:6608452,20:7123941,6:55896846	BMP2,BMP5
GO Biological Process	GO:0043567	regulation of insulin-like growth factor receptor signaling pathway	157	0.000601508	1	0.0494884	10.5968	0.37747	4	0.00314559	0.0333333	355	0.00227284	1	0.0826995	11.2865	0.265804	3	23	0.0138249	0.130435	20:6608452,20:7123941,2:216566838,6:55896846	BMP2,BMP5,IGFBP2
GO Biological Process	GO:0010718	positive regulation of epithelial to mesenchymal transition	158	0.000602532	1	0.0492589	5.88346	1.01981	6	0.0084984	0.05	187	0.000148127	1	0.0102319	9.83295	0.508494	5	44	0.0230415	0.113636	12:85182714,14:54369315,20:56920091,20:6608452,20:7123941,7:18727720	ALX1,BMP2,BMP4,BMP7,TWIST1
GO Biological Process	GO:0042471	ear morphogenesis	159	0.000610066	1	0.0495611	3.84643	2.33983	9	0.0194986	0.075	90	6.57549e-06	0.0849357	0.00094373	6.89177	1.30591	9	113	0.0414747	0.079646	13:22409621,2:118432725,2:19330880,3:148162089,3:55460051,5:44441601,6:45759843,7:18727720,7:96569800	CLIC5,DLX6,FGF10,FGF9,INSIG2,OSR1,TWIST1,WNT5A,ZIC1
GO Biological Process	GO:0003156	regulation of animal organ formation	160	0.000612777	1	0.0494703	5.86433	1.02313	6	0.00852612	0.05	129	3.5891e-05	0.463604	0.00359383	13.1106	0.381371	5	33	0.0230415	0.151515	14:54369315,20:56920091,20:6608452,20:7123941,3:55460051,5:44441601	BMP2,BMP4,BMP7,FGF10,WNT5A
GO Biological Process	GO:0048593	camera-type eye morphogenesis	161	0.000624546	1	0.0501072	3.83367	2.34762	9	0.0195635	0.075	85	4.88665e-06	0.0631209	0.000742598	7.14468	1.25968	9	109	0.0414747	0.0825688	11:68424878,14:54369315,20:10648481,20:56920091,2:6356273,2:65750729,3:55460051,7:121176275,7:18727720	BMP4,BMP7,JAG1,LRP5,MEIS1,SOX11,TWIST1,WNT16,WNT5A
GO Biological Process	GO:0010894	negative regulation of steroid biosynthetic process	162	0.00064298	1	0.0512678	10.408	0.384319	4	0.00320265	0.0333333	355	0.00227284	1	0.0826995	11.2865	0.265804	3	23	0.0138249	0.130435	20:6608452,20:7123941,2:118432725,6:55896846	BMP2,BMP5,INSIG2
GO Biological Process	GO:0090030	regulation of steroid hormone biosynthetic process	163	0.000646605	1	0.0512405	18.1893	0.164933	3	0.00137444	0.025	434	0.00453684	1	0.135029	19.2289	0.10401	2	9	0.00921659	0.222222	20:6608452,20:7123941,6:55896846	BMP2,BMP5
GO Biological Process	GO:0006721	terpenoid metabolic process	164	0.000669625	1	0.0527411	5.76455	1.04084	6	0.0086737	0.05	314	0.0014525	1	0.0597515	4.89792	1.22501	6	106	0.0276498	0.0566038	10:93190051,2:18530484,2:71578392,4:186091366,8:73491886,9:72909868	ALDH1A1,CYP26A1,CYP26B1,CYP4V2,RDH10,RDH14
GO Biological Process	GO:0051153	regulation of striated muscle cell differentiation	165	0.000671252	1	0.0525488	4.84012	1.44625	7	0.012052	0.0583333	259	0.000734544	1	0.0366336	5.58258	1.07477	6	93	0.0276498	0.0645161	11:27552150,14:54369315,20:6608452,20:7123941,2:71578392,3:157767987,7:18727720	BDNF,BMP2,BMP4,CYP26B1,HDAC9,SHOX2
GO Biological Process	GO:0010594	regulation of endothelial cell migration	166	0.000671389	1	0.052243	3.79453	2.37183	9	0.0197653	0.075	112	1.5935e-05	0.205832	0.00183779	6.18071	1.45614	9	126	0.0414747	0.0714286	14:54369315,1:56116300,2:205758518,3:55460051,5:171701460,7:18727720,7:33219926,8:107402390,9:107655935	ANGPT1,BMP4,BMPER,FGF18,HDAC9,KLF4,NRP2,PLPP3,WNT5A
GO Biological Process	GO:0061440	kidney vasculature development	167	0.000671884	1	0.0519684	10.2852	0.388908	4	0.0032409	0.0333333	163	8.89873e-05	1	0.00705184	16.4819	0.242691	4	21	0.0184332	0.190476	14:54369315,2:19330880,6:133315673,8:107402390	ANGPT1,BMP4,OSR1,TCF21
GO Biological Process	GO:0016202	regulation of striated muscle tissue development	168	0.000676787	1	0.0520361	3.79022	2.37453	9	0.0197878	0.075	104	1.14899e-05	0.148415	0.00142707	6.43611	1.39836	9	121	0.0414747	0.0743802	13:22409621,14:54369315,20:6608452,20:7123941,2:65750729,2:71578392,3:157767987,6:122315506,7:18727720	BMP2,BMP4,CYP26B1,FGF9,GJA1,HDAC9,MEIS1,SHOX2,TWIST1
GO Biological Process	GO:2000772	regulation of cellular senescence	169	0.000678649	1	0.0518705	10.2574	0.389962	4	0.00324968	0.0333333	444	0.00491027	1	0.142851	8.653	0.346701	3	30	0.0138249	0.1	12:65511346,12:65927111,12:79509689,7:18727720	HMGA2,PAWR,TWIST1
GO Biological Process	GO:0045939	negative regulation of steroid metabolic process	170	0.000690875	1	0.0524943	10.208	0.391848	4	0.0032654	0.0333333	387	0.00290205	1	0.0968626	10.3836	0.288917	3	25	0.0138249	0.12	20:6608452,20:7123941,2:118432725,6:55896846	BMP2,BMP5,INSIG2
GO Biological Process	GO:0071363	cellular response to growth factor stimulus	171	0.000700782	1	0.0529357	2.40258	7.07574	17	0.0589645	0.141667	128	3.22003e-05	0.415932	0.00324947	3.14991	5.39698	17	467	0.078341	0.0364026	13:22409621,14:54369315,15:48609223,20:56920091,20:6608452,20:7123941,2:205758518,2:65750729,3:55460051,5:171701460,5:174391696,5:44441601,6:44842621,6:55896846,7:18727720,8:95836948,9:107655935	BMP2,BMP4,BMP5,BMP7,CDC5L,FBN1,FGF10,FGF18,FGF9,GDF6,KLF4,MSX2,NRP2,RUNX2,SPRED2,TWIST1,WNT5A
GO Biological Process	GO:0030947	regulation of vascular endothelial growth factor receptor signaling pathway	172	0.000711211	1	0.0534111	10.1283	0.394933	4	0.00329111	0.0333333	199	0.00021244	1	0.0137894	13.3123	0.300474	4	26	0.0184332	0.153846	10:93190051,13:22409621,5:171701460,5:44441601	FGF10,FGF18,FGF9,MYOF
GO Biological Process	GO:0090402	oncogene-induced cell senescence	173	0.000723657	1	0.0540317	51.693	0.0386899	2	0.000322416	0.0166667	724	0.0229804	1	0.409998	43.265	0.0231134	1	2	0.0046083	0.5	12:65511346,12:65927111	HMGA2
GO Biological Process	GO:0060548	negative regulation of cell death	174	0.000729472	1	0.0541528	2.04469	11.2486	23	0.0937386	0.191667	288	0.00108059	1	0.048465	2.06024	10.6784	22	924	0.101383	0.0238095	10:128996438,11:27552150,12:65511346,12:65927111,14:54369315,14:92633679,14:98419791,20:56920091,2:118432725,2:19330880,2:196031046,2:6356273,3:169087874,3:55460051,4:41004084,5:174391696,5:44441601,6:133315673,6:55896846,7:121176275,7:18727720,8:107402390,9:107655935	ANGPT1,APBB2,BCL11B,BDNF,BMP4,BMP5,BMP7,EN1,EYA4,FGF10,HMGA2,KLF4,LGMN,MECOM,MGMT,MSX2,OSR1,SLC39A10,SOX11,TWIST1,WNT16,WNT5A
GO Biological Process	GO:0048634	regulation of muscle organ development	175	0.000734908	1	0.0542446	3.74602	2.40255	9	0.0200213	0.075	112	1.5935e-05	0.205832	0.00183779	6.18071	1.45614	9	126	0.0414747	0.0714286	13:22409621,14:54369315,20:6608452,20:7123941,2:65750729,2:71578392,3:157767987,6:122315506,7:18727720	BMP2,BMP4,CYP26B1,FGF9,GJA1,HDAC9,MEIS1,SHOX2,TWIST1
GO Biological Process	GO:0010632	regulation of epithelial cell migration	176	0.000745872	1	0.054741	3.17731	3.46204	11	0.0288504	0.0916667	99	1.05757e-05	0.136606	0.00137986	5.14502	2.13799	11	185	0.0506912	0.0594595	14:54369315,1:56116300,2:205758518,2:54736759,3:55460051,5:171701460,5:44441601,7:18727720,7:33219926,8:107402390,9:107655935	ANGPT1,BMP4,BMPER,FGF10,FGF18,HDAC9,KLF4,NRP2,PLPP3,RTN4,WNT5A
GO Biological Process	GO:0001759	organ induction	177	0.000783409	1	0.0571712	9.86663	0.405407	4	0.00337839	0.0333333	252	0.000625088	1	0.0320407	17.306	0.17335	3	15	0.0138249	0.2	14:54369315,20:6608452,20:7123941,5:44441601	BMP2,BMP4,FGF10
GO Biological Process	GO:0010595	positive regulation of endothelial cell migration	178	0.000786524	1	0.057076	4.70977	1.48627	7	0.0123856	0.0583333	121	2.54799e-05	0.329124	0.00272004	8.07613	0.866752	7	75	0.0322581	0.0933333	14:54369315,1:56116300,2:205758518,3:55460051,5:171701460,7:18727720,8:107402390	ANGPT1,BMP4,FGF18,HDAC9,NRP2,PLPP3,WNT5A
GO Biological Process	GO:0008544	epidermis development	179	0.000825285	1	0.0595543	3.13786	3.50557	11	0.0292131	0.0916667	479	0.00714418	1	0.192654	2.37364	4.63423	11	401	0.0506912	0.0274314	11:44309959,14:98419791,20:10648481,2:71578392,3:55460051,4:126988711,5:44441601,6:45759843,7:121176275,9:107655935,9:72909868	ALX4,BCL11B,CLIC5,CYP26B1,FGF10,INTU,JAG1,KLF4,TMC1,WNT16,WNT5A
GO Biological Process	GO:1901861	regulation of muscle tissue development	180	0.000849564	1	0.0609657	3.66914	2.45289	9	0.0204407	0.075	107	1.31206e-05	0.169479	0.00158392	6.33146	1.42147	9	123	0.0414747	0.0731707	13:22409621,14:54369315,20:6608452,20:7123941,2:65750729,2:71578392,3:157767987,6:122315506,7:18727720	BMP2,BMP4,CYP26B1,FGF9,GJA1,HDAC9,MEIS1,SHOX2,TWIST1
GO Biological Process	GO:0090344	negative regulation of cell aging	181	0.000854992	1	0.0610162	16.5046	0.181767	3	0.00151473	0.025	684	0.0180093	1	0.340096	9.61444	0.20802	2	18	0.00921659	0.111111	12:65511346,12:65927111,7:18727720	HMGA2,TWIST1
GO Biological Process	GO:0090342	regulation of cell aging	182	0.000862835	1	0.0612376	9.61148	0.416169	4	0.00346808	0.0333333	513	0.00885791	1	0.223036	7.01594	0.427598	3	37	0.0138249	0.0810811	12:65511346,12:65927111,12:79509689,7:18727720	HMGA2,PAWR,TWIST1
GO Biological Process	GO:0043392	negative regulation of DNA binding	183	0.000932389	1	0.0658124	6.77675	0.737817	5	0.00614848	0.0416667	363	0.00263616	1	0.0938053	6.9224	0.577835	4	50	0.0184332	0.08	12:65511346,12:65927111,16:4249988,2:6356273,5:174391696	HMGA2,MSX2,SOX11,TFAP4
GO Biological Process	GO:0003309	type B pancreatic cell differentiation	184	0.0009331	1	0.0655047	9.40907	0.425121	4	0.00354268	0.0333333	140	5.86848e-05	0.758031	0.00541451	18.2168	0.219577	4	19	0.0184332	0.210526	14:54369315,3:55460051,6:55896846,9:4292083	BMP4,BMP5,RFX3,WNT5A
GO Biological Process	GO:0097094	craniofacial suture morphogenesis	185	0.000933911	1	0.0652072	9.40685	0.425222	4	0.00354352	0.0333333	131	4.67524e-05	0.603901	0.00460993	19.2289	0.20802	4	18	0.0184332	0.222222	14:54369315,2:118432725,5:174391696,7:18727720	BMP4,INSIG2,MSX2,TWIST1
GO Biological Process	GO:0045869	negative regulation of single stranded viral RNA replication via double stranded DNA intermediate	186	0.000935565	1	0.0649715	45.3835	0.0440689	2	0.000367241	0.0166667	1298	0.0781576	1	0.777783	12.3614	0.0808968	1	7	0.0046083	0.142857	12:65511346,12:65927111	HMGA2
GO Biological Process	GO:0002068	glandular epithelial cell development	187	0.000956744	1	0.066087	9.34521	0.428027	4	0.00356689	0.0333333	131	4.67524e-05	0.603901	0.00460993	19.2289	0.20802	4	18	0.0184332	0.222222	14:54369315,3:55460051,6:55896846,9:4292083	BMP4,BMP5,RFX3,WNT5A
GO Biological Process	GO:2001033	negative regulation of double-strand break repair via nonhomologous end joining	188	0.000967152	1	0.0664505	44.6253	0.0448176	2	0.00037348	0.0166667	1006	0.0454352	1	0.583386	21.6325	0.0462268	1	4	0.0046083	0.25	12:65511346,12:65927111	HMGA2
GO Biological Process	GO:0035883	enteroendocrine cell differentiation	189	0.00100929	1	0.0689788	9.21006	0.434308	4	0.00361923	0.0333333	151	7.26936e-05	0.938983	0.00621843	17.306	0.231134	4	20	0.0184332	0.2	14:54369315,3:55460051,6:55896846,9:4292083	BMP4,BMP5,RFX3,WNT5A
GO Biological Process	GO:0035116	embryonic hindlimb morphogenesis	190	0.00103956	1	0.0706736	6.61164	0.756242	5	0.00630202	0.0416667	114	1.86467e-05	0.240859	0.0021128	14.919	0.335144	5	29	0.0230415	0.172414	11:44309959,14:54369315,2:19330880,5:174391696,7:18727720	ALX4,BMP4,MSX2,OSR1,TWIST1
GO Biological Process	GO:0060560	developmental growth involved in morphogenesis	191	0.00104322	1	0.0705514	3.56219	2.52653	9	0.0210545	0.075	85	4.88665e-06	0.0631209	0.000742598	7.14468	1.25968	9	109	0.0414747	0.0825688	11:27552150,12:65927111,14:54369315,2:144924652,2:205758518,3:55460051,5:44441601,7:70117023,8:73491886	AUTS2,BDNF,BMP4,FGF10,LLPH,NRP2,RDH10,WNT5A,ZEB2
GO Biological Process	GO:0006282	regulation of DNA repair	192	0.00106244	1	0.0714766	5.26797	1.13896	6	0.00949133	0.05	442	0.00470101	1	0.137382	4.60266	1.08633	5	94	0.0230415	0.0531915	10:128996438,12:65511346,12:65927111,5:44441601,6:133315673,7:18727720	EYA4,FGF10,HMGA2,MGMT,TWIST1
GO Biological Process	GO:0035986	senescence-associated heterochromatin focus assembly	193	0.00106447	1	0.0712424	42.5055	0.0470528	2	0.000392107	0.0166667	892	0.0342727	1	0.496302	28.8433	0.0346701	1	3	0.0046083	0.333333	12:65511346,12:65927111	HMGA2
GO Biological Process	GO:0030111	regulation of Wnt signaling pathway	194	0.00107271	1	0.0714236	2.70975	4.79749	13	0.0399791	0.108333	160	8.57521e-05	1	0.00692288	3.54855	3.66347	13	317	0.0599078	0.0410095	11:68424878,13:22409621,17:2213504,1:47639944,1:56116300,20:6608452,20:7123941,21:35134446,2:144924652,2:216566838,3:55460051,5:44441601,6:127114919	BMP2,FERMT1,FGF10,FGF9,HIC1,IGFBP2,LRP5,PLPP3,RSPO3,RUNX1,TRABD2B,WNT5A,ZEB2
GO Biological Process	GO:0060686	negative regulation of prostatic bud formation	195	0.0010812	1	0.0716198	15.2052	0.197301	3	0.00164417	0.025	87	6.03773e-06	0.0779894	0.00089643	64.8975	0.0462268	3	4	0.0138249	0.75	14:54369315,20:56920091,3:55460051	BMP4,BMP7,WNT5A
GO Biological Process	GO:0010717	regulation of epithelial to mesenchymal transition	196	0.00111822	1	0.0736938	4.43029	1.58003	7	0.0131669	0.0583333	211	0.000306169	1	0.018743	6.57189	0.912979	6	79	0.0276498	0.0759494	12:85182714,14:54369315,20:56920091,20:6608452,20:7123941,6:55896846,7:18727720	ALX1,BMP2,BMP4,BMP5,BMP7,TWIST1
GO Biological Process	GO:0008284	positive regulation of cell proliferation	197	0.00112294	1	0.0736293	1.98051	11.6132	23	0.0967766	0.191667	281	0.000953871	1	0.0438475	2.1253	9.88097	21	855	0.0967742	0.0245614	11:68424878,12:65511346,12:65927111,13:22409621,14:54369315,16:82737470,20:6608452,20:7123941,2:19330880,2:196031046,2:205758518,2:216566838,2:54736759,2:6356273,3:157767987,3:55460051,4:150877811,5:171701460,5:44441601,6:44842621,6:55896846,7:18727720,7:96569800	BMP2,BMP4,BMP5,CDH13,DLX6,FGF10,FGF18,FGF9,HMGA2,IGFBP2,LRP5,MAB21L2,NRP2,OSR1,RTN4,RUNX2,SHOX2,SLC39A10,SOX11,TWIST1,WNT5A
GO Biological Process	GO:0045596	negative regulation of cell differentiation	198	0.00112888	1	0.0736452	2.0656	10.1665	21	0.084721	0.175	147	6.26531e-05	0.809291	0.00550538	2.6831	7.45407	20	645	0.0921659	0.0310078	11:27552150,11:68424878,14:54369315,15:48609223,18:43941672,20:10648481,20:56920091,20:6608452,20:7123941,2:19330880,2:54736759,2:60382339,2:6356273,2:65750729,3:55460051,4:186091366,5:174391696,5:44441601,6:55896846,7:18727720,8:122801535	BCL11A,BDNF,BMP2,BMP4,BMP5,BMP7,FBN1,FGF10,JAG1,LRP5,MEIS1,MSX2,OSR1,RTN4,SOX11,SYT4,TLR3,TWIST1,WNT5A,ZHX2
GO Biological Process	GO:0060571	morphogenesis of an epithelial fold	199	0.00113903	1	0.0739337	8.91094	0.448887	4	0.00374072	0.0333333	140	5.86848e-05	0.758031	0.00541451	18.2168	0.219577	4	19	0.0184332	0.210526	20:56920091,5:44441601,6:55896846,8:73491886	BMP5,BMP7,FGF10,RDH10
GO Biological Process	GO:0030510	regulation of BMP signaling pathway	200	0.00118801	1	0.0767274	4.38354	1.59688	7	0.0133074	0.0583333	138	5.74763e-05	0.742421	0.00537986	7.126	0.982319	7	85	0.0322581	0.0823529	14:54369315,15:48609223,2:6356273,3:55460051,5:174391696,5:73282619,7:33219926	BMP4,BMPER,FBN1,FOXD1,MSX2,SOX11,WNT5A
GO Biological Process	GO:0001657	ureteric bud development	201	0.00118816	1	0.0763558	3.86647	2.06907	8	0.0172423	0.0666667	138	5.74763e-05	0.742421	0.00537986	7.126	0.982319	7	85	0.0322581	0.0823529	14:54369315,20:56920091,20:6608452,20:7123941,2:19330880,5:73282619,6:133315673,7:33219926	BMP2,BMP4,BMP7,BMPER,FOXD1,OSR1,TCF21
GO Biological Process	GO:0072164	mesonephric tubule development	202	0.00120164	1	0.0768394	3.85955	2.07278	8	0.0172732	0.0666667	146	6.19624e-05	0.800368	0.00548198	7.04314	0.993876	7	86	0.0322581	0.0813954	14:54369315,20:56920091,20:6608452,20:7123941,2:19330880,5:73282619,6:133315673,7:33219926	BMP2,BMP4,BMP7,BMPER,FOXD1,OSR1,TCF21
GO Biological Process	GO:0050673	epithelial cell proliferation	203	0.00121944	1	0.0775938	4.36349	1.60422	7	0.0133685	0.0583333	135	4.92993e-05	0.636799	0.00471703	7.29771	0.959205	7	83	0.0322581	0.0843374	14:54369315,16:82737470,20:6608452,3:55460051,5:44441601,7:121176275,7:33219926	BMP4,BMPER,CDH13,FERMT1,FGF10,WNT16,WNT5A
GO Biological Process	GO:0072076	nephrogenic mesenchyme development	204	0.00123265	1	0.0780495	39.4527	0.0506937	2	0.000422447	0.0166667	223	0.000395801	1	0.0229263	57.6866	0.0346701	2	3	0.00921659	0.666667	20:56920091,5:73282619	BMP7,FOXD1
GO Biological Process	GO:0032526	response to retinoic acid	205	0.00124076	1	0.0781797	4.35023	1.60911	7	0.0134092	0.0583333	196	0.000193646	1	0.0127618	5.88068	1.19034	7	103	0.0322581	0.0679612	2:19330880,2:216566838,2:71578392,3:55460051,5:138052551,6:122315506,9:107655935	CYP26B1,GJA1,IGFBP2,KLF4,OSR1,WNT5A,WNT8A
GO Biological Process	GO:0001938	positive regulation of endothelial cell proliferation	206	0.00126726	1	0.0794619	5.08791	1.17927	6	0.00982722	0.05	323	0.00166061	1	0.0664091	5.84662	0.855195	5	74	0.0230415	0.0675676	14:54369315,16:82737470,20:6608452,20:7123941,2:205758518,3:55460051	BMP2,BMP4,CDH13,NRP2,WNT5A
GO Biological Process	GO:0043069	negative regulation of programmed cell death	207	0.00127249	1	0.0794044	2.0459	10.2644	21	0.0855368	0.175	343	0.00197779	1	0.0744814	2.04562	9.77696	20	846	0.0921659	0.0236407	10:128996438,11:27552150,12:65511346,12:65927111,14:54369315,14:92633679,14:98419791,20:56920091,2:118432725,2:19330880,2:196031046,3:169087874,3:55460051,4:41004084,5:174391696,5:44441601,6:133315673,6:55896846,7:18727720,8:107402390,9:107655935	ANGPT1,APBB2,BCL11B,BDNF,BMP4,BMP5,BMP7,EN1,EYA4,FGF10,HMGA2,KLF4,LGMN,MECOM,MGMT,MSX2,OSR1,SLC39A10,TWIST1,WNT5A
GO Biological Process	GO:0051101	regulation of DNA binding	208	0.00127254	1	0.0790258	4.33093	1.61628	7	0.013469	0.0583333	330	0.00192412	1	0.0753148	4.63553	1.29435	6	112	0.0276498	0.0535714	12:65511346,12:65927111,16:4249988,2:6356273,5:174391696,7:18727720,9:107655935	HMGA2,KLF4,MSX2,SOX11,TFAP4,TWIST1
GO Biological Process	GO:0048640	negative regulation of developmental growth	209	0.00127436	1	0.0787606	4.32984	1.61669	7	0.0134724	0.0583333	127	3.02748e-05	0.39106	0.00307921	7.86636	0.889865	7	77	0.0322581	0.0909091	14:54369315,14:92633679,2:54736759,2:60382339,2:65750729,3:55460051,6:122315506	BCL11A,BMP4,GJA1,LGMN,MEIS1,RTN4,WNT5A
GO Biological Process	GO:0008589	regulation of smoothened signaling pathway	210	0.0012873	1	0.0791813	5.07212	1.18294	6	0.0098578	0.05	186	0.000145302	1	0.0100907	7.52434	0.797412	6	69	0.0276498	0.0869565	13:22409621,3:148162089,3:157767987,4:126988711,5:44441601,6:44842621	FGF10,FGF9,INTU,RUNX2,SHOX2,ZIC1
GO Biological Process	GO:1990164	histone H2A phosphorylation	211	0.00131476	1	0.080487	38.1797	0.0523839	2	0.000436532	0.0166667	892	0.0342727	1	0.496302	28.8433	0.0346701	1	3	0.0046083	0.333333	12:65511346,12:65927111	HMGA2
GO Biological Process	GO:0001936	regulation of endothelial cell proliferation	212	0.00131569	1	0.0801642	4.30558	1.6258	7	0.0135483	0.0583333	287	0.00107461	1	0.0483651	5.1918	1.15567	6	100	0.0276498	0.06	14:54369315,16:82737470,20:6608452,20:7123941,2:205758518,3:55460051,6:122315506	BMP2,BMP4,CDH13,GJA1,NRP2,WNT5A
GO Biological Process	GO:0014033	neural crest cell differentiation	213	0.00134664	1	0.0816647	4.28797	1.63247	7	0.0136039	0.0583333	106	1.20709e-05	0.155919	0.00147094	9.04044	0.774298	7	67	0.0322581	0.104478	12:85182714,20:10648481,2:144924652,2:6356273,5:138052551,7:18727720,8:73491886	ALX1,JAG1,RDH10,SOX11,TWIST1,WNT8A,ZEB2
GO Biological Process	GO:0002931	response to ischemia	214	0.00135829	1	0.081986	8.4912	0.471076	4	0.00392564	0.0333333	501	0.0082086	1	0.211638	7.21083	0.416041	3	36	0.0138249	0.0833333	17:69610865,17:70079183,6:122315506,6:157054015	ARID1B,GJA1,MAP2K6
GO Biological Process	GO:2000679	positive regulation of transcription regulatory region DNA binding	215	0.00136127	1	0.0817838	8.48608	0.47136	4	0.003928	0.0333333	345	0.00199325	1	0.0746285	11.7995	0.254247	3	22	0.0138249	0.136364	12:65511346,12:65927111,7:18727720,9:107655935	HMGA2,KLF4,TWIST1
GO Biological Process	GO:0006720	isoprenoid metabolic process	216	0.00139452	1	0.0833934	4.99229	1.20185	6	0.0100154	0.05	404	0.00346861	1	0.110901	4.12047	1.45614	6	126	0.0276498	0.0476191	10:93190051,2:18530484,2:71578392,4:186091366,8:73491886,9:72909868	ALDH1A1,CYP26A1,CYP26B1,CYP4V2,RDH10,RDH14
GO Biological Process	GO:0003206	cardiac chamber morphogenesis	217	0.00139558	1	0.0830721	3.41439	2.6359	9	0.0219658	0.075	100	1.07417e-05	0.13875	0.0013875	6.48975	1.3868	9	120	0.0414747	0.075	14:54369315,20:10648481,20:56920091,2:205758518,2:6356273,3:157767987,3:55460051,5:174391696,6:55896846	BMP4,BMP5,BMP7,JAG1,MSX2,NRP2,SHOX2,SOX11,WNT5A
GO Biological Process	GO:0032897	negative regulation of viral transcription	218	0.00140842	1	0.0834519	13.8582	0.216479	3	0.00180399	0.025	870	0.0310522	1	0.461035	7.21083	0.277361	2	24	0.00921659	0.0833333	12:65511346,12:65927111,16:4249988	HMGA2,TFAP4
GO Biological Process	GO:0030216	keratinocyte differentiation	219	0.00145545	1	0.085845	4.95003	1.21211	6	0.0101009	0.05	1429	0.0889272	1	0.803829	1.9518	3.07408	6	266	0.0276498	0.0225564	14:98419791,20:10648481,2:71578392,3:55460051,4:126988711,7:121176275	BCL11B,CYP26B1,INTU,JAG1,WNT16,WNT5A
GO Biological Process	GO:0045091	regulation of single stranded viral RNA replication via double stranded DNA intermediate	220	0.00146363	1	0.085935	36.1513	0.0553231	2	0.000461026	0.0166667	1458	0.0993498	1	0.880179	9.61444	0.10401	1	9	0.0046083	0.111111	12:65511346,12:65927111	HMGA2
GO Biological Process	GO:1905069	allantois development	221	0.0014693	1	0.0858779	36.0801	0.0554322	2	0.000461935	0.0166667	181	0.000132949	1	0.00948784	86.5299	0.0231134	2	2	0.00921659	1	20:56920091,6:55896846	BMP5,BMP7
GO Biological Process	GO:0048546	digestive tract morphogenesis	222	0.00147034	1	0.0855512	4.94002	1.21457	6	0.0101214	0.05	116	2.05359e-05	0.265262	0.00228674	10.5955	0.566278	6	49	0.0276498	0.122449	14:54369315,2:6356273,3:157767987,3:55460051,5:44441601,6:133315673	BMP4,FGF10,SHOX2,SOX11,TCF21,WNT5A
GO Biological Process	GO:2000780	negative regulation of double-strand break repair	223	0.00148433	1	0.0859782	13.6045	0.220515	3	0.00183763	0.025	696	0.0199767	1	0.370745	9.10842	0.219577	2	19	0.00921659	0.105263	12:65511346,12:65927111,7:18727720	HMGA2,TWIST1
GO Biological Process	GO:0072161	mesenchymal cell differentiation involved in kidney development	224	0.00149781	1	0.0863718	13.5612	0.221219	3	0.00184349	0.025	155	8.16783e-05	1	0.0068067	32.4487	0.0924535	3	8	0.0138249	0.375	14:54369315,2:19330880,6:133315673	BMP4,OSR1,TCF21
GO Biological Process	GO:0045444	fat cell differentiation	225	0.00153724	1	0.0882515	4.18879	1.67113	7	0.0139261	0.0583333	312	0.0013168	1	0.0545162	4.99211	1.2019	6	104	0.0276498	0.0576923	12:65511346,12:65927111,3:177593205,5:44441601,7:33219926,8:95836948,9:107655935	BBS9,FGF10,GDF6,HMGA2,KLF4,TBL1XR1
GO Biological Process	GO:0001707	mesoderm formation	226	0.00154288	1	0.0881833	4.89286	1.22628	6	0.010219	0.05	285	0.00106259	1	0.0481593	6.45746	0.774298	5	67	0.0230415	0.0746269	12:65511346,12:65927111,14:54369315,20:56920091,3:55460051,9:107655935	BMP4,BMP7,HMGA2,KLF4,WNT5A
GO Biological Process	GO:2001038	regulation of cellular response to drug	227	0.00155464	1	0.0884639	35.0574	0.0570493	2	0.000475411	0.0166667	892	0.0342727	1	0.496302	28.8433	0.0346701	1	3	0.0046083	0.333333	12:65511346,12:65927111	HMGA2
GO Biological Process	GO:0030949	positive regulation of vascular endothelial growth factor receptor signaling pathway	228	0.00155795	1	0.0882632	13.3745	0.224307	3	0.00186923	0.025	252	0.000625088	1	0.0320407	17.306	0.17335	3	15	0.0138249	0.2	13:22409621,5:171701460,5:44441601	FGF10,FGF18,FGF9
GO Biological Process	GO:0040008	regulation of growth	229	0.0015824	1	0.0892569	2.10765	9.01478	19	0.0751232	0.158333	233	0.00039653	1	0.0219827	2.47228	7.28072	18	630	0.0829493	0.0285714	11:27552150,12:65511346,12:65927111,12:79509689,13:22409621,14:54369315,14:92633679,18:43941672,2:181135250,2:216566838,2:54736759,2:60382339,2:65750729,3:148162089,3:55460051,4:41004084,6:122315506,8:109604353,9:1450428	AGTR1,APBB2,BCL11A,BDNF,BMP4,EBAG9,FGF9,GJA1,HMGA2,IGFBP2,LGMN,MEIS1,RTN4,SMARCA2,SYT1,SYT4,UBE2E3,WNT5A
GO Biological Process	GO:0034308	primary alcohol metabolic process	230	0.00158844	1	0.089208	8.13308	0.491818	4	0.00409849	0.0333333	433	0.00452068	1	0.134858	5.96758	0.670288	4	58	0.0184332	0.0689655	20:7123941,2:18530484,8:73491886,9:72909868	ALDH1A1,HAO1,RDH10,RDH14
GO Biological Process	GO:0045738	negative regulation of DNA repair	231	0.00158904	1	0.0888555	13.2817	0.225875	3	0.00188229	0.025	812	0.0241657	1	0.384419	8.24095	0.242691	2	21	0.00921659	0.0952381	12:65511346,12:65927111,7:18727720	HMGA2,TWIST1
GO Biological Process	GO:0072709	cellular response to sorbitol	232	0.00162032	1	0.0902144	34.3258	0.0582652	2	0.000485543	0.0166667	724	0.0229804	1	0.409998	43.265	0.0231134	1	2	0.0046083	0.5	17:69610865,17:70079183	MAP2K6
GO Biological Process	GO:0042573	retinoic acid metabolic process	233	0.00164225	1	0.0910428	13.1283	0.228514	3	0.00190429	0.025	345	0.00199325	1	0.0746285	11.7995	0.254247	3	22	0.0138249	0.136364	10:93190051,2:71578392,8:73491886	CYP26A1,CYP26B1,RDH10
GO Biological Process	GO:0002072	optic cup morphogenesis involved in camera-type eye development	234	0.00166101	1	0.0916892	13.0758	0.229432	3	0.00191193	0.025	155	8.16783e-05	1	0.0068067	32.4487	0.0924535	3	8	0.0138249	0.375	2:6356273,3:55460051,7:121176275	SOX11,WNT16,WNT5A
GO Biological Process	GO:0032092	positive regulation of protein binding	235	0.00167669	1	0.0921611	4.81227	1.24681	6	0.0103901	0.05	402	0.00337623	1	0.108484	4.97299	1.00543	5	87	0.0230415	0.0574713	11:27552150,14:54369315,20:6608452,20:7123941,3:55460051,8:122801535	BDNF,BMP2,BMP4,DERL1,WNT5A
GO Biological Process	GO:0006366	transcription from RNA polymerase II promoter	236	0.00168644	1	0.0923038	1.99978	10.5012	21	0.0875097	0.175	249	0.000596486	1	0.030943	2.20525	9.52271	21	824	0.0967742	0.0254854	11:44309959,12:65511346,12:65927111,12:85182714,14:98419791,16:4249988,1:150398972,1:47639944,20:56920091,21:35134446,2:144924652,2:6356273,2:65750729,3:148162089,5:73282619,6:122315506,6:133315673,6:44842621,6:45759843,9:107655935,9:4292083	ALX1,ALX4,BCL11B,CDC5L,FOXD1,FOXD2,GLIS3,HMGA2,HSF2,KLF4,MEIS1,RPRD2,RUNX1,RUNX2,SOX11,SUPT3H,TCF21,TFAP2C,TFAP4,ZEB2,ZIC1
GO Biological Process	GO:0010566	regulation of ketone biosynthetic process	237	0.00169419	1	0.0923369	12.9848	0.231039	3	0.00192533	0.025	520	0.00953539	1	0.236863	13.3123	0.150237	2	13	0.00921659	0.153846	20:6608452,20:7123941,6:55896846	BMP2,BMP5
GO Biological Process	GO:0072006	nephron development	238	0.00170309	1	0.0924319	3.31571	2.71435	9	0.0226196	0.075	161	8.71184e-05	1	0.0069895	5.6741	1.40992	8	122	0.0368664	0.0655738	14:54369315,20:10648481,20:56920091,20:6608452,20:7123941,2:19330880,5:73282619,6:133315673,8:107402390	ANGPT1,BMP2,BMP4,BMP7,FOXD1,JAG1,OSR1,TCF21
GO Biological Process	GO:0003344	pericardium morphogenesis	239	0.00175146	1	0.0946596	12.8332	0.233768	3	0.00194806	0.025	174	0.000121473	1	0.00901762	28.8433	0.10401	3	9	0.0138249	0.333333	20:56920091,3:55460051,6:55896846	BMP5,BMP7,WNT5A
GO Biological Process	GO:0043921	modulation by host of viral transcription	240	0.00175605	1	0.0945123	12.8214	0.233984	3	0.00194987	0.025	965	0.0360206	1	0.482153	6.65615	0.300474	2	26	0.00921659	0.0769231	12:65511346,12:65927111,16:4249988	HMGA2,TFAP4
GO Biological Process	GO:0021871	forebrain regionalization	241	0.00177603	1	0.095191	7.88603	0.507226	4	0.00422688	0.0333333	360	0.00257557	1	0.0924129	10.8162	0.277361	3	24	0.0138249	0.125	10:117506769,14:54369315,20:6608452,20:7123941	BMP2,BMP4,EMX2
GO Biological Process	GO:0060606	tube closure	242	0.00184853	1	0.0986671	4.71909	1.27143	6	0.0105953	0.05	245	0.000515298	1	0.0271678	5.96758	1.00543	6	87	0.0276498	0.0689655	12:85182714,14:54369315,2:144924652,3:55460051,5:44441601,7:18727720	ALX1,BMP4,FGF10,TWIST1,WNT5A,ZEB2
GO Biological Process	GO:0048333	mesodermal cell differentiation	243	0.00194877	1	0.10359	7.68576	0.520443	4	0.00433702	0.0333333	393	0.00325287	1	0.106914	9.98423	0.300474	3	26	0.0138249	0.115385	12:65511346,12:65927111,14:54369315,9:107655935	BMP4,HMGA2,KLF4
GO Biological Process	GO:0061061	muscle structure development	244	0.0019543	1	0.103458	2.25413	7.09807	16	0.0591506	0.133333	207	0.000252509	1	0.0157568	2.87794	5.21207	15	451	0.0691244	0.0332594	10:21423595,10:93190051,11:44309959,13:22409621,14:54369315,15:68335825,20:10648481,20:6608452,20:7123941,2:6356273,3:157767987,3:55460051,5:138052551,5:44441601,6:133315673,7:18727720	ALX4,BMP2,BMP4,FGF10,ITGA11,JAG1,MYOF,NEBL,SGCG,SHOX2,SOX11,TCF21,TWIST1,WNT5A,WNT8A
GO Biological Process	GO:0072708	response to sorbitol	245	0.0019823	1	0.104512	30.9701	0.0645784	2	0.000538153	0.0166667	1006	0.0454352	1	0.583386	21.6325	0.0462268	1	4	0.0046083	0.25	17:69610865,17:70079183	MAP2K6
GO Biological Process	GO:0048332	mesoderm morphogenesis	246	0.00198708	1	0.104338	4.651	1.29005	6	0.0107504	0.05	299	0.00121371	1	0.0524329	6.27029	0.797412	5	69	0.0230415	0.0724638	12:65511346,12:65927111,14:54369315,20:56920091,3:55460051,9:107655935	BMP4,BMP7,HMGA2,KLF4,WNT5A
GO Biological Process	GO:0021502	neural fold elevation formation	247	0.00199047	1	0.104093	30.9051	0.0647142	2	0.000539285	0.0166667	223	0.000395801	1	0.0229263	57.6866	0.0346701	2	3	0.00921659	0.666667	20:56920091,6:55896846	BMP5,BMP7
GO Biological Process	GO:0070848	response to growth factor	248	0.00202759	1	0.105607	2.17713	7.80843	17	0.0650702	0.141667	150	6.6303e-05	0.856436	0.00570957	2.97174	5.72056	17	495	0.078341	0.0343434	13:22409621,14:54369315,15:48609223,20:56920091,20:6608452,20:7123941,2:205758518,2:65750729,3:55460051,5:171701460,5:174391696,5:44441601,6:44842621,6:55896846,7:18727720,8:95836948,9:107655935	BMP2,BMP4,BMP5,BMP7,CDC5L,FBN1,FGF10,FGF18,FGF9,GDF6,KLF4,MSX2,NRP2,RUNX2,SPRED2,TWIST1,WNT5A
GO Biological Process	GO:0003179	heart valve morphogenesis	249	0.00210294	1	0.109091	5.62384	0.889072	5	0.00740894	0.0416667	261	0.000764739	1	0.0378472	9.61444	0.416041	4	36	0.0184332	0.111111	14:54369315,20:10648481,20:6608452,20:7123941,7:18727720	BMP2,BMP4,JAG1,TWIST1
GO Biological Process	GO:0051042	negative regulation of calcium-independent cell-cell adhesion	250	0.00212764	1	0.109931	29.8705	0.0669557	2	0.000557965	0.0166667	547	0.0115567	1	0.272903	86.5299	0.0115567	1	1	0.0046083	1	20:6608452,20:7123941	BMP2
GO Biological Process	GO:0060804	positive regulation of Wnt signaling pathway by BMP signaling pathway	250	0.00212764	1	0.109931	29.8705	0.0669557	2	0.000557965	0.0166667	547	0.0115567	1	0.272903	86.5299	0.0115567	1	1	0.0046083	1	20:6608452,20:7123941	BMP2
GO Biological Process	GO:0042481	regulation of odontogenesis	252	0.00213031	1	0.109195	7.49785	0.533486	4	0.00444572	0.0333333	393	0.00325287	1	0.106914	9.98423	0.300474	3	26	0.0138249	0.115385	14:54369315,20:6608452,20:7123941,6:44842621	BMP2,BMP4,RUNX2
GO Biological Process	GO:0001525	angiogenesis	253	0.00213308	1	0.108905	2.6315	4.56014	12	0.0380012	0.1	188	0.000157348	1	0.010811	3.55603	3.37455	12	292	0.0552995	0.0410959	13:22409621,14:54369315,16:82737470,20:10648481,2:205758518,2:65750729,5:171701460,5:44441601,6:127114919,6:133315673,7:33219926,8:107402390	ANGPT1,BMP4,BMPER,CDH13,FGF10,FGF18,FGF9,JAG1,MEIS1,NRP2,RSPO3,TCF21
GO Biological Process	GO:0045597	positive regulation of cell differentiation	254	0.00214853	1	0.109262	1.793	14.5008	26	0.12084	0.216667	122	2.61933e-05	0.338339	0.00277327	2.48649	10.0543	25	870	0.115207	0.0287356	11:27552150,11:68424878,12:65927111,12:79509689,12:85182714,14:54369315,18:43941672,20:10648481,20:56920091,20:6608452,20:7123941,21:35134446,2:144924652,2:6356273,2:71578392,3:148162089,3:157767987,3:55460051,5:128465630,5:171701460,5:174391696,6:44842621,6:55896846,7:18727720,8:95836948,9:4292083	AGTR1,ALX1,BDNF,BMP2,BMP4,BMP5,BMP7,CYP26B1,FBN2,FGF18,GDF6,JAG1,LLPH,LRP5,MSX2,RFX3,RUNX1,RUNX2,SHOX2,SOX11,SYT1,SYT4,TWIST1,WNT5A,ZEB2
GO Biological Process	GO:0048701	embryonic cranial skeleton morphogenesis	255	0.00217538	1	0.110193	5.57971	0.896104	5	0.00746754	0.0416667	189	0.000165089	1	0.0112828	9.61444	0.520051	5	45	0.0230415	0.111111	14:54369315,1:118918174,6:44842621,7:18727720,8:73491886	BMP4,RDH10,RUNX2,TBX15,TWIST1
GO Biological Process	GO:0051040	regulation of calcium-independent cell-cell adhesion	256	0.00223035	1	0.112537	29.159	0.0685895	2	0.000571579	0.0166667	724	0.0229804	1	0.409998	43.265	0.0231134	1	2	0.0046083	0.5	20:6608452,20:7123941	BMP2
GO Biological Process	GO:0003151	outflow tract morphogenesis	257	0.00231054	1	0.116129	3.89436	1.79747	7	0.0149789	0.0583333	108	1.33253e-05	0.172122	0.00159373	8.9075	0.785855	7	68	0.0322581	0.102941	14:54369315,20:10648481,2:205758518,2:6356273,3:55460051,5:174391696,7:18727720	BMP4,JAG1,MSX2,NRP2,SOX11,TWIST1,WNT5A
GO Biological Process	GO:0051055	negative regulation of lipid biosynthetic process	258	0.00231251	1	0.115778	7.32833	0.545827	4	0.00454856	0.0333333	676	0.0169957	1	0.324754	5.52319	0.543165	3	47	0.0138249	0.0638298	20:6608452,20:7123941,2:118432725,6:55896846	BMP2,BMP5,INSIG2
GO Biological Process	GO:0060128	corticotropin hormone secreting cell differentiation	259	0.00234113	1	0.116758	28.4448	0.0703116	2	0.00058593	0.0166667	724	0.0229804	1	0.409998	43.265	0.0231134	1	2	0.0046083	0.5	20:6608452,20:7123941	BMP2
GO Biological Process	GO:0035137	hindlimb morphogenesis	260	0.00238859	1	0.118667	5.45936	0.915859	5	0.00763216	0.0416667	148	6.34882e-05	0.820077	0.00554106	11.6932	0.427598	5	37	0.0230415	0.135135	11:44309959,14:54369315,2:19330880,5:174391696,7:18727720	ALX4,BMP4,MSX2,OSR1,TWIST1
GO Biological Process	GO:0002064	epithelial cell development	261	0.00238951	1	0.118258	3.15232	2.85504	9	0.023792	0.075	198	0.000204741	1	0.0133568	4.45011	2.02242	9	175	0.0414747	0.0514286	14:54369315,14:98419791,15:68335825,20:10648481,3:55460051,6:45759843,6:55896846,9:4292083,9:72909868	BCL11B,BMP4,BMP5,CLIC5,FEM1B,JAG1,RFX3,TMC1,WNT5A
GO Biological Process	GO:0001778	plasma membrane repair	262	0.00239032	1	0.117847	28.1437	0.0710639	2	0.000592199	0.0166667	366	0.00268716	1	0.0948361	24.7228	0.0808968	2	7	0.00921659	0.285714	10:93190051,2:71578392	DYSF,MYOF
GO Biological Process	GO:0003279	cardiac septum development	263	0.00239598	1	0.117676	3.45306	2.31678	8	0.0193065	0.0666667	110	1.55021e-05	0.200241	0.00182037	7.21083	1.10944	8	96	0.0368664	0.0833333	14:54369315,20:10648481,20:56920091,2:205758518,2:6356273,3:55460051,5:174391696,6:55896846	BMP4,BMP5,BMP7,JAG1,MSX2,NRP2,SOX11,WNT5A
GO Biological Process	GO:0006975	DNA damage induced protein phosphorylation	264	0.00244426	1	0.119593	27.824	0.0718803	2	0.000599003	0.0166667	1371	0.088815	1	0.836779	10.8162	0.0924535	1	8	0.0046083	0.125	17:69610865,17:70079183	MAP2K6
GO Biological Process	GO:0048819	regulation of hair follicle maturation	265	0.00245176	1	0.119507	11.3905	0.263377	3	0.00219481	0.025	155	8.16783e-05	1	0.0068067	32.4487	0.0924535	3	8	0.0138249	0.375	20:6608452,3:55460051,5:174391696	FERMT1,MSX2,WNT5A
GO Biological Process	GO:0043065	positive regulation of apoptotic process	266	0.00247224	1	0.120052	2.20169	7.26713	16	0.0605594	0.133333	700	0.0202456	1	0.373588	1.90337	6.83	13	591	0.0599078	0.0219966	12:120478752,12:65511346,12:65927111,12:79509689,14:54369315,16:4249988,17:69610865,17:70079183,20:56920091,20:6608452,20:7123941,3:55460051,4:186091366,4:41004084,5:174391696,6:155021463	APBB2,BMP2,BMP4,BMP7,DYNLL1,HMGA2,MAP2K6,MSX2,PAWR,TFAP4,TIAM2,TLR3,WNT5A
GO Biological Process	GO:0035897	proteolysis in other organism	267	0.00247929	1	0.119944	27.622	0.0724061	2	0.000603384	0.0166667	1216	0.0673761	1	0.715705	14.4217	0.0693402	1	6	0.0046083	0.166667	17:69610865,17:70079183	MAP2K6
GO Biological Process	GO:0043066	negative regulation of apoptotic process	268	0.00252597	1	0.121746	1.97596	10.1217	20	0.0843473	0.166667	423	0.00382335	1	0.116752	1.97131	9.63828	19	834	0.0875576	0.0227818	10:128996438,11:27552150,12:65511346,12:65927111,14:54369315,14:92633679,14:98419791,20:56920091,2:118432725,2:19330880,2:196031046,3:55460051,4:41004084,5:174391696,5:44441601,6:133315673,6:55896846,7:18727720,8:107402390,9:107655935	ANGPT1,APBB2,BCL11B,BDNF,BMP4,BMP5,BMP7,EN1,EYA4,FGF10,HMGA2,KLF4,LGMN,MGMT,MSX2,OSR1,SLC39A10,TWIST1,WNT5A
GO Biological Process	GO:0010830	regulation of myotube differentiation	269	0.00253408	1	0.121683	7.14335	0.559961	4	0.00466634	0.0333333	419	0.00373288	1	0.115078	6.29309	0.635618	4	55	0.0184332	0.0727273	11:27552150,2:71578392,3:157767987,7:18727720	BDNF,CYP26B1,HDAC9,SHOX2
GO Biological Process	GO:0009211	pyrimidine deoxyribonucleoside triphosphate metabolic process	270	0.00257137	1	0.123016	27.1109	0.0737711	2	0.00061476	0.0166667	331	0.00193411	1	0.075477	28.8433	0.0693402	2	6	0.00921659	0.333333	15:48609223,2:6356273	CMPK2,DUT
GO Biological Process	GO:0003272	endocardial cushion formation	271	0.00259903	1	0.123881	11.1563	0.268906	3	0.00224088	0.025	275	0.0009184	1	0.0431381	15.27	0.196464	3	17	0.0138249	0.176471	20:56920091,5:174391696,6:55896846	BMP5,BMP7,MSX2
GO Biological Process	GO:0072075	metanephric mesenchyme development	272	0.00260046	1	0.123493	11.1541	0.268959	3	0.00224132	0.025	241	0.000504357	1	0.0270323	18.5421	0.161794	3	14	0.0138249	0.214286	20:56920091,2:19330880,6:133315673	BMP7,OSR1,TCF21
GO Biological Process	GO:2000826	regulation of heart morphogenesis	273	0.00268704	1	0.127137	5.31091	0.941458	5	0.00784549	0.0416667	251	0.000613041	1	0.0315484	10.18	0.392927	4	34	0.0184332	0.117647	14:54369315,20:56920091,20:6608452,20:7123941,7:18727720	BMP2,BMP4,BMP7,TWIST1
GO Biological Process	GO:0060443	mammary gland morphogenesis	274	0.00269186	1	0.1269	5.30868	0.941855	5	0.00784879	0.0416667	167	0.00010513	1	0.00813151	10.5524	0.473824	5	41	0.0230415	0.121951	11:68424878,14:54369315,3:55460051,5:174391696,5:44441601	BMP4,FGF10,LRP5,MSX2,WNT5A
GO Biological Process	GO:0043068	positive regulation of programmed cell death	275	0.00272756	1	0.128116	2.17991	7.33975	16	0.0611646	0.133333	714	0.0217775	1	0.393977	1.88424	6.89935	13	597	0.0599078	0.0217755	12:120478752,12:65511346,12:65927111,12:79509689,14:54369315,16:4249988,17:69610865,17:70079183,20:56920091,20:6608452,20:7123941,3:55460051,4:186091366,4:41004084,5:174391696,6:155021463	APBB2,BMP2,BMP4,BMP7,DYNLL1,HMGA2,MAP2K6,MSX2,PAWR,TFAP4,TIAM2,TLR3,WNT5A
GO Biological Process	GO:0072171	mesonephric tubule morphogenesis	276	0.00280132	1	0.131104	4.338	1.38313	6	0.011526	0.05	218	0.000359797	1	0.0213188	8.1632	0.612505	5	53	0.0230415	0.0943396	14:54369315,20:6608452,20:7123941,2:19330880,5:73282619,6:133315673	BMP2,BMP4,FOXD1,OSR1,TCF21
GO Biological Process	GO:2001023	regulation of response to drug	277	0.00281909	1	0.131459	25.8623	0.0773327	2	0.000644439	0.0166667	1216	0.0673761	1	0.715705	14.4217	0.0693402	1	6	0.0046083	0.166667	12:65511346,12:65927111	HMGA2
GO Biological Process	GO:1902533	positive regulation of intracellular signal transduction	278	0.00287662	1	0.133659	1.87602	11.727	22	0.0977247	0.183333	401	0.00335844	1	0.108182	1.91478	10.9673	21	949	0.0967742	0.0221286	13:22409621,14:54369315,16:82737470,17:2213504,17:69610865,17:70079183,20:6608452,20:7123941,2:144924652,2:54736759,2:6356273,2:65750729,3:55460051,4:186091366,5:171701460,5:44441601,6:122315506,7:121176275,7:33219926,7:70117023,8:107402390,8:95836948	ABRA,ANGPT1,AUTS2,BMP2,BMP4,BMPER,CDH13,FGF10,FGF18,FGF9,GDF6,GJA1,HIC1,MAP2K6,RTN4,SOX11,SPRED2,TLR3,WNT16,WNT5A,ZEB2
GO Biological Process	GO:0060435	bronchiole development	279	0.00289367	1	0.133969	25.5182	0.0783754	2	0.000653129	0.0166667	223	0.000395801	1	0.0229263	57.6866	0.0346701	2	3	0.00921659	0.666667	5:44441601,6:133315673	FGF10,TCF21
GO Biological Process	GO:0008283	cell proliferation	280	0.00289891	1	0.133733	1.99731	9.51278	19	0.0792731	0.158333	280	0.000944855	1	0.0435882	2.29387	7.84699	18	679	0.0829493	0.0265096	10:117506769,10:128996438,12:65511346,12:65927111,14:54369315,16:82737470,20:56920091,20:6608452,20:7123941,21:35134446,2:144924652,2:19330880,2:6356273,3:169087874,3:55460051,5:44441601,7:121176275,7:18727720,7:33219926	BMP2,BMP4,BMP7,BMPER,CDH13,EMX2,FERMT1,FGF10,HMGA2,MECOM,MKI67,OSR1,RUNX1,SOX11,TWIST1,WNT16,WNT5A,ZEB2
GO Biological Process	GO:0046885	regulation of hormone biosynthetic process	281	0.00291086	1	0.133807	10.7141	0.280004	3	0.00233337	0.025	646	0.0143401	1	0.286736	10.8162	0.184907	2	16	0.00921659	0.125	20:6608452,20:7123941,6:55896846	BMP2,BMP5
GO Biological Process	GO:0035054	embryonic heart tube anterior/posterior pattern specification	282	0.00291529	1	0.133535	25.4209	0.0786755	2	0.000655629	0.0166667	892	0.0342727	1	0.496302	28.8433	0.0346701	1	3	0.0046083	0.333333	20:6608452,20:7123941	BMP2
GO Biological Process	GO:0048738	cardiac muscle tissue development	283	0.00296691	1	0.135419	3.0507	2.95014	9	0.0245845	0.075	222	0.000394787	1	0.0229705	4.55421	1.75662	8	152	0.0368664	0.0526316	10:21423595,13:22409621,14:54369315,20:56920091,20:6608452,20:7123941,3:55460051,5:138052551,6:55896846	BMP2,BMP4,BMP5,BMP7,NEBL,SGCG,WNT5A,WNT8A
GO Biological Process	GO:0052312	modulation of transcription in other organism involved in symbiotic interaction	284	0.00300579	1	0.136711	10.5919	0.283236	3	0.0023603	0.025	976	0.0386119	1	0.511015	6.40963	0.312031	2	27	0.00921659	0.0740741	12:65511346,12:65927111,16:4249988	HMGA2,TFAP4
GO Biological Process	GO:0048566	embryonic digestive tract development	285	0.00302368	1	0.137042	5.16546	0.967968	5	0.0080664	0.0416667	133	4.81787e-05	0.622324	0.00467913	12.3614	0.404484	5	35	0.0230415	0.142857	13:22409621,2:6356273,3:157767987,5:44441601,6:133315673	FGF10,FGF9,SHOX2,SOX11,TCF21
GO Biological Process	GO:0060602	branch elongation of an epithelium	286	0.00309214	1	0.139654	6.75512	0.592144	4	0.00493453	0.0333333	124	2.83165e-05	0.365765	0.00294971	21.6325	0.184907	4	16	0.0184332	0.25	14:54369315,3:55460051,5:44441601,8:73491886	BMP4,FGF10,RDH10,WNT5A
GO Biological Process	GO:0030182	neuron differentiation	287	0.00311461	1	0.140179	1.67712	17.2916	29	0.144096	0.241667	64	9.24088e-07	0.0119364	0.000186507	2.72461	10.6437	29	921	0.133641	0.0314875	10:117506769,11:19931810,11:27552150,12:65927111,14:54369315,14:98419791,18:24676379,20:10648481,20:56920091,21:35134446,2:118432725,2:144924652,2:176247091,2:205758518,2:54736759,2:6356273,3:55460051,4:41004084,5:138052551,5:73282619,6:122315506,6:157054015,6:44842621,6:45759843,7:121176275,7:18727720,7:70117023,9:126634735,9:72909868	APBB2,ARID1B,AUTS2,BCL11B,BDNF,BMP4,BMP7,CLIC5,DBX1,EMX2,EN1,FOXD1,GJA1,HDAC9,HOXD1,JAG1,LLPH,LMX1B,NRP2,RTN4,RUNX1,RUNX2,SOX11,TMC1,WNT16,WNT5A,WNT8A,ZEB2,ZNF521
GO Biological Process	GO:0048557	embryonic digestive tract morphogenesis	288	0.00311809	1	0.139848	6.73923	0.59354	4	0.00494616	0.0333333	140	5.86848e-05	0.758031	0.00541451	18.2168	0.219577	4	19	0.0184332	0.210526	2:6356273,3:157767987,5:44441601,6:133315673	FGF10,SHOX2,SOX11,TCF21
GO Biological Process	GO:0048569	post-embryonic animal organ development	289	0.00314563	1	0.140596	10.4209	0.287884	3	0.00239903	0.025	252	0.000625088	1	0.0320407	17.306	0.17335	3	15	0.0138249	0.2	14:98419791,15:48609223,9:107655935	BCL11B,FBN1,KLF4
GO Biological Process	GO:0001842	neural fold formation	290	0.00318206	1	0.141733	24.3033	0.0822933	2	0.000685777	0.0166667	366	0.00268716	1	0.0948361	24.7228	0.0808968	2	7	0.00921659	0.285714	20:56920091,6:55896846	BMP5,BMP7
GO Biological Process	GO:0072080	nephron tubule development	291	0.00330343	1	0.146633	3.64897	1.91835	7	0.0159862	0.0583333	208	0.000266195	1	0.016531	6.74259	0.889865	6	77	0.0276498	0.0779221	14:54369315,20:10648481,20:6608452,20:7123941,2:19330880,5:73282619,6:133315673	BMP2,BMP4,FOXD1,JAG1,OSR1,TCF21
GO Biological Process	GO:0045664	regulation of neuron differentiation	292	0.00331758	1	0.146758	1.89002	11.111	21	0.0925915	0.175	102	1.08949e-05	0.14073	0.0013797	3.03614	6.58731	20	570	0.0921659	0.0350877	11:27552150,12:65927111,12:79509689,14:54369315,14:98419791,18:43941672,20:10648481,20:56920091,20:6608452,20:7123941,2:144924652,2:54736759,2:60382339,2:6356273,2:65750729,3:157767987,3:55460051,6:55896846,8:122801535,8:95836948,9:107655935	BCL11A,BCL11B,BDNF,BMP2,BMP4,BMP5,BMP7,GDF6,JAG1,KLF4,LLPH,MEIS1,RTN4,SHOX2,SOX11,SYT1,SYT4,WNT5A,ZEB2,ZHX2
GO Biological Process	GO:2000683	regulation of cellular response to X-ray	293	0.00340299	1	0.150022	23.4791	0.0851822	2	0.000709852	0.0166667	724	0.0229804	1	0.409998	43.265	0.0231134	1	2	0.0046083	0.5	12:65511346,12:65927111	HMGA2
GO Biological Process	GO:0090160	Golgi to lysosome transport	294	0.00340344	1	0.149532	23.4775	0.0851881	2	0.000709901	0.0166667	1371	0.088815	1	0.836779	10.8162	0.0924535	1	8	0.0046083	0.125	12:28354259,12:28887513	CCDC91
GO Biological Process	GO:0060449	bud elongation involved in lung branching	295	0.00345937	1	0.151473	10.0716	0.297868	3	0.00248223	0.025	125	2.96751e-05	0.383313	0.00306651	43.265	0.0693402	3	6	0.0138249	0.5	14:54369315,5:44441601,8:73491886	BMP4,FGF10,RDH10
GO Biological Process	GO:0042572	retinol metabolic process	296	0.00348507	1	0.152083	10.0448	0.298661	3	0.00248884	0.025	444	0.00491027	1	0.142851	8.653	0.346701	3	30	0.0138249	0.1	2:18530484,8:73491886,9:72909868	ALDH1A1,RDH10,RDH14
GO Biological Process	GO:0060537	muscle tissue development	297	0.00348518	1	0.151576	2.47632	4.84589	12	0.0403824	0.1	239	0.000472355	1	0.0255289	3.36335	3.27054	11	283	0.0506912	0.0388693	10:21423595,13:22409621,14:54369315,20:56920091,20:6608452,20:7123941,2:19330880,2:6356273,3:55460051,5:138052551,6:133315673,6:55896846	BMP2,BMP4,BMP5,BMP7,NEBL,OSR1,SGCG,SOX11,TCF21,WNT5A,WNT8A
GO Biological Process	GO:0060129	thyroid-stimulating hormone-secreting cell differentiation	298	0.00349618	1	0.151544	23.155	0.0863743	2	0.000719786	0.0166667	892	0.0342727	1	0.496302	28.8433	0.0346701	1	3	0.0046083	0.333333	20:6608452,20:7123941	BMP2
GO Biological Process	GO:0034653	retinoic acid catabolic process	299	0.00350548	1	0.151439	23.1234	0.0864923	2	0.000720769	0.0166667	264	0.000785565	1	0.0384361	43.265	0.0462268	2	4	0.00921659	0.5	10:93190051,2:71578392	CYP26A1,CYP26B1
GO Biological Process	GO:0071425	hematopoietic stem cell proliferation	300	0.00352902	1	0.151948	9.99972	0.300008	3	0.00250007	0.025	252	0.000625088	1	0.0320407	17.306	0.17335	3	15	0.0138249	0.2	21:35134446,3:169087874,3:55460051	MECOM,RUNX1,WNT5A
GO Biological Process	GO:0042472	inner ear morphogenesis	301	0.00354772	1	0.152246	3.60137	1.9437	7	0.0161975	0.0583333	169	0.000109191	1	0.00834569	6.44372	1.08633	7	94	0.0322581	0.0744681	13:22409621,2:118432725,3:148162089,3:55460051,5:44441601,6:45759843,7:96569800	CLIC5,DLX6,FGF10,FGF9,INSIG2,WNT5A,ZIC1
GO Biological Process	GO:0060389	pathway-restricted SMAD protein phosphorylation	302	0.00359029	1	0.153562	9.93806	0.30187	3	0.00251558	0.025	520	0.00953539	1	0.236863	13.3123	0.150237	2	13	0.00921659	0.153846	20:6608452,20:7123941,8:95836948	BMP2,GDF6
GO Biological Process	GO:0030513	positive regulation of BMP signaling pathway	303	0.00362943	1	0.154724	6.45615	0.619564	4	0.00516303	0.0333333	240	0.000484013	1	0.02605	10.8162	0.369814	4	32	0.0184332	0.125	14:54369315,2:6356273,5:174391696,5:73282619	BMP4,FOXD1,MSX2,SOX11
GO Biological Process	GO:0061004	pattern specification involved in kidney development	304	0.00364681	1	0.154953	9.88241	0.30357	3	0.00252975	0.025	174	0.000121473	1	0.00901762	28.8433	0.10401	3	9	0.0138249	0.333333	14:54369315,2:19330880,5:73282619	BMP4,FOXD1,OSR1
GO Biological Process	GO:0010025	wax biosynthetic process	305	0.00366382	1	0.155166	22.6036	0.0884815	2	0.000737345	0.0166667	1006	0.0454352	1	0.583386	21.6325	0.0462268	1	4	0.0046083	0.25	12:28354259,12:28887513	FAR2
GO Biological Process	GO:0003408	optic cup formation involved in camera-type eye development	306	0.00369743	1	0.156077	22.4976	0.0888985	2	0.00074082	0.0166667	223	0.000395801	1	0.0229263	57.6866	0.0346701	2	3	0.00921659	0.666667	3:55460051,7:121176275	WNT16,WNT5A
GO Biological Process	GO:0060603	mammary gland duct morphogenesis	307	0.00370526	1	0.155899	6.41842	0.623207	4	0.00519339	0.0333333	213	0.000328466	1	0.0199193	11.9352	0.335144	4	29	0.0184332	0.137931	11:68424878,3:55460051,5:174391696,5:44441601	FGF10,LRP5,MSX2,WNT5A
GO Biological Process	GO:0035583	sequestering of TGFbeta in extracellular matrix	308	0.00376023	1	0.157698	22.3033	0.0896728	2	0.000747273	0.0166667	223	0.000395801	1	0.0229263	57.6866	0.0346701	2	3	0.00921659	0.666667	15:48609223,5:128465630	FBN1,FBN2
GO Biological Process	GO:0061326	renal tubule development	309	0.00383241	1	0.160205	3.55038	1.97162	7	0.0164302	0.0583333	212	0.000327844	1	0.0199753	6.48975	0.924535	6	80	0.0276498	0.075	14:54369315,20:10648481,20:6608452,20:7123941,2:19330880,5:73282619,6:133315673	BMP2,BMP4,FOXD1,JAG1,OSR1,TCF21
GO Biological Process	GO:0031128	developmental induction	310	0.00384035	1	0.160019	6.35352	0.629572	4	0.00524643	0.0333333	393	0.00325287	1	0.106914	9.98423	0.300474	3	26	0.0138249	0.115385	14:54369315,20:6608452,20:7123941,5:44441601	BMP2,BMP4,FGF10
GO Biological Process	GO:0014032	neural crest cell development	311	0.00386875	1	0.160684	4.05896	1.47821	6	0.0123184	0.05	145	6.01091e-05	0.776429	0.00535468	8.79966	0.681845	6	59	0.0276498	0.101695	12:85182714,20:10648481,2:144924652,2:6356273,7:18727720,8:73491886	ALX1,JAG1,RDH10,SOX11,TWIST1,ZEB2
GO Biological Process	GO:0072133	metanephric mesenchyme morphogenesis	312	0.00387052	1	0.160242	21.9736	0.0910182	2	0.000758485	0.0166667	223	0.000395801	1	0.0229263	57.6866	0.0346701	2	3	0.00921659	0.666667	20:56920091,2:19330880	BMP7,OSR1
GO Biological Process	GO:0072073	kidney epithelium development	313	0.00387846	1	0.160058	2.92782	3.07396	9	0.0256163	0.075	176	0.000121937	1	0.00894921	5.40812	1.47926	8	128	0.0368664	0.0625	14:54369315,20:10648481,20:56920091,20:6608452,20:7123941,2:19330880,5:73282619,6:133315673,7:33219926	BMP2,BMP4,BMP7,BMPER,FOXD1,JAG1,OSR1,TCF21
GO Biological Process	GO:0030335	positive regulation of cell migration	314	0.00387955	1	0.159593	2.24671	6.23134	14	0.0519278	0.116667	311	0.00130658	1	0.0542672	2.66561	4.87692	13	422	0.0599078	0.0308057	14:54369315,16:82737470,1:56116300,20:56920091,20:6608452,20:7123941,2:181135250,2:205758518,2:54736759,3:55460051,5:171701460,5:44441601,7:18727720,8:107402390	ANGPT1,BMP2,BMP4,BMP7,CDH13,FGF10,FGF18,HDAC9,ITGA4,NRP2,PLPP3,RTN4,WNT5A
GO Biological Process	GO:0001704	formation of primary germ layer	315	0.00388188	1	0.159182	3.54196	1.97631	7	0.0164692	0.0583333	351	0.00219943	1	0.0809401	4.51461	1.32902	6	115	0.0276498	0.0521739	12:65511346,12:65927111,14:54369315,20:56920091,2:181135250,3:55460051,9:107655935	BMP4,BMP7,HMGA2,ITGA4,KLF4,WNT5A
GO Biological Process	GO:0045926	negative regulation of growth	316	0.00390469	1	0.15961	2.92477	3.07716	9	0.025643	0.075	305	0.00129613	1	0.0548921	3.44588	2.61181	9	226	0.0414747	0.039823	14:54369315,14:92633679,2:54736759,2:60382339,2:65750729,3:55460051,4:41004084,6:122315506,9:1450428	APBB2,BCL11A,BMP4,GJA1,LGMN,MEIS1,RTN4,SMARCA2,WNT5A
GO Biological Process	GO:0031507	heterochromatin assembly	317	0.00391687	1	0.159603	21.8392	0.0915783	2	0.000763152	0.0166667	1521	0.109763	1	0.932158	8.653	0.115567	1	10	0.0046083	0.1	12:65511346,12:65927111	HMGA2
GO Biological Process	GO:0043393	regulation of protein binding	318	0.0040474	1	0.164404	3.16493	2.5277	8	0.0210642	0.0666667	483	0.00746884	1	0.199741	3.12222	2.242	7	194	0.0322581	0.0360825	11:27552150,14:54369315,20:6608452,20:7123941,2:181135250,3:55460051,8:107402390,8:122801535	ANGPT1,BDNF,BMP2,BMP4,DERL1,ITGA4,WNT5A
GO Biological Process	GO:0055026	negative regulation of cardiac muscle tissue development	319	0.00406298	1	0.164519	6.25255	0.639739	4	0.00533116	0.0333333	393	0.00325287	1	0.106914	9.98423	0.300474	3	26	0.0138249	0.115385	20:6608452,20:7123941,2:65750729,6:122315506	BMP2,GJA1,MEIS1
GO Biological Process	GO:0035524	proline transmembrane transport	320	0.00413258	1	0.166814	21.2439	0.0941448	2	0.00078454	0.0166667	366	0.00268716	1	0.0948361	24.7228	0.0808968	2	7	0.00921659	0.285714	11:93257882,12:83963012	SLC36A4,SLC6A15
GO Biological Process	GO:0051797	regulation of hair follicle development	321	0.00414447	1	0.166773	9.43733	0.317887	3	0.00264905	0.025	304	0.00128661	1	0.0546684	13.6626	0.219577	3	19	0.0138249	0.157895	20:6608452,3:55460051,5:174391696	FERMT1,MSX2,WNT5A
GO Biological Process	GO:0060685	regulation of prostatic bud formation	322	0.00415351	1	0.166618	9.42991	0.318137	3	0.00265114	0.025	125	2.96751e-05	0.383313	0.00306651	43.265	0.0693402	3	6	0.0138249	0.5	14:54369315,20:56920091,3:55460051	BMP4,BMP7,WNT5A
GO Biological Process	GO:0002040	sprouting angiogenesis	323	0.00428087	1	0.171195	4.7559	1.05133	5	0.00876105	0.0416667	194	0.000183495	1	0.0122176	9.40543	0.531608	5	46	0.0230415	0.108696	14:54369315,16:82737470,6:127114919,7:33219926,8:107402390	ANGPT1,BMP4,BMPER,CDH13,RSPO3
GO Biological Process	GO:0060993	kidney morphogenesis	324	0.0042856	1	0.170855	3.47746	2.01296	7	0.0167747	0.0583333	216	0.000350704	1	0.0209724	6.40963	0.936092	6	81	0.0276498	0.0740741	14:54369315,20:6608452,20:7123941,2:19330880,5:44441601,5:73282619,6:133315673	BMP2,BMP4,FGF10,FOXD1,OSR1,TCF21
GO Biological Process	GO:0043410	positive regulation of MAPK cascade	325	0.00433096	1	0.172132	2.14366	6.99739	15	0.0583115	0.125	448	0.00505264	1	0.145681	2.2771	5.70901	13	494	0.0599078	0.0263158	13:22409621,14:54369315,17:69610865,17:70079183,20:6608452,20:7123941,2:144924652,3:55460051,4:186091366,5:171701460,5:44441601,7:121176275,7:33219926,8:107402390,8:95836948	ANGPT1,BMP2,BMP4,BMPER,FGF10,FGF18,FGF9,GDF6,MAP2K6,TLR3,WNT16,WNT5A,ZEB2
GO Biological Process	GO:0035051	cardiocyte differentiation	326	0.00435565	1	0.172583	3.46697	2.01905	7	0.0168255	0.0583333	294	0.00113166	1	0.0497199	5.14039	1.16723	6	101	0.0276498	0.0594059	10:21423595,14:54369315,20:10648481,20:6608452,20:7123941,5:138052551,7:18727720	BMP2,BMP4,JAG1,NEBL,TWIST1,WNT8A
GO Biological Process	GO:0016115	terpenoid catabolic process	327	0.0043939	1	0.173566	20.5822	0.0971715	2	0.000809762	0.0166667	331	0.00193411	1	0.075477	28.8433	0.0693402	2	6	0.00921659	0.333333	10:93190051,2:71578392	CYP26A1,CYP26B1
GO Biological Process	GO:0010469	regulation of receptor activity	328	0.00439619	1	0.173127	2.21483	6.32102	14	0.0526751	0.116667	653	0.0149166	1	0.295065	1.98393	6.55264	13	567	0.0599078	0.0229277	11:27552150,13:22409621,14:54369315,15:48609223,20:10648481,20:56920091,20:6608452,20:7123941,3:55460051,5:138052551,5:171701460,5:44441601,6:55896846,8:95836948	BDNF,BMP2,BMP4,BMP5,BMP7,FBN1,FGF10,FGF18,FGF9,GDF6,JAG1,WNT5A,WNT8A
GO Biological Process	GO:0060284	regulation of cell development	329	0.00446002	1	0.175107	1.7238	14.5028	25	0.120857	0.208333	119	2.21451e-05	0.286048	0.00240377	2.57338	9.32625	24	807	0.110599	0.0297398	11:27552150,12:65927111,12:79509689,14:54369315,14:98419791,15:48609223,18:43941672,20:10648481,20:56920091,20:6608452,20:7123941,2:144924652,2:54736759,2:60382339,2:6356273,2:65750729,3:157767987,3:55460051,6:55896846,7:18727720,7:19591040,8:122801535,8:95836948,9:107655935,9:4292083	BCL11A,BCL11B,BDNF,BMP2,BMP4,BMP5,BMP7,FBN1,FERD3L,GDF6,HDAC9,JAG1,KLF4,LLPH,MEIS1,RFX3,RTN4,SHOX2,SOX11,SYT1,SYT4,WNT5A,ZEB2,ZHX2
GO Biological Process	GO:1901615	organic hydroxy compound metabolic process	330	0.00451343	1	0.176667	2.51917	4.36651	11	0.0363876	0.0916667	509	0.00865945	1	0.219753	2.31027	4.76136	11	412	0.0506912	0.026699	10:93190051,11:68424878,14:80563109,14:92633679,20:7123941,2:118432725,2:18530484,2:71578392,4:186091366,8:73491886,9:72909868	ALDH1A1,CYP26A1,CYP26B1,CYP4V2,DIO2,HAO1,INSIG2,LGMN,LRP5,RDH10,RDH14
GO Biological Process	GO:0014031	mesenchymal cell development	331	0.00463508	1	0.18088	3.90885	1.53498	6	0.0127915	0.05	162	8.72308e-05	1	0.00695531	8.24095	0.728072	6	63	0.0276498	0.0952381	12:85182714,20:10648481,2:144924652,2:6356273,7:18727720,8:73491886	ALX1,JAG1,RDH10,SOX11,TWIST1,ZEB2
GO Biological Process	GO:0060425	lung morphogenesis	332	0.00469374	1	0.182617	4.65198	1.07481	5	0.00895676	0.0416667	178	0.000132531	1	0.0096174	10.0616	0.496938	5	43	0.0230415	0.116279	14:54369315,2:6356273,5:44441601,6:133315673,8:73491886	BMP4,FGF10,RDH10,SOX11,TCF21
GO Biological Process	GO:0048864	stem cell development	333	0.00471131	1	0.182751	3.89551	1.54024	6	0.0128353	0.05	154	7.96836e-05	1	0.00668359	8.37387	0.716515	6	62	0.0276498	0.0967742	12:85182714,20:10648481,2:144924652,2:6356273,7:18727720,8:73491886	ALX1,JAG1,RDH10,SOX11,TWIST1,ZEB2
GO Biological Process	GO:0006775	fat-soluble vitamin metabolic process	334	0.00477827	1	0.184793	8.96389	0.334676	3	0.00278897	0.025	463	0.00643339	1	0.179482	7.86636	0.381371	3	33	0.0138249	0.0909091	10:93190051,14:92633679,2:71578392	CYP26A1,CYP26B1,LGMN
GO Biological Process	GO:0007500	mesodermal cell fate determination	335	0.00481261	1	0.185566	19.6365	0.101851	2	0.000848758	0.0166667	223	0.000395801	1	0.0229263	57.6866	0.0346701	2	3	0.00921659	0.666667	14:54369315,9:107655935	BMP4,KLF4
GO Biological Process	GO:0071694	maintenance of protein location in extracellular region	336	0.00482779	1	0.185597	19.6046	0.102017	2	0.000850141	0.0166667	331	0.00193411	1	0.075477	28.8433	0.0693402	2	6	0.00921659	0.333333	15:48609223,5:128465630	FBN1,FBN2
GO Biological Process	GO:0042363	fat-soluble vitamin catabolic process	337	0.00485655	1	0.186148	19.5445	0.102331	2	0.000852757	0.0166667	434	0.00453684	1	0.135029	19.2289	0.10401	2	9	0.00921659	0.222222	10:93190051,2:71578392	CYP26A1,CYP26B1
GO Biological Process	GO:2000147	positive regulation of cell motility	338	0.00488066	1	0.186519	2.18832	6.39761	14	0.0533134	0.116667	256	0.000627357	1	0.0316545	2.75323	5.08494	14	440	0.0645161	0.0318182	14:54369315,16:82737470,1:56116300,20:56920091,20:6608452,20:7123941,2:181135250,2:205758518,2:54736759,3:55460051,5:171701460,5:44441601,7:18727720,8:107402390	ANGPT1,BMP2,BMP4,BMP7,CDH13,FGF10,FGF18,HDAC9,ITGA4,NRP2,PLPP3,RTN4,TWIST1,WNT5A
GO Biological Process	GO:0007369	gastrulation	339	0.00488892	1	0.186284	3.06518	2.60996	8	0.0217496	0.0666667	358	0.00244609	1	0.0882572	3.83361	1.82596	7	158	0.0322581	0.0443038	11:68424878,12:65511346,12:65927111,14:54369315,20:56920091,2:181135250,3:55460051,9:107655935	BMP4,BMP7,HMGA2,ITGA4,KLF4,LRP5,WNT5A
GO Biological Process	GO:0032835	glomerulus development	340	0.00490985	1	0.186531	4.60184	1.08652	5	0.00905435	0.0416667	218	0.000359797	1	0.0213188	8.1632	0.612505	5	53	0.0230415	0.0943396	14:54369315,20:10648481,2:19330880,6:133315673,8:107402390	ANGPT1,BMP4,JAG1,OSR1,TCF21
GO Biological Process	GO:0010464	regulation of mesenchymal cell proliferation	341	0.00491967	1	0.186356	4.59962	1.08705	5	0.00905871	0.0416667	136	5.54266e-05	0.715945	0.0052643	12.0181	0.416041	5	36	0.0230415	0.138889	11:68424878,13:22409621,14:54369315,3:157767987,3:55460051	BMP4,FGF9,LRP5,SHOX2,WNT5A
GO Biological Process	GO:0071900	regulation of protein serine/threonine kinase activity	342	0.00492449	1	0.185993	2.18606	6.40423	14	0.0533685	0.116667	431	0.00441583	1	0.132342	2.31459	5.61655	13	486	0.0599078	0.026749	11:68424878,14:54369315,16:4249988,17:69610865,17:70079183,20:56920091,20:6608452,20:7123941,2:144924652,2:65750729,3:55460051,4:186091366,5:171701460,5:44441601	BMP2,BMP4,BMP7,CDKN3,FGF10,FGF18,LRP5,MAP2K6,SPRED2,TFAP4,TLR3,WNT5A,ZEB2
GO Biological Process	GO:0072098	anterior/posterior pattern specification involved in kidney development	343	0.00498916	1	0.187886	19.274	0.103767	2	0.000864725	0.0166667	181	0.000132949	1	0.00948784	86.5299	0.0231134	2	2	0.00921659	1	14:54369315,2:19330880	BMP4,OSR1
GO Biological Process	GO:0061227	pattern specification involved in mesonephros development	343	0.00498916	1	0.187886	19.274	0.103767	2	0.000864725	0.0166667	181	0.000132949	1	0.00948784	86.5299	0.0231134	2	2	0.00921659	1	14:54369315,2:19330880	BMP4,OSR1
GO Biological Process	GO:0048389	intermediate mesoderm development	343	0.00498916	1	0.187886	19.274	0.103767	2	0.000864725	0.0166667	181	0.000132949	1	0.00948784	86.5299	0.0231134	2	2	0.00921659	1	14:54369315,2:19330880	BMP4,OSR1
GO Biological Process	GO:0015824	proline transport	346	0.00502092	1	0.187443	19.2108	0.104108	2	0.000867568	0.0166667	434	0.00453684	1	0.135029	19.2289	0.10401	2	9	0.00921659	0.222222	11:93257882,12:83963012	SLC36A4,SLC6A15
GO Biological Process	GO:0048565	digestive tract development	347	0.00503942	1	0.187591	3.04937	2.6235	8	0.0218625	0.0666667	170	0.000109244	1	0.00830059	5.49397	1.45614	8	126	0.0368664	0.0634921	11:44309959,13:22409621,14:54369315,2:6356273,3:157767987,3:55460051,5:44441601,6:133315673	ALX4,BMP4,FGF10,FGF9,SHOX2,SOX11,TCF21,WNT5A
GO Biological Process	GO:0034754	cellular hormone metabolic process	348	0.0050425	1	0.187167	4.57235	1.09353	5	0.00911275	0.0416667	510	0.0087127	1	0.22067	3.96926	1.25968	5	109	0.0230415	0.0458716	10:93190051,2:18530484,2:71578392,8:73491886,9:72909868	ALDH1A1,CYP26A1,CYP26B1,RDH10,RDH14
GO Biological Process	GO:0021983	pituitary gland development	349	0.00506635	1	0.187513	4.56715	1.09478	5	0.00912313	0.0416667	318	0.0015043	1	0.0611038	8.0493	0.496938	4	43	0.0184332	0.0930233	14:54369315,20:6608452,20:7123941,3:55460051,5:44441601	BMP2,BMP4,FGF10,WNT5A
GO Biological Process	GO:0032892	positive regulation of organic acid transport	350	0.00507156	1	0.18717	8.77224	0.341988	3	0.0028499	0.025	1085	0.0496465	1	0.591044	5.58258	0.358257	2	31	0.00921659	0.0645161	17:69610865,17:70079183,18:43941672	MAP2K6,SYT4
GO Biological Process	GO:0090158	endoplasmic reticulum membrane organization	351	0.00515962	1	0.189877	18.9417	0.105587	2	0.000879893	0.0166667	331	0.00193411	1	0.075477	28.8433	0.0693402	2	6	0.00921659	0.333333	2:54736759,4:4461337	RTN4,STX18
GO Biological Process	GO:0061180	mammary gland epithelium development	352	0.00519574	1	0.190663	4.53941	1.10146	5	0.00917886	0.0416667	221	0.000392822	1	0.0229597	8.01203	0.624061	5	54	0.0230415	0.0925926	10:128996438,11:68424878,3:55460051,5:174391696,5:44441601	FGF10,LRP5,MGMT,MSX2,WNT5A
GO Biological Process	GO:1901652	response to peptide	353	0.00524628	1	0.191972	2.35064	5.10498	12	0.0425415	0.1	443	0.00483631	1	0.141017	2.38703	5.02716	12	435	0.0552995	0.0275862	11:68424878,15:48609223,17:45707983,20:10648481,20:56920091,2:118432725,3:148162089,6:122315506,6:157054015,6:44842621,7:18727720,9:107655935	AGTR1,ARID1B,BMP7,CDC5L,CRHR1,FBN1,GJA1,HDAC9,INSIG2,JAG1,KLF4,LRP5
GO Biological Process	GO:0048534	hematopoietic or lymphoid organ development	354	0.00527121	1	0.19234	2.09776	7.15049	15	0.0595875	0.125	352	0.00221977	1	0.0814568	2.32191	6.46019	15	559	0.0691244	0.0268336	11:68424878,14:54369315,14:98419791,20:10648481,21:35134446,2:181135250,2:65750729,3:169087874,3:55460051,5:44441601,6:133315673,6:44842621,7:18727720,8:107402390,9:107655935	ANGPT1,BCL11B,BMP4,FGF10,HDAC9,ITGA4,JAG1,KLF4,LRP5,MECOM,MEIS1,RUNX1,RUNX2,TCF21,WNT5A
GO Biological Process	GO:1905314	semi-lunar valve development	355	0.00529503	1	0.192664	8.63585	0.347389	3	0.00289491	0.025	260	0.000762805	1	0.0378967	16.2244	0.184907	3	16	0.0138249	0.1875	14:54369315,20:10648481,7:18727720	BMP4,JAG1,TWIST1
GO Biological Process	GO:0072104	glomerular capillary formation	356	0.00535632	1	0.194347	18.5782	0.107653	2	0.000897111	0.0166667	306	0.0012993	1	0.0548465	34.612	0.0577835	2	5	0.00921659	0.4	14:54369315,6:133315673	BMP4,TCF21
GO Biological Process	GO:0045666	positive regulation of neuron differentiation	357	0.00535882	1	0.193893	2.16472	6.46736	14	0.0538947	0.116667	172	0.000116977	1	0.00878484	3.44003	3.77904	13	327	0.0599078	0.0397554	11:27552150,12:65927111,12:79509689,14:54369315,18:43941672,20:56920091,20:6608452,20:7123941,2:144924652,2:6356273,3:157767987,3:55460051,6:55896846,8:95836948	BDNF,BMP2,BMP4,BMP5,BMP7,GDF6,LLPH,SHOX2,SOX11,SYT1,SYT4,WNT5A,ZEB2
GO Biological Process	GO:0010942	positive regulation of cell death	358	0.00537803	1	0.194045	2.03153	7.87585	16	0.0656321	0.133333	972	0.0365405	1	0.485591	1.74944	7.43095	13	643	0.0599078	0.0202177	12:120478752,12:65511346,12:65927111,12:79509689,14:54369315,16:4249988,17:69610865,17:70079183,20:56920091,20:6608452,20:7123941,3:55460051,4:186091366,4:41004084,5:174391696,6:155021463	APBB2,BMP2,BMP4,BMP7,DYNLL1,HMGA2,MAP2K6,MSX2,PAWR,TFAP4,TIAM2,TLR3,WNT5A
GO Biological Process	GO:0044324	regulation of transcription involved in anterior/posterior axis specification	359	0.00538116	1	0.193617	185.337	0.00539557	1	4.49631e-05	0.00833333	724	0.0229804	1	0.409998	43.265	0.0231134	1	2	0.0046083	0.5	5:138052551	WNT8A
GO Biological Process	GO:0001658	branching involved in ureteric bud morphogenesis	360	0.00539136	1	0.193445	4.49901	1.11135	5	0.00926128	0.0416667	321	0.00163992	1	0.06599	7.86636	0.508494	4	44	0.0184332	0.0909091	14:54369315,20:6608452,20:7123941,5:73282619,6:133315673	BMP2,BMP4,FOXD1,TCF21
GO Biological Process	GO:0072078	nephron tubule morphogenesis	361	0.005485	1	0.19626	3.77279	1.59034	6	0.0132528	0.05	270	0.000802719	1	0.0384027	6.86746	0.728072	5	63	0.0230415	0.0793651	14:54369315,20:6608452,20:7123941,2:19330880,5:73282619,6:133315673	BMP2,BMP4,FOXD1,OSR1,TCF21
GO Biological Process	GO:0009221	pyrimidine deoxyribonucleotide biosynthetic process	362	0.0054991	1	0.196221	18.3266	0.109131	2	0.000909425	0.0166667	366	0.00268716	1	0.0948361	24.7228	0.0808968	2	7	0.00921659	0.285714	15:48609223,2:6356273	CMPK2,DUT
GO Biological Process	GO:0003205	cardiac chamber development	363	0.00549917	1	0.195683	2.77231	3.2464	9	0.0270533	0.075	153	7.75142e-05	1	0.00654412	5.05694	1.77973	9	154	0.0414747	0.0584416	14:54369315,20:10648481,20:56920091,2:205758518,2:6356273,3:157767987,3:55460051,5:174391696,6:55896846	BMP4,BMP5,BMP7,JAG1,MSX2,NRP2,SHOX2,SOX11,WNT5A
GO Biological Process	GO:0008300	isoprenoid catabolic process	364	0.00557812	1	0.197947	18.1915	0.109941	2	0.000916178	0.0166667	407	0.00355565	1	0.112846	21.6325	0.0924535	2	8	0.00921659	0.25	10:93190051,2:71578392	CYP26A1,CYP26B1
GO Biological Process	GO:0022612	gland morphogenesis	365	0.00557967	1	0.197459	3.30946	2.11515	7	0.0176262	0.0583333	177	0.000124697	1	0.00910009	6.30948	1.10944	7	96	0.0322581	0.0729167	11:68424878,14:54369315,15:68335825,20:56920091,3:55460051,5:174391696,5:44441601	BMP4,BMP7,FEM1B,FGF10,LRP5,MSX2,WNT5A
GO Biological Process	GO:0070159	mitochondrial threonyl-tRNA aminoacylation	366	0.00559559	1	0.197481	178.216	0.00561117	1	4.67598e-05	0.00833333	547	0.0115567	1	0.272903	86.5299	0.0115567	1	1	0.0046083	1	1:150398972	TARS2
GO Biological Process	GO:2000779	regulation of double-strand break repair	367	0.00564046	1	0.198523	5.69174	0.702773	4	0.00585644	0.0333333	809	0.0233525	1	0.372861	4.89792	0.612505	3	53	0.0138249	0.0566038	10:128996438,12:65511346,12:65927111,7:18727720	HMGA2,MGMT,TWIST1
GO Biological Process	GO:0051272	positive regulation of cellular component movement	368	0.00566858	1	0.19897	2.15057	6.5099	14	0.0542491	0.116667	263	0.000780445	1	0.0383308	2.69204	5.20051	14	450	0.0645161	0.0311111	14:54369315,16:82737470,1:56116300,20:56920091,20:6608452,20:7123941,2:181135250,2:205758518,2:54736759,3:55460051,5:171701460,5:44441601,7:18727720,8:107402390	ANGPT1,BMP2,BMP4,BMP7,CDH13,FGF10,FGF18,HDAC9,ITGA4,NRP2,PLPP3,RTN4,TWIST1,WNT5A
GO Biological Process	GO:0055024	regulation of cardiac muscle tissue development	369	0.00579185	1	0.202746	3.72956	1.60877	6	0.0134064	0.05	299	0.00121371	1	0.0524329	6.27029	0.797412	5	69	0.0230415	0.0724638	13:22409621,14:54369315,20:6608452,20:7123941,2:65750729,6:122315506	BMP2,BMP4,FGF9,GJA1,MEIS1
GO Biological Process	GO:0014706	striated muscle tissue development	370	0.00583293	1	0.203632	2.43228	4.52251	11	0.0376876	0.0916667	298	0.00119072	1	0.0516127	3.21673	3.10875	10	269	0.0460829	0.0371747	10:21423595,13:22409621,14:54369315,20:56920091,20:6608452,20:7123941,2:6356273,3:55460051,5:138052551,6:133315673,6:55896846	BMP2,BMP4,BMP5,BMP7,NEBL,SGCG,SOX11,TCF21,WNT5A,WNT8A
GO Biological Process	GO:2000036	regulation of stem cell population maintenance	371	0.00584553	1	0.203522	8.33026	0.360133	3	0.00300111	0.025	846	0.0286791	1	0.437882	7.52434	0.265804	2	23	0.00921659	0.0869565	12:65511346,12:65927111,20:56920091	BMP7,HMGA2
GO Biological Process	GO:0050918	positive chemotaxis	372	0.00588864	1	0.204472	5.62142	0.711564	4	0.0059297	0.0333333	302	0.00125684	1	0.0537568	8.44195	0.473824	4	41	0.0184332	0.097561	14:54369315,3:55460051,5:44441601,8:107402390	ANGPT1,BMP4,FGF10,WNT5A
GO Biological Process	GO:0033688	regulation of osteoblast proliferation	373	0.00590318	1	0.204427	8.30048	0.361425	3	0.00301188	0.025	846	0.0286791	1	0.437882	7.52434	0.265804	2	23	0.00921659	0.0869565	11:68424878,20:6608452,20:7123941	BMP2,LRP5
GO Biological Process	GO:0007178	transmembrane receptor protein serine/threonine kinase signaling pathway	374	0.00596749	1	0.206102	2.96213	2.70076	8	0.0225063	0.0666667	464	0.0065074	1	0.181155	3.20481	2.18422	7	189	0.0322581	0.037037	14:54369315,20:56920091,20:6608452,20:7123941,5:174391696,6:44842621,6:55896846,8:95836948	BMP2,BMP4,BMP5,BMP7,GDF6,MSX2,RUNX2
GO Biological Process	GO:0072088	nephron epithelium morphogenesis	375	0.00599573	1	0.206525	3.70228	1.62062	6	0.0135052	0.05	278	0.000925887	1	0.0430204	6.65615	0.751185	5	65	0.0230415	0.0769231	14:54369315,20:6608452,20:7123941,2:19330880,5:73282619,6:133315673	BMP2,BMP4,FOXD1,OSR1,TCF21
GO Biological Process	GO:0072028	nephron morphogenesis	376	0.00602667	1	0.207039	3.69823	1.6224	6	0.01352	0.05	283	0.000992489	1	0.0453003	6.5553	0.762742	5	66	0.0230415	0.0757576	14:54369315,20:6608452,20:7123941,2:19330880,5:73282619,6:133315673	BMP2,BMP4,FOXD1,OSR1,TCF21
GO Biological Process	GO:0002076	osteoblast development	377	0.00608395	1	0.208452	8.20955	0.365428	3	0.00304523	0.025	275	0.0009184	1	0.0431381	15.27	0.196464	3	17	0.0138249	0.176471	11:68424878,5:174391696,6:44842621	LRP5,MSX2,RUNX2
GO Biological Process	GO:0042769	DNA damage response, detection of DNA damage	378	0.00611572	1	0.208986	8.19394	0.366124	3	0.00305104	0.025	1272	0.0712527	1	0.723562	4.55421	0.439154	2	38	0.00921659	0.0526316	11:74564849,12:65511346,12:65927111	HMGA2,POLD3
GO Biological Process	GO:0045080	positive regulation of chemokine biosynthetic process	379	0.00612166	1	0.208637	17.3345	0.115377	2	0.000961474	0.0166667	449	0.00562804	1	0.16191	17.306	0.115567	2	10	0.00921659	0.2	3:55460051,4:186091366	TLR3,WNT5A
GO Biological Process	GO:0048771	tissue remodeling	380	0.00624474	1	0.212272	4.3412	1.15176	5	0.00959796	0.0416667	427	0.0040948	1	0.12387	4.75439	1.05166	5	91	0.0230415	0.0549451	11:68424878,20:10648481,5:44441601,6:127114919,7:121176275	FGF10,JAG1,LRP5,RSPO3,WNT16
GO Biological Process	GO:0061383	trabecula morphogenesis	381	0.00624806	1	0.211827	5.52588	0.723867	4	0.00603223	0.0333333	350	0.0020974	1	0.077406	7.36425	0.543165	4	47	0.0184332	0.0851064	20:56920091,5:128465630,5:174391696,6:55896846	BMP5,BMP7,FBN2,MSX2
GO Biological Process	GO:2001032	regulation of double-strand break repair via nonhomologous end joining	382	0.00628195	1	0.212419	17.1032	0.116937	2	0.000974474	0.0166667	1712	0.14029	1	1	6.65615	0.150237	1	13	0.0046083	0.0769231	12:65511346,12:65927111	HMGA2
GO Biological Process	GO:0043516	regulation of DNA damage response, signal transduction by p53 class mediator	383	0.00629089	1	0.212165	8.10978	0.369924	3	0.0030827	0.025	444	0.00491027	1	0.142851	8.653	0.346701	3	30	0.0138249	0.1	17:2213504,2:65750729,7:18727720	HIC1,SPRED2,TWIST1
GO Biological Process	GO:0007498	mesoderm development	384	0.00630011	1	0.211923	3.23405	2.16447	7	0.0180372	0.0583333	384	0.00283802	1	0.0954655	4.29074	1.39836	6	121	0.0276498	0.0495868	12:65511346,12:65927111,14:54369315,20:56920091,2:19330880,3:55460051,9:107655935	BMP4,BMP7,HMGA2,KLF4,OSR1,WNT5A
GO Biological Process	GO:0060070	canonical Wnt signaling pathway	385	0.00642246	1	0.215478	3.64848	1.64452	6	0.0137043	0.05	262	0.000777182	1	0.0383163	5.52319	1.08633	6	94	0.0276498	0.0638298	11:68424878,1:56116300,3:177593205,3:55460051,5:138052551,9:107655935	KLF4,LRP5,PLPP3,TBL1XR1,WNT5A,WNT8A
GO Biological Process	GO:0032874	positive regulation of stress-activated MAPK cascade	386	0.00642681	1	0.215065	3.2218	2.1727	7	0.0181058	0.0583333	461	0.00640448	1	0.179451	3.63063	1.65261	6	143	0.0276498	0.041958	20:6608452,20:7123941,2:144924652,3:55460051,4:186091366,7:121176275,8:95836948	BMP2,GDF6,TLR3,WNT16,WNT5A,ZEB2
GO Biological Process	GO:0016125	sterol metabolic process	387	0.00649651	1	0.216836	4.29951	1.16292	5	0.00969104	0.0416667	679	0.0176067	1	0.334942	3.32808	1.50237	5	130	0.0230415	0.0384615	10:93190051,11:68424878,2:118432725,2:71578392,4:186091366	CYP26A1,CYP26B1,CYP4V2,INSIG2,LRP5
GO Biological Process	GO:0070304	positive regulation of stress-activated protein kinase signaling cascade	388	0.00661582	1	0.220249	3.20402	2.18475	7	0.0182063	0.0583333	466	0.00662019	1	0.183504	3.60541	1.66416	6	144	0.0276498	0.0416667	20:6608452,20:7123941,2:144924652,3:55460051,4:186091366,7:121176275,8:95836948	BMP2,GDF6,TLR3,WNT16,WNT5A,ZEB2
GO Biological Process	GO:0070828	heterochromatin organization	389	0.00669648	1	0.222361	16.5442	0.120888	2	0.0010074	0.0166667	1712	0.14029	1	1	6.65615	0.150237	1	13	0.0046083	0.0769231	12:65511346,12:65927111	HMGA2
GO Biological Process	GO:0002063	chondrocyte development	390	0.00682377	1	0.226007	5.38627	0.742629	4	0.00618858	0.0333333	168	0.000107781	1	0.00828693	15.7327	0.254247	4	22	0.0184332	0.181818	3:157767987,5:171701460,5:174391696,6:44842621	FGF18,MSX2,RUNX2,SHOX2
GO Biological Process	GO:0072125	negative regulation of glomerular mesangial cell proliferation	391	0.00683149	1	0.225684	16.3732	0.122151	2	0.00101793	0.0166667	264	0.000785565	1	0.0384361	43.265	0.0462268	2	4	0.00921659	0.5	14:54369315,20:56920091	BMP4,BMP7
GO Biological Process	GO:0009111	vitamin catabolic process	392	0.00684912	1	0.225689	16.3512	0.122315	2	0.00101929	0.0166667	449	0.00562804	1	0.16191	17.306	0.115567	2	10	0.00921659	0.2	10:93190051,2:71578392	CYP26A1,CYP26B1
GO Biological Process	GO:0009953	dorsal/ventral pattern formation	393	0.0068498	1	0.225137	3.59861	1.66731	6	0.0138943	0.05	238	0.000454892	1	0.0246884	6.108	0.982319	6	85	0.0276498	0.0705882	11:19931810,11:68424878,14:54369315,2:118432725,4:126988711,9:126634735	BMP4,DBX1,EN1,INTU,LMX1B,LRP5
GO Biological Process	GO:0001558	regulation of cell growth	394	0.00695676	1	0.228072	2.26569	5.2964	12	0.0441367	0.1	328	0.00176676	1	0.0695768	2.70406	4.43777	12	384	0.0552995	0.03125	11:27552150,12:79509689,18:43941672,2:216566838,2:54736759,2:60382339,3:148162089,3:55460051,4:41004084,6:122315506,8:109604353,9:1450428	AGTR1,APBB2,BCL11A,BDNF,EBAG9,GJA1,IGFBP2,RTN4,SMARCA2,SYT1,SYT4,WNT5A
GO Biological Process	GO:0030177	positive regulation of Wnt signaling pathway	395	0.00697036	1	0.22794	3.17217	2.20669	7	0.0183891	0.0583333	532	0.0096366	1	0.233977	3.32808	1.80284	6	156	0.0276498	0.0384615	13:22409621,20:6608452,20:7123941,2:144924652,3:55460051,5:44441601,6:127114919	BMP2,FGF10,FGF9,RSPO3,WNT5A,ZEB2
GO Biological Process	GO:0045682	regulation of epidermis development	396	0.00698664	1	0.227895	4.2236	1.18382	5	0.00986521	0.0416667	349	0.0020969	1	0.0776093	5.54679	0.901422	5	78	0.0230415	0.0641026	14:54369315,20:6608452,21:35134446,3:55460051,5:174391696	BMP4,FERMT1,MSX2,RUNX1,WNT5A
GO Biological Process	GO:0072162	metanephric mesenchymal cell differentiation	397	0.00707243	1	0.230112	16.0802	0.124376	2	0.00103647	0.0166667	306	0.0012993	1	0.0548465	34.612	0.0577835	2	5	0.00921659	0.4	2:19330880,6:133315673	OSR1,TCF21
GO Biological Process	GO:0055123	digestive system development	398	0.00716759	1	0.232623	2.86936	2.78808	8	0.023234	0.0666667	201	0.000215485	1	0.0138479	4.98014	1.60638	8	139	0.0368664	0.057554	11:44309959,13:22409621,14:54369315,2:6356273,3:157767987,3:55460051,5:44441601,6:133315673	ALX4,BMP4,FGF10,FGF9,SHOX2,SOX11,TCF21,WNT5A
GO Biological Process	GO:0032642	regulation of chemokine production	399	0.0074194	1	0.240191	5.25647	0.760967	4	0.00634139	0.0333333	511	0.00877789	1	0.221886	4.94457	0.808968	4	70	0.0184332	0.0571429	3:55460051,4:186091366,7:18727720,9:107655935	KLF4,TLR3,TWIST1,WNT5A
GO Biological Process	GO:0003401	axis elongation	400	0.00745774	1	0.240829	5.24856	0.762113	4	0.00635095	0.0333333	199	0.00021244	1	0.0137894	13.3123	0.300474	4	26	0.0184332	0.153846	14:54369315,3:55460051,5:44441601,8:73491886	BMP4,FGF10,RDH10,WNT5A
GO Biological Process	GO:0043434	response to peptide hormone	401	0.00746066	1	0.240323	2.4791	4.03372	10	0.0336143	0.0833333	537	0.010568	1	0.254202	2.35776	4.24131	10	367	0.0460829	0.027248	11:68424878,15:48609223,17:45707983,20:56920091,2:118432725,3:148162089,6:122315506,6:157054015,6:44842621,7:18727720	AGTR1,ARID1B,BMP7,CDC5L,CRHR1,FBN1,GJA1,HDAC9,INSIG2,LRP5
GO Biological Process	GO:0045786	negative regulation of cell cycle	402	0.00752687	1	0.241852	2.15436	6.03426	13	0.0502855	0.108333	1196	0.0600183	1	0.648208	1.70579	6.44863	11	558	0.0506912	0.0197133	12:65511346,12:65927111,14:54369315,16:4249988,17:69610865,17:70079183,20:56920091,20:6608452,20:7123941,2:6356273,4:41004084,5:44441601,6:44842621	APBB2,BMP2,BMP4,BMP7,CDC5L,CDKN3,FGF10,HMGA2,MAP2K6,SOX11,TFAP4
GO Biological Process	GO:0006896	Golgi to vacuole transport	403	0.00755297	1	0.242089	15.5384	0.128713	2	0.00107261	0.0166667	1762	0.150232	1	1	6.18071	0.161794	1	14	0.0046083	0.0714286	12:28354259,12:28887513	CCDC91
GO Biological Process	GO:0002520	immune system development	404	0.00756795	1	0.241968	2.01412	7.44743	15	0.0620619	0.125	403	0.00345987	1	0.110896	2.21493	6.77222	15	586	0.0691244	0.0255973	11:68424878,14:54369315,14:98419791,20:10648481,21:35134446,2:181135250,2:65750729,3:169087874,3:55460051,5:44441601,6:133315673,6:44842621,7:18727720,8:107402390,9:107655935	ANGPT1,BCL11B,BMP4,FGF10,HDAC9,ITGA4,JAG1,KLF4,LRP5,MECOM,MEIS1,RUNX1,RUNX2,TCF21,WNT5A
GO Biological Process	GO:0008285	negative regulation of cell proliferation	405	0.00763669	1	0.243563	1.8631	9.66132	18	0.080511	0.15	204	0.000230437	1	0.014591	2.5062	7.58119	19	656	0.0875576	0.0289634	12:79509689,14:54369315,14:98419791,16:4249988,16:82737470,20:56920091,20:6608452,20:7123941,2:6356273,2:65750729,3:55460051,4:126988711,5:174391696,5:44441601,6:122315506,6:55896846,9:107655935,9:1450428	BCL11B,BMP2,BMP4,BMP5,BMP7,CDH13,CDKN3,FERMT1,FGF10,GJA1,INTU,KLF4,MEIS1,MSX2,PAWR,SMARCA2,SOX11,TFAP4,WNT5A
GO Biological Process	GO:0032308	positive regulation of prostaglandin secretion	406	0.00765028	1	0.243396	15.4349	0.129576	2	0.0010798	0.0166667	1577	0.120057	1	0.983371	7.86636	0.127124	1	11	0.0046083	0.0909091	17:69610865,17:70079183	MAP2K6
GO Biological Process	GO:0040017	positive regulation of locomotion	407	0.00768018	1	0.243747	2.0747	6.74796	14	0.056233	0.116667	296	0.00118277	1	0.0516143	2.57749	5.43164	14	470	0.0645161	0.0297872	14:54369315,16:82737470,1:56116300,20:56920091,20:6608452,20:7123941,2:181135250,2:205758518,2:54736759,3:55460051,5:171701460,5:44441601,7:18727720,8:107402390	ANGPT1,BMP2,BMP4,BMP7,CDH13,FGF10,FGF18,HDAC9,ITGA4,NRP2,PLPP3,RTN4,TWIST1,WNT5A
GO Biological Process	GO:1905312	positive regulation of cardiac neural crest cell migration involved in outflow tract morphogenesis	408	0.00768907	1	0.243431	15.3942	0.129919	2	0.00108266	0.0166667	223	0.000395801	1	0.0229263	57.6866	0.0346701	2	3	0.00921659	0.666667	14:54369315,20:56920091	BMP4,BMP7
GO Biological Process	GO:0042634	regulation of hair cycle	409	0.00772753	1	0.24405	7.51992	0.398941	3	0.00332451	0.025	416	0.00362859	1	0.112669	9.61444	0.312031	3	27	0.0138249	0.111111	20:6608452,3:55460051,5:174391696	FERMT1,MSX2,WNT5A
GO Biological Process	GO:0045073	regulation of chemokine biosynthetic process	410	0.00777663	1	0.245002	15.3035	0.130689	2	0.00108907	0.0166667	520	0.00953539	1	0.236863	13.3123	0.150237	2	13	0.00921659	0.153846	3:55460051,4:186091366	TLR3,WNT5A
GO Biological Process	GO:0060764	cell-cell signaling involved in mammary gland development	411	0.00779938	1	0.245121	127.719	0.0078297	1	6.52475e-05	0.00833333	724	0.0229804	1	0.409998	43.265	0.0231134	1	2	0.0046083	0.5	11:68424878	LRP5
GO Biological Process	GO:0032330	regulation of chondrocyte differentiation	412	0.00784282	1	0.245888	4.1051	1.218	5	0.01015	0.0416667	189	0.000165089	1	0.0112828	9.61444	0.520051	5	45	0.0230415	0.111111	14:54369315,3:157767987,5:171701460,6:44842621,8:95836948	BMP4,FGF18,GDF6,RUNX2,SHOX2
GO Biological Process	GO:0061333	renal tubule morphogenesis	413	0.00784305	1	0.245299	3.49536	1.71656	6	0.0143047	0.05	285	0.00106259	1	0.0481593	6.45746	0.774298	5	67	0.0230415	0.0746269	14:54369315,20:6608452,20:7123941,2:19330880,5:73282619,6:133315673	BMP2,BMP4,FOXD1,OSR1,TCF21
GO Biological Process	GO:0072009	nephron epithelium development	414	0.00790286	1	0.246573	3.09642	2.26068	7	0.018839	0.0583333	274	0.00091664	1	0.0432126	5.35237	1.121	6	97	0.0276498	0.0618557	14:54369315,20:10648481,20:6608452,20:7123941,2:19330880,5:73282619,6:133315673	BMP2,BMP4,FOXD1,JAG1,OSR1,TCF21
GO Biological Process	GO:0032890	regulation of organic acid transport	415	0.00792364	1	0.246626	5.15633	0.775745	4	0.00646454	0.0333333	707	0.0211093	1	0.385671	5.09	0.589391	3	51	0.0138249	0.0588235	17:69610865,17:70079183,18:43941672,2:19330880	MAP2K6,OSR1,SYT4
GO Biological Process	GO:1905114	cell surface receptor signaling pathway involved in cell-cell signaling	416	0.0079328	1	0.246317	2.14017	6.07429	13	0.0506191	0.108333	420	0.003737	1	0.114931	2.46641	4.86537	12	421	0.0552995	0.0285036	11:68424878,14:54369315,17:2213504,1:47639944,1:56116300,20:6608452,20:7123941,3:177593205,3:55460051,5:138052551,6:127114919,7:121176275,9:107655935	BMP2,BMP4,HIC1,KLF4,LRP5,PLPP3,RSPO3,TBL1XR1,TRABD2B,WNT16,WNT5A,WNT8A
GO Biological Process	GO:0019218	regulation of steroid metabolic process	417	0.0079528	1	0.246346	4.091	1.22219	5	0.0101849	0.0416667	973	0.0366823	1	0.486974	3.20481	1.24812	4	108	0.0184332	0.037037	20:6608452,20:7123941,2:118432725,3:148162089,6:55896846	AGTR1,BMP2,BMP5,INSIG2
GO Biological Process	GO:0001843	neural tube closure	418	0.00795836	1	0.245928	4.0903	1.2224	5	0.0101867	0.0416667	392	0.00321181	1	0.105834	5.03081	0.993876	5	86	0.0230415	0.0581395	12:85182714,14:54369315,2:144924652,3:55460051,7:18727720	ALX1,BMP4,TWIST1,WNT5A,ZEB2
GO Biological Process	GO:0003308	negative regulation of Wnt signaling pathway involved in heart development	419	0.00804078	1	0.247882	15.0388	0.132989	2	0.00110824	0.0166667	1006	0.0454352	1	0.583386	21.6325	0.0462268	1	4	0.0046083	0.25	20:6608452,20:7123941	BMP2
GO Biological Process	GO:1901522	positive regulation of transcription from RNA polymerase II promoter involved in cellular response to chemical stimulus	420	0.00810303	1	0.249207	7.38944	0.405985	3	0.00338321	0.025	990	0.0412721	1	0.538497	6.18071	0.323587	2	28	0.00921659	0.0714286	20:6608452,20:7123941,6:44842621	BMP2,RUNX2
GO Biological Process	GO:0009954	proximal/distal pattern formation	421	0.00826577	1	0.253608	5.0928	0.785423	4	0.00654519	0.0333333	236	0.000427354	1	0.0233904	11.1652	0.358257	4	31	0.0184332	0.129032	2:118432725,2:19330880,2:71578392,5:44441601	CYP26B1,EN1,FGF10,OSR1
GO Biological Process	GO:0032350	regulation of hormone metabolic process	422	0.0082997	1	0.254045	7.32427	0.409597	3	0.00341331	0.025	885	0.0335	1	0.488948	6.9224	0.288917	2	25	0.00921659	0.08	20:6608452,20:7123941,6:55896846	BMP2,BMP5
GO Biological Process	GO:0048870	cell motility	423	0.00833808	1	0.254617	1.7135	12.8392	22	0.106994	0.183333	215	0.000339078	1	0.0203715	2.1991	10.4588	23	905	0.105991	0.0254144	10:117506769,11:68424878,12:85182714,14:98419791,15:68335825,16:82737470,1:56116300,20:6608452,2:144924652,2:181135250,2:196031046,2:217803113,2:54736759,3:148162089,3:55460051,4:41004084,5:174391696,5:44441601,7:18727720,7:70117023,8:107402390,9:4292083	AGTR1,ALX1,ANGPT1,APBB2,AUTS2,BCL11B,CDH13,DNAH7,EMX2,FERMT1,FGF10,ITGA11,ITGA4,LRP5,MSX2,PLPP3,RFX3,RTN4,TNP1,TNS1,TWIST1,WNT5A,ZEB2
GO Biological Process	GO:0030856	regulation of epithelial cell differentiation	424	0.00841224	1	0.256276	3.05918	2.28819	7	0.0190683	0.0583333	273	0.000869402	1	0.0411358	4.58871	1.52548	7	132	0.0322581	0.0530303	14:54369315,20:10648481,21:35134446,2:144924652,2:19330880,5:174391696,9:4292083	BMP4,JAG1,MSX2,OSR1,RFX3,RUNX1,ZEB2
GO Biological Process	GO:0090398	cellular senescence	425	0.00845754	1	0.25705	7.27344	0.41246	3	0.00343716	0.025	1110	0.052563	1	0.611672	5.40812	0.369814	2	32	0.00921659	0.0625	12:65511346,12:65927111,7:121176275	HMGA2,WNT16
GO Biological Process	GO:0072210	metanephric nephron development	426	0.00846194	1	0.256579	5.05783	0.790854	4	0.00659045	0.0333333	246	0.000545823	1	0.0286601	10.4885	0.381371	4	33	0.0184332	0.121212	14:54369315,2:19330880,5:73282619,6:133315673	BMP4,FOXD1,OSR1,TCF21
GO Biological Process	GO:0003306	Wnt signaling pathway involved in heart development	427	0.00849061	1	0.256846	14.6168	0.136829	2	0.00114024	0.0166667	306	0.0012993	1	0.0548465	34.612	0.0577835	2	5	0.00921659	0.4	3:55460051,5:138052551	WNT5A,WNT8A
GO Biological Process	GO:0072239	metanephric glomerulus vasculature development	428	0.00856254	1	0.258417	14.5524	0.137434	2	0.00114529	0.0166667	366	0.00268716	1	0.0948361	24.7228	0.0808968	2	7	0.00921659	0.285714	2:19330880,6:133315673	OSR1,TCF21
GO Biological Process	GO:0051046	regulation of secretion	429	0.00862081	1	0.259569	1.88267	9.02974	17	0.0752479	0.141667	519	0.0091974	1	0.228907	1.93363	8.27459	16	716	0.0737327	0.0223464	11:68424878,12:79509689,17:45707983,17:69610865,17:70079183,18:43941672,20:6608452,2:18530484,2:6356273,3:148162089,3:55460051,5:44441601,6:122315506,7:18727720,8:107402390,8:109604353,9:4292083	AGTR1,ANGPT1,CRHR1,FERMT1,FGF10,GJA1,KCNS3,LRP5,MAP2K6,RFX3,SOX11,SYBU,SYT1,SYT4,TWIST1,WNT5A
GO Biological Process	GO:0031077	post-embryonic camera-type eye development	430	0.00870359	1	0.261452	14.4285	0.138615	2	0.00115512	0.0166667	366	0.00268716	1	0.0948361	24.7228	0.0808968	2	7	0.00921659	0.285714	14:98419791,9:107655935	BCL11B,KLF4
GO Biological Process	GO:0048608	reproductive structure development	431	0.00881231	1	0.264104	2.11185	6.15573	13	0.0512978	0.108333	217	0.000351563	1	0.0209269	2.91908	4.79603	14	415	0.0645161	0.0337349	13:22409621,14:54369315,15:68335825,20:56920091,2:19330880,3:55460051,4:186091366,5:44441601,6:122315506,6:127114919,6:133315673,6:55896846,8:73491886	BMP4,BMP5,BMP7,FEM1B,FGF10,FGF9,GJA1,OSR1,RDH10,RSPO3,TCF21,TFAP2C,TLR3,WNT5A
GO Biological Process	GO:0051100	negative regulation of binding	432	0.00882797	1	0.26396	3.40691	1.76113	6	0.014676	0.05	838	0.0267247	1	0.411936	2.98379	1.67572	5	145	0.0230415	0.0344828	12:65511346,12:65927111,16:4249988,2:181135250,2:6356273,5:174391696	HMGA2,ITGA4,MSX2,SOX11,TFAP4
GO Biological Process	GO:0042491	auditory receptor cell differentiation	433	0.00907824	1	0.270817	7.08514	0.423422	3	0.00352851	0.025	393	0.00325287	1	0.106914	9.98423	0.300474	3	26	0.0138249	0.115385	20:10648481,6:45759843,9:72909868	CLIC5,JAG1,TMC1
GO Biological Process	GO:0035630	bone mineralization involved in bone maturation	434	0.0091094	1	0.27112	14.0881	0.141963	2	0.00118303	0.0166667	1129	0.0564691	1	0.646069	17.306	0.0577835	1	5	0.0046083	0.2	20:6608452,20:7123941	BMP2
GO Biological Process	GO:0034346	positive regulation of type III interferon production	435	0.0091438	1	0.271518	108.867	0.00918551	1	7.65459e-05	0.00833333	547	0.0115567	1	0.272903	86.5299	0.0115567	1	1	0.0046083	1	4:186091366	TLR3
GO Biological Process	GO:0048589	developmental growth	436	0.0091562	1	0.271263	2.10158	6.18583	13	0.0515486	0.108333	195	0.00018734	1	0.0124096	3.27956	3.96394	13	343	0.0599078	0.0379009	11:27552150,12:65927111,14:54369315,2:118432725,2:144924652,2:205758518,3:177593205,3:55460051,5:174391696,5:44441601,7:70117023,8:73491886,9:16645896	AUTS2,BDNF,BMP4,BNC2,EN1,FGF10,LLPH,MSX2,NRP2,RDH10,TBL1XR1,WNT5A,ZEB2
GO Biological Process	GO:0061317	canonical Wnt signaling pathway involved in cardiac muscle cell fate commitment	437	0.00917488	1	0.271195	108.497	0.00921688	1	7.68073e-05	0.00833333	724	0.0229804	1	0.409998	43.265	0.0231134	1	2	0.0046083	0.5	5:138052551	WNT8A
GO Biological Process	GO:0061458	reproductive system development	438	0.00920411	1	0.271437	2.10018	6.18995	13	0.0515829	0.108333	220	0.000377859	1	0.0221855	2.89813	4.8307	14	418	0.0645161	0.0334928	13:22409621,14:54369315,15:68335825,20:56920091,2:19330880,3:55460051,4:186091366,5:44441601,6:122315506,6:127114919,6:133315673,6:55896846,8:73491886	BMP4,BMP5,BMP7,FEM1B,FGF10,FGF9,GJA1,OSR1,RDH10,RSPO3,TCF21,TFAP2C,TLR3,WNT5A
GO Biological Process	GO:0060713	labyrinthine layer morphogenesis	439	0.0092201	1	0.271289	7.04449	0.425865	3	0.00354887	0.025	325	0.00173614	1	0.0690023	12.3614	0.242691	3	21	0.0138249	0.142857	20:56920091,6:127114919,6:55896846	BMP5,BMP7,RSPO3
GO Biological Process	GO:0060444	branching involved in mammary gland duct morphogenesis	440	0.0092593	1	0.271823	7.03341	0.426536	3	0.00355447	0.025	325	0.00173614	1	0.0690023	12.3614	0.242691	3	21	0.0138249	0.142857	11:68424878,3:55460051,5:174391696	LRP5,MSX2,WNT5A
GO Biological Process	GO:0009219	pyrimidine deoxyribonucleotide metabolic process	441	0.00929736	1	0.272322	13.9381	0.143492	2	0.00119576	0.0166667	684	0.0180093	1	0.340096	9.61444	0.20802	2	18	0.00921659	0.111111	15:48609223,2:6356273	CMPK2,DUT
GO Biological Process	GO:1900745	positive regulation of p38MAPK cascade	442	0.00929758	1	0.271712	7.02264	0.427189	3	0.00355991	0.025	716	0.0220295	1	0.397424	8.653	0.231134	2	20	0.00921659	0.1	20:6608452,20:7123941,8:95836948	BMP2,GDF6
GO Biological Process	GO:0060346	bone trabecula formation	443	0.00935389	1	0.272741	13.8939	0.143949	2	0.00119957	0.0166667	407	0.00355565	1	0.112846	21.6325	0.0924535	2	8	0.00921659	0.25	5:128465630,5:174391696	FBN2,MSX2
GO Biological Process	GO:0045833	negative regulation of lipid metabolic process	444	0.00944386	1	0.274744	4.89676	0.816867	4	0.00680722	0.0333333	1197	0.0616557	1	0.665335	3.32808	0.901422	3	78	0.0138249	0.0384615	20:6608452,20:7123941,2:118432725,6:55896846	BMP2,BMP5,INSIG2
GO Biological Process	GO:0043588	skin development	445	0.0095575	1	0.277425	2.72728	2.93333	8	0.0244444	0.0666667	1213	0.0670226	1	0.71371	1.86587	4.28753	8	371	0.0368664	0.0215633	11:44309959,14:98419791,20:10648481,2:71578392,3:55460051,4:126988711,5:44441601,7:121176275	ALX4,BCL11B,CYP26B1,FGF10,INTU,JAG1,WNT16,WNT5A
GO Biological Process	GO:0014067	negative regulation of phosphatidylinositol 3-kinase signaling	446	0.00964849	1	0.279438	13.6696	0.14631	2	0.00121925	0.0166667	487	0.0081299	1	0.215634	14.4217	0.13868	2	12	0.00921659	0.166667	7:18727720,9:107655935	KLF4,TWIST1
GO Biological Process	GO:1903859	regulation of dendrite extension	447	0.0096498	1	0.278851	6.92629	0.433132	3	0.00360944	0.025	316	0.00150083	1	0.061349	12.9795	0.231134	3	20	0.0138249	0.15	12:79509689,18:43941672,2:60382339	BCL11A,SYT1,SYT4
GO Biological Process	GO:0070243	regulation of thymocyte apoptotic process	448	0.00977314	1	0.281785	13.5778	0.147299	2	0.00122749	0.0166667	487	0.0081299	1	0.215634	14.4217	0.13868	2	12	0.00921659	0.166667	14:54369315,3:55460051	BMP4,WNT5A
GO Biological Process	GO:0090185	negative regulation of kidney development	449	0.00980431	1	0.282054	6.88549	0.435699	3	0.00363083	0.025	289	0.00109273	1	0.0488401	14.4217	0.20802	3	18	0.0138249	0.166667	14:54369315,20:56920091,2:19330880	BMP4,BMP7,OSR1
GO Biological Process	GO:0043405	regulation of MAP kinase activity	450	0.00989537	1	0.284041	2.25781	4.87198	11	0.0405998	0.0916667	657	0.0156642	1	0.307966	2.33865	3.84838	9	333	0.0414747	0.027027	14:54369315,17:69610865,17:70079183,20:56920091,20:6608452,20:7123941,2:144924652,2:65750729,3:55460051,5:171701460,5:44441601	BMP2,BMP4,BMP7,FGF10,FGF18,MAP2K6,SPRED2,WNT5A,ZEB2
GO Biological Process	GO:0072202	cell differentiation involved in metanephros development	451	0.00997502	1	0.285692	6.84139	0.438507	3	0.00365423	0.025	289	0.00109273	1	0.0488401	14.4217	0.20802	3	18	0.0138249	0.166667	14:54369315,2:19330880,6:133315673	BMP4,OSR1,TCF21
GO Biological Process	GO:0099630	postsynaptic neurotransmitter receptor cycle	452	0.00999316	1	0.285579	99.5718	0.010043	1	8.36917e-05	0.00833333	547	0.0115567	1	0.272903	86.5299	0.0115567	1	1	0.0046083	1	4:4461337	HGNC:18790
GO Biological Process	GO:0046661	male sex differentiation	453	0.0100099	1	0.285427	2.95705	2.36722	7	0.0197269	0.0583333	359	0.00253419	1	0.0911816	3.8095	1.83751	7	159	0.0322581	0.0440252	13:22409621,20:56920091,3:55460051,4:186091366,5:44441601,6:133315673,6:55896846	BMP5,FGF10,FGF9,TCF21,TFAP2C,TLR3,WNT5A
GO Biological Process	GO:0061156	pulmonary artery morphogenesis	454	0.0100426	1	0.285727	13.3853	0.149418	2	0.00124515	0.0166667	331	0.00193411	1	0.075477	28.8433	0.0693402	2	6	0.00921659	0.333333	14:54369315,20:10648481	BMP4,JAG1
GO Biological Process	GO:0070179	D-serine biosynthetic process	455	0.0100552	1	0.285458	98.954	0.0101057	1	8.42142e-05	0.00833333	547	0.0115567	1	0.272903	86.5299	0.0115567	1	1	0.0046083	1	17:2213504	SRR
GO Biological Process	GO:0051884	regulation of anagen	456	0.0101989	1	0.288901	13.277	0.150636	2	0.0012553	0.0166667	264	0.000785565	1	0.0384361	43.265	0.0462268	2	4	0.00921659	0.5	20:6608452,3:55460051	FERMT1,WNT5A
GO Biological Process	GO:0003181	atrioventricular valve morphogenesis	457	0.0102879	1	0.290784	6.76311	0.443583	3	0.00369652	0.025	812	0.0241657	1	0.384419	8.24095	0.242691	2	21	0.00921659	0.0952381	20:6608452,20:7123941,7:18727720	BMP2,TWIST1
GO Biological Process	GO:0002053	positive regulation of mesenchymal cell proliferation	458	0.0102889	1	0.290177	4.77399	0.837874	4	0.00698228	0.0333333	210	0.000285733	1	0.0175753	12.3614	0.323587	4	28	0.0184332	0.142857	11:68424878,13:22409621,3:157767987,3:55460051	FGF9,LRP5,SHOX2,WNT5A
GO Biological Process	GO:0060113	inner ear receptor cell differentiation	459	0.0104785	1	0.294882	4.74815	0.842433	4	0.00702028	0.0333333	354	0.00226762	1	0.0827425	7.21083	0.554721	4	48	0.0184332	0.0833333	14:54369315,20:10648481,6:45759843,9:72909868	BMP4,CLIC5,JAG1,TMC1
GO Biological Process	GO:0019216	regulation of lipid metabolic process	460	0.0106313	1	0.298531	2.34909	4.25697	10	0.0354747	0.0833333	830	0.0260665	1	0.405664	2.13948	4.20664	9	364	0.0414747	0.0247253	14:98419791,20:6608452,20:7123941,2:118432725,3:148162089,3:177593205,6:155021463,6:55896846,7:18727720,9:107655935	AGTR1,BCL11B,BMP2,BMP5,INSIG2,KLF4,TBL1XR1,TIAM2,TWIST1
GO Biological Process	GO:0001101	response to acid chemical	461	0.0106412	1	0.298162	2.34875	4.25758	10	0.0354798	0.0833333	429	0.00418955	1	0.126146	2.70406	3.69814	10	320	0.0460829	0.03125	10:128996438,2:118432725,2:19330880,2:216566838,2:60382339,2:71578392,3:55460051,5:138052551,6:122315506,9:107655935	BCL11A,CYP26B1,GJA1,IGFBP2,INSIG2,KLF4,MGMT,OSR1,WNT5A,WNT8A
GO Biological Process	GO:0035270	endocrine system development	462	0.0106652	1	0.298188	2.92036	2.39697	7	0.0199747	0.0583333	384	0.00283802	1	0.0954655	4.29074	1.39836	6	121	0.0276498	0.0495868	14:54369315,20:6608452,20:7123941,3:55460051,5:44441601,6:55896846,9:4292083	BMP2,BMP4,BMP5,FGF10,RFX3,WNT5A
GO Biological Process	GO:0050767	regulation of neurogenesis	463	0.0107118	1	0.298843	1.67534	13.1316	22	0.10943	0.183333	144	5.9138e-05	0.763885	0.00530476	2.61457	8.0319	21	695	0.0967742	0.0302158	11:27552150,12:65927111,12:79509689,14:54369315,14:98419791,18:43941672,20:10648481,20:56920091,20:6608452,20:7123941,2:144924652,2:54736759,2:60382339,2:6356273,2:65750729,3:157767987,3:55460051,6:55896846,7:19591040,8:122801535,8:95836948,9:107655935	BCL11A,BCL11B,BDNF,BMP2,BMP4,BMP5,BMP7,FERD3L,GDF6,JAG1,KLF4,LLPH,MEIS1,RTN4,SHOX2,SOX11,SYT1,SYT4,WNT5A,ZEB2,ZHX2
GO Biological Process	GO:1903793	positive regulation of anion transport	464	0.0109469	1	0.304744	6.60813	0.453986	3	0.00378322	0.025	1433	0.0917281	1	0.826833	3.93318	0.508494	2	44	0.00921659	0.0454546	17:69610865,17:70079183,18:43941672	MAP2K6,SYT4
GO Biological Process	GO:0003307	regulation of Wnt signaling pathway involved in heart development	465	0.0109596	1	0.304441	12.7839	0.156447	2	0.00130372	0.0166667	1129	0.0564691	1	0.646069	17.306	0.0577835	1	5	0.0046083	0.2	20:6608452,20:7123941	BMP2
GO Biological Process	GO:0009265	2'-deoxyribonucleotide biosynthetic process	466	0.0109859	1	0.304518	12.7677	0.156645	2	0.00130537	0.0166667	449	0.00562804	1	0.16191	17.306	0.115567	2	10	0.00921659	0.2	15:48609223,2:6356273	CMPK2,DUT
GO Biological Process	GO:0045880	positive regulation of smoothened signaling pathway	467	0.0111147	1	0.307428	6.57064	0.456577	3	0.00380481	0.025	425	0.00402973	1	0.122475	9.27107	0.323587	3	28	0.0138249	0.107143	13:22409621,3:157767987,4:126988711	FGF9,INTU,SHOX2
GO Biological Process	GO:1905331	negative regulation of morphogenesis of an epithelium	468	0.011143	1	0.307552	6.5644	0.457011	3	0.00380842	0.025	289	0.00109273	1	0.0488401	14.4217	0.20802	3	18	0.0138249	0.166667	14:54369315,20:56920091,3:55460051	BMP4,BMP7,WNT5A
GO Biological Process	GO:0060675	ureteric bud morphogenesis	469	0.0111498	1	0.307084	3.76008	1.32976	5	0.0110813	0.0416667	391	0.00304382	1	0.100555	6.65615	0.600948	4	52	0.0184332	0.0769231	14:54369315,20:6608452,20:7123941,5:73282619,6:133315673	BMP2,BMP4,FOXD1,TCF21
GO Biological Process	GO:0031018	endocrine pancreas development	470	0.0111599	1	0.306707	4.6599	0.858387	4	0.00715323	0.0333333	279	0.000941187	1	0.0435746	9.10842	0.439154	4	38	0.0184332	0.105263	14:54369315,3:55460051,6:55896846,9:4292083	BMP4,BMP5,RFX3,WNT5A
GO Biological Process	GO:0035404	histone-serine phosphorylation	471	0.0115345	1	0.316329	12.444	0.16072	2	0.00133933	0.0166667	1642	0.130232	1	1	7.21083	0.13868	1	12	0.0046083	0.0833333	12:65511346,12:65927111	HMGA2
GO Biological Process	GO:0001701	in utero embryonic development	472	0.0115878	1	0.317119	2.31797	4.31412	10	0.035951	0.0833333	539	0.0108253	1	0.259425	2.48808	3.61725	9	313	0.0414747	0.028754	17:62839798,20:56920091,20:6608452,20:7123941,6:127114919,6:55896846,7:18727720,8:107402390,8:73491886,9:126634735	ANGPT1,BMP2,BMP5,BMP7,LMX1B,RDH10,RSPO3,TANC2,TWIST1
GO Biological Process	GO:0061430	bone trabecula morphogenesis	473	0.0117147	1	0.319912	12.3427	0.16204	2	0.00135033	0.0166667	468	0.00682659	1	0.188417	15.7327	0.127124	2	11	0.00921659	0.181818	5:128465630,5:174391696	FBN2,MSX2
GO Biological Process	GO:0031346	positive regulation of cell projection organization	474	0.0117209	1	0.319408	2.11209	5.68158	12	0.0473465	0.1	243	0.000505142	1	0.0268515	3.12759	3.83682	12	332	0.0552995	0.0361446	11:27552150,12:120478752,12:65927111,12:79509689,17:45707983,18:43941672,20:56920091,2:144924652,3:157767987,3:55460051,6:55896846,7:70117023	AUTS2,BDNF,BMP5,BMP7,DYNLL1,LLPH,PLEKHM1,SHOX2,SYT1,SYT4,WNT5A,ZEB2
GO Biological Process	GO:0043388	positive regulation of DNA binding	475	0.0117274	1	0.31891	4.59137	0.8712	4	0.00726	0.0333333	707	0.0211093	1	0.385671	5.09	0.589391	3	51	0.0138249	0.0588235	12:65511346,12:65927111,7:18727720,9:107655935	HMGA2,KLF4,TWIST1
GO Biological Process	GO:0044458	motile cilium assembly	476	0.0117825	1	0.319736	12.3051	0.162534	2	0.00135445	0.0166667	831	0.0263829	1	0.410094	7.86636	0.254247	2	22	0.00921659	0.0909091	12:120478752,4:126988711	DYNLL1,INTU
GO Biological Process	GO:0003180	aortic valve morphogenesis	477	0.0118413	1	0.320658	12.2728	0.162962	2	0.00135801	0.0166667	331	0.00193411	1	0.075477	28.8433	0.0693402	2	6	0.00921659	0.333333	14:54369315,7:18727720	BMP4,TWIST1
GO Biological Process	GO:0048514	blood vessel morphogenesis	478	0.0118802	1	0.321039	2.03212	6.39726	13	0.0533105	0.108333	237	0.000452491	1	0.0246617	2.99173	4.34532	13	376	0.0599078	0.0345745	11:68424878,13:22409621,14:54369315,16:82737470,20:10648481,2:205758518,2:65750729,5:171701460,5:44441601,6:127114919,6:133315673,7:33219926,8:107402390	ANGPT1,BMP4,BMPER,CDH13,FGF10,FGF18,FGF9,JAG1,LRP5,MEIS1,NRP2,RSPO3,TCF21
GO Biological Process	GO:0051047	positive regulation of secretion	479	0.011944	1	0.32209	2.30708	4.33448	10	0.0361206	0.0833333	958	0.0344543	1	0.464557	2.03334	4.42621	9	383	0.0414747	0.0234987	12:79509689,17:69610865,17:70079183,18:43941672,20:6608452,2:6356273,3:55460051,6:122315506,7:18727720,8:109604353	FERMT1,GJA1,MAP2K6,SOX11,SYBU,SYT1,SYT4,TWIST1,WNT5A
GO Biological Process	GO:0032305	positive regulation of icosanoid secretion	480	0.0120287	1	0.323697	12.1715	0.164318	2	0.00136932	0.0166667	1867	0.169775	1	1	5.40812	0.184907	1	16	0.0046083	0.0625	17:69610865,17:70079183	MAP2K6
GO Biological Process	GO:0006624	vacuolar protein processing	481	0.0120309	1	0.323082	82.6228	0.0121032	1	0.00010086	0.00833333	724	0.0229804	1	0.409998	43.265	0.0231134	1	2	0.0046083	0.5	14:92633679	LGMN
GO Biological Process	GO:0035581	sequestering of extracellular ligand from receptor	482	0.0120423	1	0.322719	12.1642	0.164416	2	0.00137014	0.0166667	407	0.00355565	1	0.112846	21.6325	0.0924535	2	8	0.00921659	0.25	15:48609223,5:128465630	FBN1,FBN2
GO Biological Process	GO:0006266	DNA ligation	483	0.0121589	1	0.325167	12.1025	0.165255	2	0.00137712	0.0166667	812	0.0241657	1	0.384419	8.24095	0.242691	2	21	0.00921659	0.0952381	10:128996438,11:74564849	MGMT,POLD3
GO Biological Process	GO:0060669	embryonic placenta morphogenesis	484	0.0121704	1	0.324805	6.35087	0.472376	3	0.00393647	0.025	393	0.00325287	1	0.106914	9.98423	0.300474	3	26	0.0138249	0.115385	20:56920091,6:127114919,6:55896846	BMP5,BMP7,RSPO3
GO Biological Process	GO:0061101	neuroendocrine cell differentiation	485	0.0121851	1	0.324526	12.0887	0.165443	2	0.00137869	0.0166667	1298	0.0781576	1	0.777783	12.3614	0.0808968	1	7	0.0046083	0.142857	20:6608452,20:7123941	BMP2
GO Biological Process	GO:2000193	positive regulation of fatty acid transport	486	0.0123878	1	0.329245	11.9838	0.166892	2	0.00139077	0.0166667	1927	0.179378	1	1	5.09	0.196464	1	17	0.0046083	0.0588235	17:69610865,17:70079183	MAP2K6
GO Biological Process	GO:0051154	negative regulation of striated muscle cell differentiation	487	0.0123946	1	0.32875	6.30746	0.475627	3	0.00396356	0.025	1085	0.0496465	1	0.591044	5.58258	0.358257	2	31	0.00921659	0.0645161	11:27552150,20:6608452,20:7123941	BDNF,BMP2
GO Biological Process	GO:0048818	positive regulation of hair follicle maturation	488	0.0125653	1	0.332594	11.894	0.168152	2	0.00140126	0.0166667	306	0.0012993	1	0.0548465	34.612	0.0577835	2	5	0.00921659	0.4	3:55460051,5:174391696	MSX2,WNT5A
GO Biological Process	GO:0009200	deoxyribonucleoside triphosphate metabolic process	489	0.0126238	1	0.333458	11.8649	0.168565	2	0.00140471	0.0166667	646	0.0143401	1	0.286736	10.8162	0.184907	2	16	0.00921659	0.125	15:48609223,2:6356273	CMPK2,DUT
GO Biological Process	GO:0045684	positive regulation of epidermis development	490	0.0127648	1	0.336494	6.23801	0.480923	3	0.00400769	0.025	501	0.0082086	1	0.211638	7.21083	0.416041	3	36	0.0138249	0.0833333	14:54369315,3:55460051,5:174391696	BMP4,MSX2,WNT5A
GO Biological Process	GO:0072267	metanephric capsule specification	491	0.0129571	1	0.34087	76.6807	0.0130411	1	0.000108676	0.00833333	547	0.0115567	1	0.272903	86.5299	0.0115567	1	1	0.0046083	1	5:73282619	FOXD1
GO Biological Process	GO:0060678	dichotomous subdivision of terminal units involved in ureteric bud branching	491	0.0129571	1	0.34087	76.6807	0.0130411	1	0.000108676	0.00833333	547	0.0115567	1	0.272903	86.5299	0.0115567	1	1	0.0046083	1	5:73282619	FOXD1
GO Biological Process	GO:0061439	kidney vasculature morphogenesis	493	0.0129931	1	0.340429	11.6852	0.171156	2	0.0014263	0.0166667	366	0.00268716	1	0.0948361	24.7228	0.0808968	2	7	0.00921659	0.285714	14:54369315,6:133315673	BMP4,TCF21
GO Biological Process	GO:0070374	positive regulation of ERK1 and ERK2 cascade	494	0.0132223	1	0.345733	2.79812	2.50168	7	0.0208473	0.0583333	807	0.0232818	1	0.372653	2.73252	2.19577	6	190	0.0276498	0.031579	14:54369315,20:6608452,20:7123941,5:171701460,5:44441601,7:33219926,8:107402390	ANGPT1,BMP2,BMP4,BMPER,FGF10,FGF18
GO Biological Process	GO:0002739	regulation of cytokine secretion involved in immune response	495	0.0132296	1	0.345225	11.5741	0.172799	2	0.00143999	0.0166667	541	0.0110406	1	0.263606	12.3614	0.161794	2	14	0.00921659	0.142857	3:55460051,8:107402390	ANGPT1,WNT5A
GO Biological Process	GO:0046782	regulation of viral transcription	496	0.0134281	1	0.3497	6.11999	0.490197	3	0.00408497	0.025	1909	0.173098	1	1	2.66246	0.751185	2	65	0.00921659	0.0307692	12:65511346,12:65927111,16:4249988	HMGA2,TFAP4
GO Biological Process	GO:0021536	diencephalon development	497	0.0134448	1	0.349428	3.10498	1.93238	6	0.0161032	0.05	344	0.00198079	1	0.0743776	5.61883	0.889865	5	77	0.0230415	0.0649351	14:54369315,20:6608452,20:7123941,2:144924652,3:55460051,5:44441601	BMP2,BMP4,FGF10,WNT5A,ZEB2
GO Biological Process	GO:1901723	negative regulation of cell proliferation involved in kidney development	498	0.0136115	1	0.353052	11.4009	0.175425	2	0.00146187	0.0166667	331	0.00193411	1	0.075477	28.8433	0.0693402	2	6	0.00921659	0.333333	14:54369315,20:56920091	BMP4,BMP7
GO Biological Process	GO:0007517	muscle organ development	499	0.0137342	1	0.355521	2.25715	4.43037	10	0.0369197	0.0833333	457	0.00566073	1	0.159999	2.76159	3.25899	9	282	0.0414747	0.0319149	11:44309959,13:22409621,15:68335825,20:6608452,20:7123941,2:6356273,3:157767987,3:55460051,6:133315673,7:18727720	ALX4,BMP2,ITGA11,SGCG,SHOX2,SOX11,TCF21,TWIST1,WNT5A
GO Biological Process	GO:0072268	pattern specification involved in metanephros development	500	0.013823	1	0.357103	11.3081	0.176864	2	0.00147387	0.0166667	264	0.000785565	1	0.0384361	43.265	0.0462268	2	4	0.00921659	0.5	2:19330880,5:73282619	FOXD1,OSR1

## Sheet: Supp. Data 3
Supplementary data 3 – Enrichment of GO Biological processes in GREAT, based on the set of merged cFDR-GWAS loci significant at 5% cFDR.
Ontology	ID	Desc	BinomRank	BinomP	BinomBonfP	BinomFdrQ	RegionFoldEnrich	ExpRegions	ObsRegions	GenomeFrac	SetCov	HyperRank	HyperP	HyperBonfP	HyperFdrQ	GeneFoldEnrich	ExpGenes	ObsGenes	TotalGenes	GeneSetCov	TermCov	Regions	Genes
GO Biological Process	GO:0048598	embryonic morphogenesis	1	1.38715e-15	1.79179e-11	1.79179e-11	2.83066	25.0825	71	0.0764711	0.216463	1	1.50212e-22	1.94028e-18	1.94028e-18	4.00592	16.7252	67	550	0.117338	0.121818	10:90199831,11:2562522,11:44309959,11:68424878,12:58930227,12:65511346,12:65927111,12:85182714,13:22409621,14:54369315,14:68386866,15:48609223,16:53525165,17:1023500,17:56199906,17:56683253,17:71445136,17:72029668,17:74061448,1:118918174,1:170795774,1:213669130,1:218793534,1:221057284,1:227956357,20:16676275,20:22077868,20:39934603,20:56920091,2:111682100,2:118432725,2:144924652,2:181135250,2:193…	ABR,ALX1,ALX4,BCL2L11,BMP4,BMP5,BMP7,BMPR2,CDKN1C,CLIC5,CYP26B1,DLC1,DLG1,DLX6,EN1,FBN1,FBN2,FGF10,FGF9,FOXA2,HLX,HMGA2,IHH,INSIG1,INSIG2,INTU,IRX2,ITGA4,KIF16B,KIF20B,KLF4,LRIG3,LRP5,MAB21L2,MAFB,MEF2C,MSX2,NOG,OSR1,PROX1,PRRX1,PTCH1,RDH10,RPGRIP1L,RPL38,RSPO3,RUNX2,SATB2,SFRP2,SHOX2,SMAD1,SOX11,SOX4,SOX9,STK3,TBX15,TCF21,TGFB2,TWIST1,VEGFC,WNT16,WNT3A,WNT5A,WNT9A,ZEB2,ZFP36L1,ZIC1
GO Biological Process	GO:0009790	embryo development	2	3.12087e-14	4.03123e-10	2.01562e-10	2.3177	37.9686	88	0.115758	0.268293	3	1.11073e-19	1.43474e-15	4.78245e-16	3.01592	27.5206	83	905	0.145359	0.0917127	10:34155781,10:90199831,11:2562522,11:44309959,11:68424878,12:58930227,12:65511346,12:65927111,12:77608494,12:85182714,13:22409621,14:54369315,14:68386866,15:48609223,16:53525165,17:1023500,17:56199906,17:56683253,17:62839798,17:71445136,17:72029668,17:74061448,1:118918174,1:170795774,1:213669130,1:218793534,1:221057284,1:227956357,20:16676275,20:22077868,20:39934603,20:56920091,20:6608452,20:712…	ABR,ALX1,ALX4,ANGPT1,BCL2L11,BMP2,BMP4,BMP5,BMP7,BMPR2,CDKN1C,CLIC5,CYP26B1,DLC1,DLG1,DLX6,DMRT2,E2F7,EN1,FBN1,FBN2,FERD3L,FGF10,FGF9,FOXA2,HLX,HMGA2,HOXD1,IHH,INSIG1,INSIG2,INTU,IRX2,ITGA4,KIF16B,KIF20B,KLF4,LMX1B,LRIG3,LRP5,MAB21L2,MAFB,MAFF,MEF2C,MSX2,NOG,NRP1,OSR1,PAX1,PROX1,PRRX1,PTCH1,RDH10,RPGRIP1L,RPL38,RSPO3,RUNX2,SATB2,SEMA3A,SFRP2,SHOX2,SMAD1,SOX11,SOX4,SOX9,STK3,SULF1,TAF8,TANC2,TBX15…
GO Biological Process	GO:0007423	sensory organ development	3	6.54339e-14	8.4521e-10	2.81737e-10	2.7506	23.9948	66	0.0731548	0.201219	2	4.68367e-20	6.04989e-16	3.02495e-16	3.91023	15.6001	61	513	0.10683	0.118908	10:27699369,10:34155781,10:68871873,11:2562522,11:68424878,11:86930962,12:58930227,13:22409621,14:54369315,14:98419791,15:36256955,15:48609223,15:71912906,16:53525165,16:77490713,17:1023500,17:31502604,17:56199906,17:56683253,17:71445136,17:72029668,17:74061448,1:170795774,1:197719826,1:213669130,1:218793534,1:227956357,1:3339686,20:10648481,20:11221637,20:39934603,20:56920091,20:6608452,20:71239…	ABR,ADAMTS18,BCL11B,BCL2L11,BMP2,BMP4,BMP7,BMPER,BMPR2,BNC2,CDKN1C,CLIC5,CRB1,CYP26B1,DLG1,DLX6,DSCAM,FBN1,FBN2,FGF10,FGF9,FZD4,IHH,INSIG1,INSIG2,JAG1,KCNQ1,KLF4,LRIG3,LRP5,MAB21L2,MAFB,MEIS1,MEIS2,NOG,NR2E3,NRP1,OSR1,PDE6B,PRDM16,PROX1,PRRX1,RAB11FIP4,RAB18,RDH10,RPGRIP1L,RPL38,SDK2,SLC7A11,SOX11,SOX9,STOX1,TGFB2,TMC1,TWIST1,VEGFA,WNT16,WNT3A,WNT5A,WNT9A,ZIC1
GO Biological Process	GO:0001501	skeletal system development	4	3.18072e-12	4.10854e-08	1.02714e-08	2.77692	20.5263	57	0.0625803	0.173781	9	3.5859e-16	4.6319e-12	5.14656e-13	3.69328	14.0796	52	463	0.0910683	0.112311	11:2562522,11:44309959,11:68424878,12:108341080,12:65511346,12:65927111,12:85182714,13:22409621,14:54369315,15:48609223,15:85181599,17:56199906,17:56683253,17:71445136,17:72029668,17:74061448,1:118918174,1:170795774,1:218793534,1:227956357,20:22077868,20:56920091,20:6608452,20:7123941,21:35134446,21:35550129,2:118432725,2:176247091,2:19330880,2:199256438,2:202544013,2:219102140,2:231836713,2:6356…	AKAP13,ALX1,ALX4,BMP2,BMP4,BMP5,BMP7,BMPR2,CDKN1C,CMKLR1,CYP26B1,DLG1,DLX6,DMRT2,EN1,FBN1,FBN2,FGF18,FGF9,FOXP1,HMGA2,HOXD1,IHH,INSIG1,INSIG2,LRP5,MCPH1,MEF2C,MEIS1,MSX2,NOG,NPPC,OSR1,PAX1,PRRX1,RDH10,RPL38,RUNX1,RUNX2,SATB2,SFRP2,SHOX2,SMAD1,SOX11,SOX4,SOX9,SULF1,TBX15,TGFB2,TWIST1,WNT5A,WNT9A
GO Biological Process	GO:0060485	mesenchyme development	5	3.45515e-12	4.46301e-08	8.92603e-09	3.63146	11.0149	40	0.0335819	0.121951	6	4.49505e-17	5.80625e-13	9.67708e-14	5.91571	5.7474	34	189	0.0595447	0.179894	10:34155781,12:65511346,12:65927111,12:85182714,13:22409621,14:54369315,14:68386866,17:56199906,17:56683253,17:71445136,17:72029668,1:218793534,1:227956357,20:10648481,20:11221637,20:22077868,20:56920091,20:6608452,20:7123941,21:38653325,2:144924652,2:19330880,2:202544013,2:54736759,2:6356273,3:55460051,4:154268230,5:138052551,5:174391696,5:44441601,5:73282619,5:88885292,6:133315673,6:55896846,7:…	ALX1,BMP2,BMP4,BMP5,BMP7,BMPR2,BNC2,ERG,FGF10,FGF9,FOXD1,HMGA2,JAG1,MEF2C,MSX2,NOG,NRP1,OSR1,PAX1,RDH10,RTN4,SEMA3A,SFRP2,SOX11,SOX9,TCF21,TGFB2,TWIST1,WNT16,WNT3A,WNT5A,WNT8A,ZEB2,ZFP36L1
GO Biological Process	GO:0050678	regulation of epithelial cell proliferation	6	4.02095e-12	5.19386e-08	8.65643e-09	3.2815	13.7132	45	0.0418086	0.137195	8	2.47593e-16	3.19816e-12	3.9977e-13	4.61733	8.87959	41	292	0.0718039	0.140411	10:34155781,10:68871873,11:2562522,11:69143386,13:22409621,14:54369315,14:68386866,14:98419791,16:82737470,17:56199906,17:56683253,17:71445136,17:72029668,19:57330083,1:213669130,1:218793534,1:22043837,1:221057284,1:227956357,20:6608452,20:7123941,2:19330880,2:202111695,2:202544013,2:205758518,2:219102140,2:54736759,2:6356273,3:197486050,3:55460051,4:126988711,4:154268230,4:176654036,5:44441601,5…	BCL11B,BMP2,BMP4,BMP5,BMPR2,CCND1,CDC42,CDH13,CDKN1C,DLG1,DLX6,DUSP10,FGF10,FGF9,FZD7,GJA1,IHH,IL6,INTU,MEF2C,NOG,NRP1,NRP2,OSR1,PEX2,PROX1,PTCH1,RTN4,SFRP2,SOX11,SOX9,STOX1,SULF1,TGFB2,TWIST1,VEGFA,VEGFC,WNT3A,WNT5A,ZFP36L1,ZNF304
GO Biological Process	GO:0002009	morphogenesis of an epithelium	7	2.72704e-11	3.52251e-07	5.03216e-08	2.75643	19.2278	53	0.0586213	0.161585	14	3.20054e-15	4.13414e-11	2.95295e-12	3.80682	12.3463	47	406	0.0823117	0.115764	10:34155781,10:90199831,11:27552150,11:68424878,12:85182714,14:54369315,15:68335825,15:71912906,16:53525165,17:56199906,17:56683253,17:71445136,17:72029668,1:213669130,1:218793534,1:22043837,1:227956357,20:10648481,20:11221637,20:56920091,20:6608452,20:7123941,2:144924652,2:19330880,2:219102140,2:6356273,3:197486050,3:55460051,4:126988711,4:154268230,4:176654036,5:174391696,5:2273221,5:44441601,5…	ALX1,BMP2,BMP4,BMP5,BMP7,CDC42,DLC1,DLG1,FEM1B,FGF10,FOXD1,IHH,IL6,INTU,IRX2,JAG1,KIF20B,KLF4,LIN7C,LRP5,MEF2C,MET,MSX2,MYO9A,NOG,NRP1,OSR1,PROX1,PTCH1,RDH10,RPGRIP1L,RSPO3,SEMA3A,SFRP2,SOX11,SOX4,SOX9,STK3,TCF21,TGFB2,TWIST1,VEGFA,VEGFC,WNT16,WNT3A,WNT5A,ZEB2
GO Biological Process	GO:0043009	chordate embryonic development	8	5.43162e-11	7.01602e-07	8.77002e-08	2.55246	22.7232	58	0.069278	0.176829	21	4.1586e-14	5.37167e-10	2.55794e-11	3.19957	16.8773	54	555	0.0945709	0.0972973	10:90199831,11:2562522,11:44309959,12:77608494,12:85182714,13:22409621,14:54369315,14:68386866,16:53525165,17:56199906,17:56683253,17:62839798,17:71445136,17:72029668,1:118918174,1:170795774,1:213669130,1:218793534,1:227956357,20:22077868,20:56920091,20:6608452,20:7123941,22:38219529,2:111682100,2:118432725,2:144924652,2:176247091,2:19330880,2:199256438,2:202544013,2:219102140,2:6356273,3:1577679…	ALX1,ALX4,ANGPT1,BCL2L11,BMP2,BMP4,BMP5,BMP7,BMPR2,CDKN1C,DLC1,DLG1,DMRT2,E2F7,EN1,FERD3L,FGF9,HOXD1,IHH,INTU,KIF20B,LMX1B,MAFF,MEF2C,NOG,OSR1,PAX1,PROX1,PRRX1,PTCH1,RDH10,RPGRIP1L,RSPO3,RUNX2,SATB2,SFRP2,SHOX2,SOX11,SOX4,SOX9,STK3,SULF1,TAF8,TANC2,TBX15,TGFB2,TWIST1,VEGFA,WNT3A,WNT5A,WNT8A,WNT9A,ZEB2,ZFP36L1
GO Biological Process	GO:0048646	anatomical structure formation involved in morphogenesis	9	5.49693e-11	7.10039e-07	7.88932e-08	2.19727	34.1333	75	0.104065	0.228658	18	1.55254e-14	2.00541e-10	1.11412e-11	2.76373	24.9662	69	821	0.120841	0.0840439	10:126268427,10:21423595,10:34155781,10:81825156,10:90199831,10:93190051,12:65511346,12:65927111,12:77608494,12:85182714,13:22409621,14:54369315,15:60622622,16:49271536,16:82737470,17:56199906,17:56683253,17:71445136,17:72029668,17:74061448,19:57330083,1:213669130,1:218793534,1:22043837,1:227956357,20:10648481,20:11221637,20:16676275,20:22077868,20:39934603,20:56920091,21:38653325,21:40189451,2:1…	ACKR3,ADAM12,ALX1,ANGPT1,ANGPT2,BCL2L11,BMP4,BMP5,BMP7,BMPER,BMPR2,CBLN1,CDC42,CDH13,DLC1,DLX6,DSCAM,E2F7,EPHB3,ERG,FBN2,FGF10,FGF18,FGF9,FOXA2,FOXD1,HMGA2,IHH,IRX2,ITGA4,JAG1,KIF16B,KIF20B,KLF4,MAFB,MEF2C,MEIS1,MSX2,MYOF,NEBL,NOG,NRG3,NRP1,NRP2,OSR1,PAX1,PROX1,PTCH1,RDH10,RORA,RSPO3,SDK2,SFRP2,SMAD1,SOX11,SOX4,SOX9,STK3,TCF21,TGFB2,TWIST1,VEGFA,VEGFC,WNT16,WNT3A,WNT5A,WNT8A,ZEB2,ZNF304
GO Biological Process	GO:0009792	embryo development ending in birth or egg hatching	10	6.73687e-11	8.70201e-07	8.70201e-08	2.53818	22.851	58	0.0696678	0.176829	22	6.01237e-14	7.76618e-10	3.53008e-11	3.171	17.0293	54	560	0.0945709	0.0964286	10:90199831,11:2562522,11:44309959,12:77608494,12:85182714,13:22409621,14:54369315,14:68386866,16:53525165,17:56199906,17:56683253,17:62839798,17:71445136,17:72029668,1:118918174,1:170795774,1:213669130,1:218793534,1:227956357,20:22077868,20:56920091,20:6608452,20:7123941,22:38219529,2:111682100,2:118432725,2:144924652,2:176247091,2:19330880,2:199256438,2:202544013,2:219102140,2:6356273,3:1577679…	ALX1,ALX4,ANGPT1,BCL2L11,BMP2,BMP4,BMP5,BMP7,BMPR2,CDKN1C,DLC1,DLG1,DMRT2,E2F7,EN1,FERD3L,FGF9,HOXD1,IHH,INTU,KIF20B,LMX1B,MAFF,MEF2C,NOG,OSR1,PAX1,PROX1,PRRX1,PTCH1,RDH10,RPGRIP1L,RSPO3,RUNX2,SATB2,SFRP2,SHOX2,SOX11,SOX4,SOX9,STK3,SULF1,TAF8,TANC2,TBX15,TGFB2,TWIST1,VEGFA,WNT3A,WNT5A,WNT8A,WNT9A,ZEB2,ZFP36L1
GO Biological Process	GO:0072001	renal system development	11	7.3205e-11	9.45589e-07	8.59627e-08	3.00085	14.9957	45	0.0457187	0.137195	12	2.5967e-15	3.35416e-11	2.79513e-12	4.64538	8.18017	38	269	0.0665499	0.141264	10:117506769,10:34155781,10:94321383,11:2562522,14:54369315,15:48609223,15:55609010,16:53525165,17:56199906,17:56683253,17:71445136,17:72029668,1:213669130,1:218793534,20:10648481,20:11221637,20:56920091,20:6608452,20:7123941,2:103975853,2:111682100,2:19330880,2:6356273,3:148162089,3:197486050,3:55460051,4:145229127,4:154268230,5:2273221,5:44441601,5:73282619,5:88885292,6:133315673,6:21888286,6:4…	AGTR1,ANGPT1,ANGPT2,BCL2L11,BMP2,BMP4,BMP7,BMPER,CDKN1C,DCHS2,DLG1,EMX2,FBN1,FGF10,FOXD1,IRX2,JAG1,MEF2C,NOG,NRP1,OSR1,PLCE1,POU3F3,PROX1,PTCH1,PYGO1,RDH10,RPGRIP1L,SMAD1,SOX11,SOX4,SOX9,SULF1,TBX18,TCF21,TGFB2,VEGFA,WNT5A
GO Biological Process	GO:0048729	tissue morphogenesis	12	1.25645e-10	1.62295e-06	1.35246e-07	2.47132	23.8739	59	0.0727863	0.179878	19	1.94449e-14	2.5117e-10	1.32195e-11	3.35292	15.5089	52	510	0.0910683	0.101961	10:34155781,10:90199831,11:27552150,11:68424878,12:65511346,12:65927111,12:85182714,14:54369315,15:68335825,15:71912906,16:53525165,16:87226193,17:56199906,17:56683253,17:71445136,17:72029668,1:213669130,1:218793534,1:22043837,1:227956357,20:10648481,20:11221637,20:56920091,20:6608452,20:7123941,2:144924652,2:19330880,2:202544013,2:219102140,2:6356273,3:157767987,3:197486050,3:55460051,4:12698871…	ALX1,BMP2,BMP4,BMP5,BMP7,BMPR2,CDC42,DLC1,DLG1,FEM1B,FGF10,FOXD1,FOXL1,HMGA2,IHH,IL6,INTU,IRX2,JAG1,KIF20B,KLF4,LIN7C,LRP5,MEF2C,MET,MSX2,MYO9A,NOG,NRP1,OSR1,PROX1,PTCH1,RDH10,RPGRIP1L,RSPO3,SEMA3A,SFRP2,SHOX2,SMAD1,SOX11,SOX4,SOX9,STK3,TCF21,TGFB2,TWIST1,VEGFA,VEGFC,WNT16,WNT3A,WNT5A,ZEB2
GO Biological Process	GO:0035108	limb morphogenesis	13	1.35261e-10	1.74716e-06	1.34397e-07	3.65781	9.29518	34	0.028339	0.103659	5	9.728e-18	1.25657e-13	2.51313e-14	6.93481	4.4702	31	147	0.0542907	0.210884	11:44309959,11:68424878,12:85182714,13:22409621,14:54369315,16:53525165,17:56199906,17:56683253,17:71445136,17:72029668,1:170795774,1:218793534,1:227956357,20:56920091,2:111682100,2:118432725,2:19330880,2:219102140,2:6356273,2:71578392,3:157767987,3:55460051,4:126988711,4:154268230,5:128465630,5:174391696,5:44441601,6:21888286,6:44842621,7:18727720,7:96569800,8:73491886,9:95514471,9:95790981	ALX1,ALX4,BCL2L11,BMP4,BMP7,CYP26B1,DLX6,EN1,FBN2,FGF10,FGF9,IHH,INTU,LRP5,MSX2,NOG,OSR1,PRRX1,PTCH1,RDH10,RPGRIP1L,RUNX2,SFRP2,SHOX2,SOX11,SOX4,SOX9,TGFB2,TWIST1,WNT5A,WNT9A
GO Biological Process	GO:0009887	animal organ morphogenesis	14	1.37008e-10	1.76974e-06	1.2641e-07	2.06992	39.132	81	0.119305	0.246951	4	2.70984e-18	3.5003e-14	8.75075e-15	2.98949	26.0914	78	858	0.136602	0.0909091	10:34155781,10:81825156,11:44309959,11:68424878,12:58930227,12:85182714,13:22409621,14:54369315,14:98419791,15:48609223,15:68335825,15:71912906,16:87226193,17:1023500,17:30148361,17:56199906,17:56683253,17:71445136,17:72029668,17:74061448,1:118918174,1:170795774,1:197719826,1:213669130,1:218793534,1:22043837,1:221057284,1:227956357,1:75183574,20:10648481,20:11221637,20:22077868,20:39934603,20:569…	ABR,ALX1,ALX4,BCL11B,BCL2L11,BMP2,BMP4,BMP5,BMP7,BMPR2,CDC42,CLDN5,CLIC5,CRB1,CYP26B1,DLC1,DLG1,DLX6,DSCAM,ERG,FBN1,FBN2,FEM1B,FGF10,FGF18,FGF9,FOXD1,FOXL1,HLX,IHH,IL6,INSIG1,INSIG2,IRX2,IRX4,JAG1,LHX8,LRIG3,LRP5,MAFB,MEF2C,MEIS1,MSX2,NOG,NPPC,NR2E3,NRG3,NRP1,NRP2,OSR1,PAX1,PROX1,PRRX1,PTCH1,RDH10,RPL38,RTN4,RUNX2,SATB2,SDK2,SEMA3A,SFRP2,SHOX2,SLC6A4,SOX11,SOX4,SOX9,TBX15,TCF21,TGFB2,TWIST1,VEGFA…
GO Biological Process	GO:0001655	urogenital system development	15	1.62209e-10	2.09525e-06	1.39684e-07	2.83947	16.5524	47	0.0504646	0.143293	15	4.37924e-15	5.65666e-11	3.77111e-12	4.35555	9.18368	40	302	0.0700525	0.13245	10:117506769,10:34155781,10:94321383,11:2562522,14:54369315,15:48609223,15:55609010,15:68335825,16:53525165,17:56199906,17:56683253,17:71445136,17:72029668,1:213669130,1:218793534,20:10648481,20:11221637,20:56920091,20:6608452,20:7123941,2:103975853,2:111682100,2:19330880,2:6356273,3:148162089,3:184628672,3:197486050,3:55460051,4:145229127,4:154268230,5:2273221,5:44441601,5:73282619,5:88885292,6:…	AGTR1,ANGPT1,ANGPT2,BCL2L11,BMP2,BMP4,BMP7,BMPER,CDKN1C,DCHS2,DLG1,EMX2,EPHB3,FBN1,FEM1B,FGF10,FOXD1,IRX2,JAG1,MEF2C,NOG,NRP1,OSR1,PLCE1,POU3F3,PROX1,PTCH1,PYGO1,RDH10,RPGRIP1L,SMAD1,SOX11,SOX4,SOX9,SULF1,TBX18,TCF21,TGFB2,VEGFA,WNT5A
GO Biological Process	GO:0050679	positive regulation of epithelial cell proliferation	16	1.78978e-10	2.31186e-06	1.44492e-07	3.92027	7.90763	31	0.0241086	0.0945122	25	1.26416e-13	1.63292e-09	6.53168e-11	5.58038	5.01757	28	165	0.0490368	0.169697	10:34155781,10:68871873,11:69143386,13:22409621,14:54369315,16:82737470,17:56199906,17:56683253,17:71445136,17:72029668,19:57330083,1:213669130,1:22043837,1:227956357,20:6608452,20:7123941,2:19330880,2:202111695,2:202544013,2:205758518,2:219102140,2:54736759,2:6356273,3:55460051,4:176654036,5:44441601,6:44107982,6:55896846,7:18727720,7:22779990,7:96569800	BMP2,BMP4,BMP5,BMPR2,CCND1,CDC42,CDH13,DLX6,FGF10,FGF9,FZD7,IHH,IL6,NOG,NRP1,NRP2,OSR1,PROX1,RTN4,SOX11,SOX9,STOX1,TWIST1,VEGFA,VEGFC,WNT3A,WNT5A,ZNF304
GO Biological Process	GO:0060173	limb development	17	2.23659e-10	2.88901e-06	1.69941e-07	3.50191	9.99454	35	0.0304712	0.106707	7	1.3843e-16	1.78809e-12	2.55442e-13	6.11803	5.23044	32	172	0.056042	0.186047	11:44309959,11:68424878,12:85182714,13:22409621,14:54369315,16:53525165,17:56199906,17:56683253,17:71445136,17:72029668,1:170795774,1:218793534,1:227956357,20:56920091,2:111682100,2:118432725,2:19330880,2:202544013,2:219102140,2:6356273,2:71578392,3:157767987,3:55460051,4:126988711,4:154268230,5:128465630,5:174391696,5:44441601,6:21888286,6:44842621,7:18727720,7:96569800,8:73491886,9:95514471,9:9…	ALX1,ALX4,BCL2L11,BMP4,BMP7,BMPR2,CYP26B1,DLX6,EN1,FBN2,FGF10,FGF9,IHH,INTU,LRP5,MSX2,NOG,OSR1,PRRX1,PTCH1,RDH10,RPGRIP1L,RUNX2,SFRP2,SHOX2,SOX11,SOX4,SOX9,TGFB2,TWIST1,WNT5A,WNT9A
GO Biological Process	GO:0051216	cartilage development	18	2.6726e-10	3.4522e-06	1.91789e-07	3.96966	7.55732	30	0.0230406	0.0914634	36	3.9826e-12	5.14432e-08	1.42898e-09	5.48074	4.56143	25	150	0.0437828	0.166667	12:65511346,12:65927111,12:85182714,13:22409621,14:54369315,17:56199906,17:56683253,17:71445136,17:72029668,1:170795774,20:56920091,20:6608452,20:7123941,21:35134446,21:35550129,2:19330880,2:199256438,2:202544013,2:219102140,2:231836713,3:157767987,3:55460051,4:145229127,4:154268230,5:171701460,5:174391696,5:88885292,6:44842621,6:55896846,8:69030255	ALX1,BMP2,BMP4,BMP5,BMP7,BMPR2,FGF18,FGF9,HMGA2,IHH,MEF2C,MSX2,NOG,NPPC,OSR1,PRRX1,RUNX1,RUNX2,SATB2,SFRP2,SHOX2,SMAD1,SOX9,SULF1,WNT5A
GO Biological Process	GO:0048568	embryonic organ development	19	3.01229e-10	3.89097e-06	2.04788e-07	2.67449	18.6951	50	0.0569973	0.152439	11	2.19804e-15	2.83921e-11	2.5811e-12	3.7762	12.7112	48	418	0.0840631	0.114833	11:2562522,11:44309959,12:58930227,12:77608494,12:85182714,13:22409621,14:54369315,14:68386866,15:48609223,17:1023500,17:56199906,17:56683253,17:71445136,17:72029668,17:74061448,1:118918174,1:170795774,1:213669130,1:218793534,1:221057284,1:227956357,20:39934603,20:56920091,2:118432725,2:19330880,2:199256438,2:219102140,2:6356273,3:147502874,3:148162089,3:157767987,3:197486050,3:55460051,5:1284656…	ABR,ALX1,ALX4,BMP4,BMP5,BMP7,CDKN1C,CLIC5,DLG1,DLX6,E2F7,EN1,FBN1,FBN2,FGF10,FGF9,HLX,IHH,INSIG1,INSIG2,LRIG3,MAFB,MEF2C,NOG,OSR1,PROX1,PRRX1,PTCH1,RDH10,RPL38,RSPO3,RUNX2,SATB2,SHOX2,SOX11,SOX9,STK3,TBX15,TCF21,TGFB2,TWIST1,VEGFA,WNT16,WNT3A,WNT5A,WNT9A,ZFP36L1,ZIC1
GO Biological Process	GO:0061448	connective tissue development	20	3.73955e-10	4.83038e-06	2.41519e-07	3.51526	9.67213	34	0.0294882	0.103659	31	1.68405e-12	2.17529e-08	7.01705e-10	4.86555	5.96027	29	196	0.0507881	0.147959	11:68424878,12:65511346,12:65927111,12:85182714,13:22409621,14:54369315,17:56199906,17:56683253,17:71445136,17:72029668,1:170795774,20:56920091,20:6608452,20:7123941,21:35134446,21:35550129,2:19330880,2:199256438,2:202544013,2:219102140,2:231836713,3:157767987,3:177593205,3:55460051,4:145229127,4:154268230,5:171701460,5:174391696,5:73282619,5:88885292,6:44842621,6:55896846,8:25586828,8:69030255	ALX1,BMP2,BMP4,BMP5,BMP7,BMPR2,EBF2,FGF18,FGF9,FOXD1,HMGA2,IHH,LRP5,MEF2C,MSX2,NOG,NPPC,OSR1,PRRX1,RUNX1,RUNX2,SATB2,SFRP2,SHOX2,SMAD1,SOX9,SULF1,TBL1XR1,WNT5A
GO Biological Process	GO:0030326	embryonic limb morphogenesis	21	4.10133e-10	5.29768e-06	2.52271e-07	4.01787	7.21776	29	0.0220054	0.0884146	10	1.04006e-15	1.34345e-11	1.34345e-12	6.99117	3.86201	27	127	0.0472855	0.212598	11:44309959,11:68424878,12:85182714,13:22409621,14:54369315,16:53525165,17:56199906,17:56683253,1:170795774,1:218793534,1:227956357,20:56920091,2:111682100,2:118432725,2:19330880,2:219102140,2:71578392,3:157767987,3:55460051,4:126988711,4:154268230,5:128465630,5:174391696,6:44842621,7:18727720,7:96569800,8:73491886,9:95514471,9:95790981	ALX1,ALX4,BCL2L11,BMP4,BMP7,CYP26B1,DLX6,EN1,FBN2,FGF9,IHH,INTU,LRP5,MSX2,NOG,OSR1,PRRX1,PTCH1,RDH10,RPGRIP1L,RUNX2,SFRP2,SHOX2,TGFB2,TWIST1,WNT5A,WNT9A
GO Biological Process	GO:0048562	embryonic organ morphogenesis	22	8.89451e-10	1.1489e-05	5.22229e-07	3.00505	13.3109	40	0.0405821	0.121951	17	1.09787e-14	1.41812e-10	8.34187e-12	4.447	8.54508	38	281	0.0665499	0.135231	11:44309959,12:58930227,12:85182714,13:22409621,14:54369315,15:48609223,17:1023500,17:56199906,17:56683253,17:71445136,17:72029668,17:74061448,1:118918174,1:170795774,1:213669130,1:221057284,1:227956357,20:39934603,20:56920091,2:118432725,2:19330880,2:199256438,2:219102140,2:6356273,3:147502874,3:148162089,3:157767987,3:197486050,3:55460051,5:128465630,5:44441601,5:88885292,6:133315673,6:44842621…	ABR,ALX1,ALX4,BMP4,BMP7,CLIC5,DLG1,DLX6,FBN1,FBN2,FGF10,FGF9,HLX,IHH,INSIG1,INSIG2,LRIG3,MAFB,MEF2C,NOG,OSR1,PROX1,PRRX1,RDH10,RPL38,RUNX2,SATB2,SHOX2,SOX11,SOX9,TBX15,TCF21,TWIST1,WNT16,WNT3A,WNT5A,WNT9A,ZIC1
GO Biological Process	GO:0001822	kidney development	23	8.98644e-10	1.16078e-05	5.04686e-07	2.95182	13.8897	41	0.0423468	0.125	23	6.35738e-14	8.21183e-10	3.57036e-11	4.54923	7.69362	35	253	0.061296	0.13834	10:34155781,10:94321383,11:2562522,14:54369315,15:48609223,15:55609010,16:53525165,17:56199906,17:56683253,17:71445136,17:72029668,1:213669130,1:218793534,20:10648481,20:11221637,20:56920091,20:6608452,20:7123941,2:103975853,2:111682100,2:19330880,2:6356273,3:148162089,3:197486050,4:145229127,4:154268230,5:2273221,5:44441601,5:73282619,5:88885292,6:133315673,6:21888286,6:44107982,7:33219926,7:339…	AGTR1,ANGPT1,ANGPT2,BCL2L11,BMP2,BMP4,BMP7,BMPER,CDKN1C,DCHS2,DLG1,FBN1,FGF10,FOXD1,IRX2,JAG1,MEF2C,NOG,NRP1,OSR1,PLCE1,POU3F3,PROX1,PTCH1,PYGO1,RDH10,RPGRIP1L,SMAD1,SOX11,SOX4,SOX9,SULF1,TCF21,TGFB2,VEGFA
GO Biological Process	GO:0043583	ear development	24	1.14352e-09	1.47708e-05	6.15449e-07	3.21753	11.1887	36	0.0341119	0.109756	29	8.14415e-13	1.05198e-08	3.62752e-10	4.83594	6.20355	30	204	0.0525394	0.147059	10:68871873,11:2562522,12:58930227,13:22409621,14:54369315,16:53525165,17:1023500,17:56199906,17:56683253,17:71445136,17:72029668,17:74061448,1:170795774,1:213669130,1:218793534,1:227956357,20:10648481,20:11221637,20:39934603,20:6608452,20:7123941,2:111682100,2:118432725,2:19330880,3:147502874,3:148162089,3:55460051,5:44441601,6:45759843,7:155290753,7:18727720,7:33219926,7:33946839,7:96569800,8:7…	ABR,BCL2L11,BMP2,BMP4,BMPER,CLIC5,DLX6,FGF10,FGF9,INSIG1,INSIG2,JAG1,KCNQ1,LRIG3,MAFB,NOG,OSR1,PROX1,PRRX1,RDH10,RPGRIP1L,RPL38,SOX9,STOX1,TGFB2,TMC1,TWIST1,WNT3A,WNT5A,ZIC1
GO Biological Process	GO:0048762	mesenchymal cell differentiation	25	1.66522e-09	2.15097e-05	8.60388e-07	3.66596	8.18339	30	0.0249494	0.0914634	26	1.38511e-13	1.78914e-09	6.88131e-11	6.32393	3.95324	25	130	0.0437828	0.192308	10:34155781,12:65511346,12:65927111,12:85182714,14:54369315,17:56199906,17:56683253,17:71445136,17:72029668,1:218793534,20:10648481,20:11221637,20:56920091,20:6608452,20:7123941,21:38653325,2:144924652,2:19330880,2:54736759,2:6356273,3:55460051,5:138052551,5:174391696,5:44441601,5:88885292,6:133315673,7:121176275,7:18727720,7:84969722,8:73491886	ALX1,BMP2,BMP4,BMP7,ERG,FGF10,HMGA2,JAG1,MEF2C,MSX2,NOG,NRP1,OSR1,RDH10,RTN4,SEMA3A,SOX11,SOX9,TCF21,TGFB2,TWIST1,WNT16,WNT5A,WNT8A,ZEB2
GO Biological Process	GO:0072359	circulatory system development	26	1.72593e-09	2.22939e-05	8.57457e-07	2.06258	35.3926	73	0.107904	0.222561	13	2.59692e-15	3.35445e-11	2.58034e-12	2.86493	24.0844	69	792	0.120841	0.0871212	10:21423595,10:34155781,10:94321383,11:2562522,11:68424878,11:86930962,12:77608494,13:22409621,14:54369315,14:68386866,15:48609223,15:60622622,15:85181599,16:53525165,16:82737470,16:87226193,17:56199906,17:56683253,17:71445136,17:72029668,18:8805761,19:57330083,1:170795774,1:213669130,1:218793534,1:22043837,1:227956357,20:10648481,20:11221637,20:56920091,20:6608452,20:7123941,21:38653325,22:19587…	ACKR3,ADAMTS9,ADRA1A,AKAP13,ANGPT1,ANGPT2,BMP2,BMP4,BMP5,BMP7,BMPER,BMPR2,CDC42,CDH13,CLDN5,DLC1,E2F7,EPHB3,ERG,FBN1,FGF10,FGF18,FGF9,FOXL1,FZD4,GJA1,HDAC9,IHH,IRX4,JAG1,KCNQ1,LRP5,MEF2C,MEIS1,MSX2,NDUFV2,NEBL,NOG,NRP1,NRP2,OSR1,PLCE1,PROX1,PRRX1,PTCH1,RAPGEF2,RORA,RPGRIP1L,RSPO3,RTN4,SFRP2,SGCG,SHOX2,SMAD1,SOX11,SOX4,SOX9,STK3,TCF21,TGFB2,TWIST1,VEGFA,VEGFC,WNT16,WNT3A,WNT5A,WNT8A,ZFP36L1,ZNF304
GO Biological Process	GO:0048705	skeletal system morphogenesis	27	2.54522e-09	3.28766e-05	1.21765e-06	3.41395	9.3733	32	0.0285771	0.097561	30	1.36211e-12	1.75943e-08	5.86477e-10	4.74294	6.32519	30	208	0.0525394	0.144231	11:44309959,11:68424878,12:85182714,14:54369315,17:56199906,17:56683253,17:71445136,17:72029668,1:118918174,1:170795774,1:227956357,20:22077868,20:56920091,2:118432725,2:19330880,2:199256438,2:202544013,2:219102140,2:231836713,2:6356273,2:71578392,3:157767987,3:197486050,4:154268230,5:128465630,5:171701460,5:174391696,5:88885292,6:44842621,7:155290753,7:18727720,8:73491886	ALX1,ALX4,BMP4,BMP7,BMPR2,CYP26B1,DLG1,FBN2,FGF18,IHH,INSIG1,INSIG2,LRP5,MEF2C,MSX2,NOG,NPPC,OSR1,PAX1,PRRX1,RDH10,RUNX2,SATB2,SFRP2,SHOX2,SOX11,SOX9,TBX15,TWIST1,WNT9A
GO Biological Process	GO:0002062	chondrocyte differentiation	28	3.276e-09	4.23161e-05	1.51129e-06	4.96536	4.2293	21	0.0128942	0.0640244	34	2.67048e-12	3.44946e-08	1.01455e-09	9.01669	1.88539	17	62	0.0297723	0.274193	12:65511346,12:65927111,13:22409621,14:54369315,17:71445136,17:72029668,20:6608452,20:7123941,21:35134446,21:35550129,2:19330880,2:202544013,2:219102140,2:231836713,3:157767987,4:154268230,5:171701460,5:174391696,5:88885292,6:44842621,8:69030255	BMP2,BMP4,BMPR2,FGF18,FGF9,HMGA2,IHH,MEF2C,MSX2,NPPC,OSR1,RUNX1,RUNX2,SFRP2,SHOX2,SOX9,SULF1
GO Biological Process	GO:0035295	tube development	29	4.0916e-09	5.28513e-05	1.82246e-06	2.25154	26.2043	59	0.0798911	0.179878	24	7.98624e-14	1.03158e-09	4.29826e-11	3.19208	16.6036	53	546	0.0928196	0.0970696	10:34155781,10:90199831,11:44309959,11:68424878,12:85182714,13:22409621,14:54369315,14:68386866,16:53525165,16:84950860,16:87226193,17:56199906,17:56683253,17:71445136,17:72029668,1:213669130,1:218793534,1:221057284,1:227956357,20:10648481,20:11221637,20:56920091,20:6608452,20:7123941,2:103975853,2:111682100,2:118432725,2:144924652,2:19330880,2:202544013,2:219102140,2:6356273,3:157767987,3:184628…	ALX1,ALX4,BCL2L11,BMP2,BMP4,BMP5,BMP7,BMPER,BMPR2,CRISPLD2,DLC1,DLG1,EN1,EPHB3,FERD3L,FGF10,FGF18,FGF9,FOXD1,FOXL1,HLX,IHH,INTU,IRX2,JAG1,KIF20B,LRP5,MEF2C,MET,MSX2,NOG,NRP1,OSR1,POU3F3,PROX1,PTCH1,RDH10,RPGRIP1L,SFRP2,SHOX2,SMAD1,SOX11,SOX4,SOX9,STK3,TCF21,TGFB2,TWIST1,VEGFA,WNT3A,WNT5A,ZEB2,ZFP36L1
GO Biological Process	GO:0060021	palate development	30	6.21411e-09	8.02677e-05	2.67559e-06	4.36824	5.26528	23	0.0160527	0.070122	20	3.59806e-14	4.64762e-10	2.32381e-11	7.86366	2.79768	22	92	0.0385289	0.23913	11:44309959,12:85182714,1:170795774,1:218793534,1:227956357,1:3339686,22:19587218,2:118432725,2:19330880,2:199256438,2:202111695,2:6356273,3:184628672,3:197486050,3:55460051,5:138052551,5:88885292,6:133315673,7:155290753,7:18727720,7:96569800,9:16645896,9:16943863	ALX1,ALX4,BNC2,CLDN5,DLG1,DLX6,EPHB3,INSIG1,INSIG2,MEF2C,OSR1,PRDM16,PRRX1,SATB2,SOX11,SUMO1,TCF21,TGFB2,TWIST1,WNT3A,WNT5A,WNT8A
GO Biological Process	GO:0016331	morphogenesis of embryonic epithelium	31	6.56095e-09	8.47478e-05	2.7338e-06	3.88973	6.68427	26	0.0203789	0.0792683	40	4.57138e-11	5.90485e-07	1.47621e-08	5.36412	4.28775	23	141	0.0402802	0.163121	10:90199831,12:85182714,14:54369315,17:56199906,17:56683253,17:71445136,17:72029668,1:218793534,20:56920091,2:144924652,2:19330880,2:6356273,3:55460051,4:154268230,4:176654036,5:2273221,5:44441601,6:21888286,6:55896846,7:121176275,7:18727720,8:13160639,8:73491886,8:98870771,9:95514471,9:95790981	ALX1,BMP4,BMP5,BMP7,DLC1,FGF10,IRX2,KIF20B,NOG,OSR1,PTCH1,RDH10,SFRP2,SOX11,SOX4,SOX9,STK3,TGFB2,TWIST1,VEGFC,WNT16,WNT5A,ZEB2
GO Biological Process	GO:0003197	endocardial cushion development	32	9.61378e-09	0.000124181	3.88066e-06	6.32614	2.52919	16	0.00771094	0.0487805	56	7.33363e-10	9.47285e-06	1.69158e-07	10.3846	1.15556	12	38	0.0210158	0.31579	14:54369315,17:56199906,17:56683253,17:71445136,17:72029668,1:218793534,20:10648481,20:11221637,20:56920091,20:6608452,20:7123941,21:38653325,2:202544013,5:174391696,6:55896846,7:18727720	BMP2,BMP4,BMP5,BMP7,BMPR2,ERG,JAG1,MSX2,NOG,SOX9,TGFB2,TWIST1
GO Biological Process	GO:0001654	eye development	33	9.78993e-09	0.000126457	3.83201e-06	2.67071	15.7262	42	0.0479456	0.128049	28	7.25963e-13	9.37727e-09	3.34903e-10	3.81694	10.2176	39	336	0.0683012	0.116071	10:27699369,10:34155781,11:2562522,11:68424878,11:86930962,13:22409621,14:54369315,14:98419791,15:36256955,15:48609223,15:71912906,16:53525165,16:77490713,17:31502604,17:71445136,17:72029668,17:74061448,1:197719826,1:213669130,1:218793534,1:227956357,20:10648481,20:11221637,20:56920091,21:40189451,2:202544013,2:219102140,2:6356273,2:65750729,3:197486050,3:55460051,4:138808273,4:150877811,4:534692…	ADAMTS18,BCL11B,BMP4,BMP7,BMPR2,CDKN1C,CRB1,DLG1,DSCAM,FBN1,FBN2,FGF10,FGF9,FZD4,IHH,JAG1,KLF4,LRP5,MAB21L2,MEIS1,MEIS2,NR2E3,NRP1,PDE6B,PROX1,RAB11FIP4,RAB18,RDH10,RPGRIP1L,SDK2,SLC7A11,SOX11,SOX9,TGFB2,TWIST1,VEGFA,WNT16,WNT5A,WNT9A
GO Biological Process	GO:0090596	sensory organ morphogenesis	34	1.08132e-08	0.000139674	4.10805e-06	2.84046	13.3781	38	0.0407869	0.115854	16	5.32114e-15	6.87332e-11	4.29583e-12	4.79287	7.51116	36	247	0.0630473	0.145749	11:68424878,12:58930227,13:22409621,14:54369315,15:48609223,15:71912906,17:1023500,17:56199906,17:56683253,17:71445136,17:72029668,17:74061448,1:170795774,1:197719826,1:213669130,1:227956357,20:10648481,20:11221637,20:39934603,20:56920091,21:40189451,2:118432725,2:19330880,2:219102140,2:6356273,2:65750729,2:71578392,3:147502874,3:148162089,3:55460051,5:128465630,5:44441601,6:44107982,6:45759843,7…	ABR,BMP4,BMP7,CLIC5,CRB1,CYP26B1,DLX6,DSCAM,FBN1,FBN2,FGF10,FGF9,IHH,INSIG1,INSIG2,JAG1,LRIG3,LRP5,MAFB,MEIS1,NOG,NR2E3,OSR1,PROX1,PRRX1,RPL38,SDK2,SOX11,SOX9,TWIST1,VEGFA,WNT16,WNT3A,WNT5A,WNT9A,ZIC1
GO Biological Process	GO:0007507	heart development	35	1.26345e-08	0.0001632	4.66286e-06	2.33392	22.2801	52	0.0679273	0.158537	27	1.41714e-13	1.83052e-09	6.77971e-11	3.38724	14.1708	48	466	0.0840631	0.103004	10:21423595,10:34155781,10:94321383,13:22409621,14:54369315,14:68386866,15:48609223,15:85181599,16:53525165,16:87226193,17:56199906,17:56683253,17:71445136,17:72029668,18:8805761,1:213669130,1:218793534,1:22043837,1:227956357,20:10648481,20:11221637,20:56920091,20:6608452,20:7123941,21:38653325,22:19587218,2:19330880,2:202544013,2:205758518,2:219102140,2:54736759,2:6356273,3:157767987,3:55460051,…	ADAMTS9,ADRA1A,AKAP13,BMP2,BMP4,BMP5,BMP7,BMPR2,CDC42,CLDN5,DLC1,ERG,FBN1,FOXL1,GJA1,HDAC9,IHH,IRX4,JAG1,MEF2C,MSX2,NDUFV2,NEBL,NOG,NRP1,NRP2,OSR1,PLCE1,PROX1,PTCH1,RPGRIP1L,RTN4,SFRP2,SGCG,SHOX2,SMAD1,SOX11,SOX4,SOX9,STK3,TGFB2,TWIST1,VEGFA,WNT16,WNT3A,WNT5A,WNT8A,ZFP36L1
GO Biological Process	GO:0051093	negative regulation of developmental process	36	2.24434e-08	0.000289901	8.05281e-06	1.97743	35.3995	70	0.107925	0.213415	38	8.8497e-12	1.14312e-07	3.0082e-09	2.49999	26.0002	65	855	0.113835	0.0760234	10:34155781,10:81825156,11:27552150,11:68424878,11:69143386,12:65511346,12:65927111,14:54369315,14:68386866,14:92633679,15:36256955,15:48609223,15:60622622,17:1023500,17:14396575,17:30148361,17:56199906,17:56683253,17:71445136,17:72029668,18:43941672,1:218793534,1:219824096,1:221057284,1:227956357,20:10648481,20:11221637,20:22077868,20:39934603,20:56920091,20:6608452,20:7123941,2:19330880,2:20211…	ABR,ADAMTS9,ANGPT2,BCL11A,BDNF,BMP2,BMP4,BMP5,BMP7,BMPR2,CCND1,DUSP10,FBN1,FERMT1,FGF10,FOXA2,FZD7,GJA1,HLX,HMGA2,IHH,IL6,INSIG1,JAG1,KANK1,KLF4,LGMN,LRP5,MAFB,MEIS1,MEIS2,MSX2,NOCT,NOG,NPPC,NR2F1,NRG3,NRP1,OSR1,PMP22,PPP3CA,PTCH1,RAPGEF2,RORA,RTN4,SEMA3A,SFRP2,SLC30A10,SLC6A4,SOX11,SOX9,STK3,SULF1,SYT4,TBX18,TGFB2,TLR3,TWIST1,WNT3A,WNT5A,WNT9A,WWC1,ZFP36L1,ZFP36L2,ZHX2
GO Biological Process	GO:0048706	embryonic skeletal system development	37	2.72364e-08	0.000351812	9.50844e-06	3.74128	6.6822	25	0.0203726	0.0762195	32	2.04706e-12	2.64419e-08	8.2631e-10	6.19952	3.70996	23	122	0.0402802	0.188525	11:44309959,12:85182714,13:22409621,14:54369315,17:56199906,17:56683253,1:118918174,1:170795774,1:227956357,20:56920091,2:176247091,2:19330880,2:199256438,2:219102140,2:6356273,3:157767987,3:197486050,3:55460051,5:88885292,6:44842621,7:18727720,8:69030255,8:73491886,9:1160479,9:1450428	ALX1,ALX4,BMP4,BMP7,DLG1,DMRT2,FGF9,HOXD1,IHH,MEF2C,NOG,OSR1,PRRX1,RDH10,RUNX2,SATB2,SHOX2,SOX11,SULF1,TBX15,TWIST1,WNT5A,WNT9A
GO Biological Process	GO:0021915	neural tube development	38	2.97665e-08	0.000384493	1.01182e-05	3.72383	6.71351	25	0.020468	0.0762195	51	3.24766e-10	4.195e-06	8.22548e-08	4.87962	4.71348	23	155	0.0402802	0.148387	10:90199831,12:85182714,14:54369315,14:68386866,16:53525165,17:56199906,17:56683253,1:213669130,1:218793534,1:227956357,20:56920091,2:118432725,2:144924652,2:6356273,3:55460051,4:126988711,4:154268230,6:21888286,6:55896846,7:18727720,7:19591040,8:13160639,8:98870771,9:95514471,9:95790981	ALX1,BMP4,BMP5,BMP7,DLC1,EN1,FERD3L,INTU,KIF20B,NOG,PROX1,PTCH1,RPGRIP1L,SFRP2,SOX11,SOX4,STK3,TGFB2,TWIST1,WNT3A,WNT5A,ZEB2,ZFP36L1
GO Biological Process	GO:0003007	heart morphogenesis	39	3.57524e-08	0.000461814	1.18414e-05	2.91924	11.6469	34	0.0355087	0.103659	41	4.85811e-11	6.27522e-07	1.53054e-08	4.25736	6.81174	29	224	0.0507881	0.129464	10:34155781,14:54369315,17:56199906,17:56683253,17:71445136,17:72029668,1:213669130,1:218793534,1:227956357,20:10648481,20:11221637,20:56920091,20:6608452,20:7123941,21:38653325,22:19587218,2:202544013,2:205758518,2:219102140,2:54736759,2:6356273,3:157767987,3:55460051,4:154268230,5:174391696,5:88885292,6:21888286,6:44107982,6:55896846,7:121176275,7:18727720,8:13160639,9:95514471,9:95790981	BMP2,BMP4,BMP5,BMP7,BMPR2,CLDN5,DLC1,ERG,IHH,JAG1,MEF2C,MSX2,NOG,NRP1,NRP2,PROX1,PTCH1,RTN4,SFRP2,SHOX2,SOX11,SOX4,SOX9,TGFB2,TWIST1,VEGFA,WNT16,WNT3A,WNT5A
GO Biological Process	GO:0045667	regulation of osteoblast differentiation	40	3.76029e-08	0.000485716	1.21429e-05	3.95333	5.81787	23	0.0177374	0.070122	55	7.00261e-10	9.04528e-06	1.6446e-07	5.73215	3.31464	19	109	0.033275	0.174312	11:68424878,14:54369315,17:56199906,17:56683253,20:10648481,20:11221637,20:56920091,20:6608452,20:7123941,2:202544013,2:231836713,2:6356273,4:138808273,4:145229127,4:154268230,5:128465630,5:174391696,5:88885292,6:44842621,7:18727720,7:22779990,9:95514471,9:95790981	BMP2,BMP4,BMP7,BMPR2,FBN2,IL6,JAG1,LRP5,MEF2C,MSX2,NOCT,NOG,NPPC,PTCH1,RUNX2,SFRP2,SMAD1,SOX11,TWIST1
GO Biological Process	GO:0035148	tube formation	41	3.99177e-08	0.000515617	1.2576e-05	3.66658	6.81833	25	0.0207876	0.0762195	47	1.43046e-10	1.84773e-06	3.93134e-08	5.31954	4.1357	22	136	0.0385289	0.161765	10:90199831,12:85182714,14:54369315,17:56199906,17:56683253,17:71445136,17:72029668,1:218793534,20:56920091,2:111682100,2:144924652,2:19330880,2:6356273,3:55460051,4:154268230,5:2273221,5:44441601,6:21888286,6:44107982,6:55896846,7:18727720,8:13160639,8:98870771,9:95514471,9:95790981	ALX1,BCL2L11,BMP4,BMP5,BMP7,DLC1,FGF10,IRX2,KIF20B,NOG,OSR1,PTCH1,SFRP2,SOX11,SOX4,SOX9,STK3,TGFB2,TWIST1,VEGFA,WNT5A,ZEB2
GO Biological Process	GO:0008285	negative regulation of cell proliferation	42	8.22833e-08	0.00106285	2.5306e-05	2.1206	26.4076	56	0.080511	0.170732	57	8.42109e-10	1.08775e-05	1.90834e-07	2.55656	19.9487	51	656	0.089317	0.0777439	11:2562522,12:77608494,12:79509689,14:54369315,14:98419791,15:71912906,16:4249988,16:82737470,17:14396575,17:30148361,17:56199906,17:56683253,17:71445136,17:72029668,1:213669130,1:218793534,1:221057284,1:227956357,20:56920091,20:6608452,20:7123941,2:202544013,2:219102140,2:231836713,2:236639195,2:36917052,2:6356273,2:65750729,3:197486050,3:55460051,4:126988711,4:145229127,4:154268230,4:158984927,…	ADRA1A,BCL11B,BMP2,BMP4,BMP5,BMP7,BMPR2,CDH13,CDKN1C,CDKN3,COPS8,DLC1,DLG1,DUSP10,E2F7,FERMT1,FGF10,GJA1,IHH,IL6,INTU,ITGA1,KLF4,MEF2C,MEIS1,MSX2,NOG,NPPC,NR2E3,PAWR,PEX2,PMP22,PROX1,PTCH1,RAPGEF2,SFRP2,SLC6A4,SMAD1,SMARCA2,SOX11,SOX4,SOX9,STK3,STRN,SULF1,TFAP4,TGFB2,TRIM32,VEGFC,WNT5A,WNT9A
GO Biological Process	GO:0043010	camera-type eye development	43	8.90489e-08	0.00115024	2.67499e-05	2.65958	13.9119	37	0.0424145	0.112805	39	1.86327e-11	2.40679e-07	6.17125e-09	3.84217	8.84918	34	291	0.0595447	0.116838	10:34155781,11:2562522,11:68424878,11:86930962,14:54369315,14:98419791,15:48609223,15:71912906,16:53525165,17:31502604,17:71445136,17:72029668,17:74061448,1:213669130,1:218793534,1:227956357,20:10648481,20:11221637,20:56920091,21:40189451,2:202544013,2:219102140,2:6356273,2:65750729,3:197486050,3:55460051,4:138808273,4:150877811,4:534692,5:128465630,5:44441601,6:44107982,7:121176275,7:18727720,8:…	BCL11B,BMP4,BMP7,BMPR2,CDKN1C,DLG1,DSCAM,FBN1,FBN2,FGF10,FZD4,IHH,JAG1,KLF4,LRP5,MAB21L2,MEIS1,NR2E3,NRP1,PDE6B,PROX1,RAB11FIP4,RDH10,RPGRIP1L,SDK2,SLC7A11,SOX11,SOX9,TGFB2,TWIST1,VEGFA,WNT16,WNT5A,WNT9A
GO Biological Process	GO:0001838	embryonic epithelial tube formation	44	9.07186e-08	0.00117181	2.66321e-05	3.90882	5.6283	22	0.0171595	0.0670732	70	3.74712e-09	4.84016e-05	6.91451e-07	5.2067	3.64914	19	120	0.033275	0.158333	10:90199831,12:85182714,14:54369315,17:56199906,17:56683253,17:71445136,17:72029668,1:218793534,20:56920091,2:144924652,2:19330880,2:6356273,3:55460051,4:154268230,5:2273221,6:21888286,6:55896846,7:18727720,8:13160639,8:98870771,9:95514471,9:95790981	ALX1,BMP4,BMP5,BMP7,DLC1,IRX2,KIF20B,NOG,OSR1,PTCH1,SFRP2,SOX11,SOX4,SOX9,STK3,TGFB2,TWIST1,WNT5A,ZEB2
GO Biological Process	GO:0030278	regulation of ossification	45	9.41065e-08	0.00121557	2.70128e-05	3.12654	9.27543	29	0.0282788	0.0884146	63	1.25485e-09	1.62089e-05	2.57285e-07	4.38459	5.47372	24	180	0.0420315	0.133333	11:68424878,14:54369315,17:56199906,17:56683253,17:71445136,17:72029668,1:218793534,20:10648481,20:11221637,20:56920091,20:6608452,20:7123941,2:19330880,2:202544013,2:231836713,2:6356273,3:55460051,4:126988711,4:138808273,4:145229127,4:154268230,5:128465630,5:174391696,5:88885292,6:44842621,7:18727720,7:22779990,9:95514471,9:95790981	BMP2,BMP4,BMP7,BMPR2,FBN2,IL6,INTU,JAG1,LRP5,MEF2C,MSX2,NOCT,NOG,NPPC,OSR1,PTCH1,RUNX2,SFRP2,SMAD1,SOX11,SOX9,TGFB2,TWIST1,WNT5A
GO Biological Process	GO:0022603	regulation of anatomical structure morphogenesis	46	9.5682e-08	0.00123592	2.68679e-05	1.87129	39.0106	73	0.118935	0.222561	48	1.5884e-10	2.05173e-06	4.27444e-08	2.29985	29.1323	67	958	0.117338	0.0699374	10:117506769,10:124874155,10:127474707,10:29225202,10:34155781,10:68871873,11:27552150,11:86930962,12:65511346,12:65927111,12:79509689,14:54369315,14:59394486,15:85181599,16:87226193,17:1023500,17:56199906,17:56683253,17:71445136,17:72029668,18:43941672,19:47728989,19:57330083,1:19461192,1:213669130,1:218793534,1:22043837,1:227956357,20:22077868,20:56920091,20:6608452,20:7123941,21:35134446,21:35…	ABR,ADAMTS9,AKAP13,ANGPT2,ARHGAP15,BAMBI,BCL11A,BDNF,BMP2,BMP4,BMP7,BMPR2,CAPZB,CARMIL1,CDC42,DAAM1,DLC1,DLG1,DMP1,DMRT2,DOCK1,DSCAM,EHD2,EPHB3,ERG,FBXO31,FGF10,FOXA2,FOXP1,FZD4,FZD7,HDAC9,HMGA2,IL6,KANK1,KLF4,MEF2C,NOG,NRP1,OSR1,PDZD8,PPP3CA,PRICKLE2,PROX1,RAPGEF2,RSPO3,RTN4,RUNX1,RUNX2,SEMA3A,SFRP2,SHOX2,SOX9,STOX1,SULF1,SYT1,SYT4,TBX18,TGFB2,TWIST1,VEGFA,VEGFC,WNT3A,WNT5A,ZEB2,ZNF304,ZRANB1
GO Biological Process	GO:0072175	epithelial tube formation	47	1.36224e-07	0.00175961	3.74385e-05	3.81588	5.76538	22	0.0175774	0.0670732	72	4.32125e-09	5.58177e-05	7.75245e-07	5.16367	3.67956	19	121	0.033275	0.157025	10:90199831,12:85182714,14:54369315,17:56199906,17:56683253,17:71445136,17:72029668,1:218793534,20:56920091,2:144924652,2:19330880,2:6356273,3:55460051,4:154268230,5:2273221,6:21888286,6:55896846,7:18727720,8:13160639,8:98870771,9:95514471,9:95790981	ALX1,BMP4,BMP5,BMP7,DLC1,IRX2,KIF20B,NOG,OSR1,PTCH1,SFRP2,SOX11,SOX4,SOX9,STK3,TGFB2,TWIST1,WNT5A,ZEB2
GO Biological Process	GO:0010632	regulation of epithelial cell migration	48	1.42173e-07	0.00183645	3.82594e-05	3.06459	9.46292	29	0.0288504	0.0884146	53	4.24674e-10	5.48551e-06	1.035e-07	4.44384	5.62577	25	185	0.0437828	0.135135	10:127474707,10:34155781,14:54369315,17:71445136,17:72029668,1:213669130,1:218793534,1:221057284,1:55605313,1:56116300,2:202544013,2:205758518,2:54736759,3:55460051,3:64402752,3:71101832,4:176654036,5:171701460,5:44441601,6:44107982,7:116680832,7:18727720,7:33219926,7:33946839,7:84969722,8:107402390,8:6512588,9:107655935,9:108090483	ADAMTS9,ANGPT1,ANGPT2,BMP4,BMPER,BMPR2,DOCK1,DUSP10,FGF10,FGF18,FOXP1,HDAC9,KLF4,MET,NRP1,NRP2,PLPP3,PROX1,RTN4,SEMA3A,SOX9,TGFB2,VEGFA,VEGFC,WNT5A
GO Biological Process	GO:0035239	tube morphogenesis	49	1.46218e-07	0.00188869	3.85448e-05	2.4529	16.7149	41	0.0509601	0.125	37	5.13535e-12	6.63334e-08	1.79279e-09	3.74376	9.8831	37	325	0.0647986	0.113846	10:34155781,10:90199831,11:68424878,12:85182714,14:54369315,17:56199906,17:56683253,17:71445136,17:72029668,1:218793534,1:221057284,1:227956357,20:56920091,20:6608452,20:7123941,2:111682100,2:144924652,2:19330880,2:219102140,2:6356273,3:157767987,3:184628672,3:197486050,3:55460051,4:154268230,5:174391696,5:2273221,5:44441601,5:73282619,5:88885292,6:133315673,6:21888286,6:44107982,6:55896846,7:116…	ALX1,BCL2L11,BMP2,BMP4,BMP5,BMP7,DLC1,DLG1,EPHB3,FGF10,FOXD1,HLX,IHH,IRX2,KIF20B,LRP5,MEF2C,MET,MSX2,NOG,NRP1,OSR1,PTCH1,RDH10,SFRP2,SHOX2,SOX11,SOX4,SOX9,STK3,TCF21,TGFB2,TWIST1,VEGFA,WNT3A,WNT5A,ZEB2
GO Biological Process	GO:0048640	negative regulation of developmental growth	50	1.68405e-07	0.00217528	4.35057e-05	4.29966	4.41895	19	0.0134724	0.0579268	46	1.15989e-10	1.49823e-06	3.25703e-08	7.2602	2.34153	17	77	0.0297723	0.220779	10:34155781,14:54369315,14:92633679,17:30148361,17:56199906,17:56683253,1:221057284,1:227956357,2:54736759,2:60382339,2:65750729,3:55460051,4:154268230,5:168386104,6:122315506,7:84969722,8:98870771,9:95514471,9:95790981	BCL11A,BMP4,DUSP10,GJA1,LGMN,MEIS1,NOG,NRP1,PTCH1,RTN4,SEMA3A,SFRP2,SLC6A4,STK3,WNT3A,WNT5A,WWC1
GO Biological Process	GO:0061138	morphogenesis of a branching epithelium	51	1.73775e-07	0.00224465	4.40128e-05	3.11182	8.99796	28	0.0274328	0.0853658	45	8.10335e-11	1.04671e-06	2.32602e-08	4.9951	4.80471	24	158	0.0420315	0.151899	10:34155781,11:68424878,14:54369315,15:68335825,17:56199906,17:56683253,17:71445136,17:72029668,1:213669130,20:56920091,20:6608452,20:7123941,2:219102140,3:197486050,3:55460051,4:154268230,5:174391696,5:44441601,5:73282619,6:127114919,6:133315673,6:44107982,7:116680832,7:22779990,7:84969722,8:73491886,9:95514471,9:95790981	BMP2,BMP4,BMP7,DLG1,FEM1B,FGF10,FOXD1,IHH,IL6,LRP5,MET,MSX2,NOG,NRP1,PROX1,PTCH1,RDH10,RSPO3,SEMA3A,SFRP2,SOX9,TCF21,VEGFA,WNT5A
GO Biological Process	GO:0003170	heart valve development	52	1.97951e-07	0.00255694	4.91719e-05	5.42342	2.76578	15	0.00843226	0.0457317	65	1.43148e-09	1.84904e-05	2.84469e-07	9.86532	1.21638	12	40	0.0210158	0.3	14:54369315,17:71445136,17:72029668,1:218793534,20:10648481,20:11221637,20:6608452,20:7123941,21:38653325,2:202544013,3:157767987,3:64402752,5:88885292,6:21888286,7:18727720	ADAMTS9,BMP2,BMP4,BMPR2,ERG,JAG1,MEF2C,SHOX2,SOX4,SOX9,TGFB2,TWIST1
GO Biological Process	GO:0060348	bone development	53	2.17966e-07	0.00281547	5.3122e-05	3.24835	8.00406	26	0.0244026	0.0792683	49	2.31947e-10	2.99607e-06	6.11442e-08	4.75437	5.04798	24	166	0.0420315	0.144578	11:68424878,14:54369315,15:85181599,17:71445136,17:72029668,20:22077868,20:6608452,20:7123941,2:118432725,2:202544013,2:219102140,2:231836713,2:65750729,2:71578392,3:157767987,3:71101832,4:145229127,4:154268230,5:171701460,5:174391696,5:88885292,6:44842621,7:155290753,7:18727720,8:6512588,8:69030255	AKAP13,BMP2,BMP4,BMPR2,CYP26B1,FGF18,FOXP1,IHH,INSIG1,INSIG2,LRP5,MCPH1,MEF2C,MEIS1,MSX2,NPPC,PAX1,RUNX2,SFRP2,SHOX2,SMAD1,SOX9,SULF1,TWIST1
GO Biological Process	GO:0045165	cell fate commitment	54	2.25279e-07	0.00290992	5.38875e-05	2.64817	13.2167	35	0.0402947	0.106707	33	2.50829e-12	3.23996e-08	9.81806e-10	4.49082	6.90297	31	227	0.0542907	0.136564	10:34155781,11:19931810,12:24137871,14:54369315,14:98419791,15:60622622,17:71445136,17:72029668,18:24676379,1:170795774,1:213669130,1:22043837,1:227956357,20:10648481,20:11221637,20:22077868,20:6608452,20:7123941,2:199256438,2:219102140,2:71578392,3:55460051,4:145229127,5:138052551,5:44441601,5:88885292,6:44842621,7:121176275,7:22779990,8:25586828,9:107655935,9:108090483,9:87148363,9:95514471,9:9…	BCL11B,BMP2,BMP4,CDC42,CYP26B1,DBX1,EBF2,FGF10,FOXA2,GAS1,IHH,IL6,JAG1,KLF4,MEF2C,NRP1,PROX1,PRRX1,PTCH1,RORA,RUNX2,SATB2,SMAD1,SOX5,SOX9,WNT16,WNT3A,WNT5A,WNT8A,WNT9A,ZNF521
GO Biological Process	GO:0003179	heart valve morphogenesis	55	2.48301e-07	0.00320731	5.83146e-05	5.76101	2.43013	14	0.00740894	0.0426829	75	5.62927e-09	7.27133e-05	9.69511e-07	10.048	1.09474	11	36	0.0192644	0.305556	14:54369315,17:71445136,17:72029668,1:218793534,20:10648481,20:11221637,20:6608452,20:7123941,21:38653325,2:202544013,3:64402752,5:88885292,6:21888286,7:18727720	ADAMTS9,BMP2,BMP4,BMPR2,ERG,JAG1,MEF2C,SOX4,SOX9,TGFB2,TWIST1
GO Biological Process	GO:0008283	cell proliferation	56	2.81769e-07	0.00363961	6.4993e-05	2.0768	26.0016	54	0.0792731	0.164634	58	9.64525e-10	1.24588e-05	2.14806e-07	2.51839	20.6481	52	679	0.0910683	0.0765832	10:117506769,10:128996438,10:94321383,11:65639398,11:69143386,12:24137871,12:65511346,12:65927111,14:54369315,14:68386866,15:60622622,16:82737470,17:71445136,17:72029668,1:213669130,1:218793534,1:227956357,20:22077868,20:56920091,20:6608452,20:7123941,21:35134446,21:35550129,21:38653325,2:103975853,2:144924652,2:19330880,2:202544013,2:219102140,2:231836713,2:43425030,2:6356273,3:169087874,3:19748…	BCAT1,BMP2,BMP4,BMP7,BMPER,BMPR2,CCND1,CDH13,CDK19,DCHS2,DLG1,DOCK8,EMX2,ERG,FBXL7,FERMT1,FGF10,HMGA2,IHH,IL6,INSIG1,IRF2,MECOM,MEF2C,MET,MKI67,NPPC,OSR1,PAX1,PLCE1,POU3F3,PRL,PROX1,PTCH1,RORA,RUNX1,SFRP2,SIPA1,SMAD1,SOX11,SOX4,SOX5,SOX9,TAF8,TGFB2,TWIST1,WNT16,WNT3A,WNT5A,ZEB2,ZFP36L1,ZFP36L2
GO Biological Process	GO:0001841	neural tube formation	57	3.0881e-07	0.0039889	6.99806e-05	4.34337	4.14424	18	0.0126349	0.054878	103	6.35235e-08	0.000820533	7.96634e-06	5.20941	3.07136	16	101	0.028021	0.158416	10:90199831,12:85182714,14:54369315,17:56199906,17:56683253,1:218793534,20:56920091,2:144924652,2:6356273,3:55460051,4:154268230,6:21888286,6:55896846,7:18727720,8:13160639,8:98870771,9:95514471,9:95790981	ALX1,BMP4,BMP5,BMP7,DLC1,KIF20B,NOG,PTCH1,SFRP2,SOX11,SOX4,STK3,TGFB2,TWIST1,WNT5A,ZEB2
GO Biological Process	GO:0048839	inner ear development	58	3.10968e-07	0.00401678	6.92548e-05	2.94907	9.83362	29	0.0299805	0.0884146	61	1.11885e-09	1.44522e-05	2.3692e-07	4.40908	5.44331	24	179	0.0420315	0.134078	10:68871873,11:2562522,12:58930227,13:22409621,14:54369315,16:53525165,17:1023500,17:71445136,17:72029668,1:170795774,1:213669130,1:218793534,1:227956357,20:10648481,20:11221637,20:39934603,20:6608452,20:7123941,2:118432725,3:147502874,3:148162089,3:55460051,5:44441601,6:45759843,7:155290753,7:33219926,7:33946839,7:96569800,9:72909868	ABR,BMP2,BMP4,BMPER,CLIC5,DLX6,FGF10,FGF9,INSIG1,INSIG2,JAG1,KCNQ1,LRIG3,MAFB,PROX1,PRRX1,RPGRIP1L,SOX9,STOX1,TGFB2,TMC1,WNT3A,WNT5A,ZIC1
GO Biological Process	GO:0060562	epithelial tube morphogenesis	59	3.39731e-07	0.00438831	7.43782e-05	2.51682	14.7011	37	0.0448204	0.112805	44	6.26938e-11	8.09816e-07	1.84049e-08	3.76801	8.75795	33	288	0.0577934	0.114583	10:34155781,10:90199831,11:68424878,12:85182714,14:54369315,17:56199906,17:56683253,17:71445136,17:72029668,1:218793534,1:227956357,20:56920091,20:6608452,20:7123941,2:144924652,2:19330880,2:219102140,2:6356273,3:197486050,3:55460051,4:154268230,5:174391696,5:2273221,5:44441601,5:73282619,5:88885292,6:133315673,6:21888286,6:44107982,6:55896846,7:116680832,7:18727720,8:13160639,8:73491886,8:988707…	ALX1,BMP2,BMP4,BMP5,BMP7,DLC1,DLG1,FGF10,FOXD1,IHH,IRX2,KIF20B,LRP5,MEF2C,MET,MSX2,NOG,NRP1,OSR1,PTCH1,RDH10,SFRP2,SOX11,SOX4,SOX9,STK3,TCF21,TGFB2,TWIST1,VEGFA,WNT3A,WNT5A,ZEB2
GO Biological Process	GO:0000122	negative regulation of transcription from RNA polymerase II promoter	60	4.68121e-07	0.00604672	0.000100779	1.92112	32.2728	62	0.0983928	0.189024	82	1.20905e-08	0.000156173	1.90455e-06	2.27216	24.206	55	796	0.0963222	0.0690955	11:2562522,11:69143386,12:65511346,12:65927111,12:77608494,12:79509689,12:85182714,13:22409621,14:54369315,15:36256955,15:71912906,17:2213504,17:56199906,17:56683253,17:71445136,17:72029668,19:47728989,1:118918174,1:170795774,1:213669130,1:3339686,20:22077868,20:52866793,20:56920091,20:6608452,20:7123941,2:118432725,2:144924652,2:19330880,2:199256438,2:202111695,2:60382339,2:6356273,3:114378594,3…	ALX1,BCL11A,BMP2,BMP4,CCND1,CDKN1C,DLG1,E2F7,EN1,FERD3L,FGF9,FNIP2,FOXA2,GLIS3,HDAC9,HIC1,HMGA2,IRF2,IRX2,KLF3,KLF4,MCPH1,MEF2C,MEIS2,MLIP,MSX2,NOG,NOP53,NR2E3,NR2F1,OSR1,PAWR,PEX2,PRDM16,PROX1,PRRX1,PTCH1,SATB2,SHOX2,SMARCA2,SOX11,SOX9,SUMO1,TBL1XR1,TBX15,TBX18,TCF21,TFAP2C,TSHZ2,TWIST1,VEGFA,WWC1,ZBTB20,ZEB2,ZHX2
GO Biological Process	GO:0007389	pattern specification process	61	4.75893e-07	0.00614711	0.000100772	2.31318	18.1568	42	0.0553563	0.128049	43	6.05315e-11	7.81885e-07	1.81834e-08	3.24784	12.3159	40	405	0.0700525	0.0987654	10:117506769,10:34155781,10:81825156,11:19931810,11:44309959,11:68424878,12:85182714,14:54369315,16:53525165,17:56199906,17:56683253,1:227956357,20:22077868,20:39934603,20:56920091,20:6608452,20:7123941,2:118432725,2:144924652,2:19330880,2:199256438,2:202544013,2:219102140,2:71578392,3:147502874,3:148162089,3:55460051,4:126988711,4:145229127,4:154268230,5:138052551,5:174391696,5:2273221,5:4444160…	ALX1,ALX4,BMP2,BMP4,BMP5,BMP7,BMPR2,CYP26B1,DBX1,EMX2,EN1,FGF10,FOXA2,FOXD1,IHH,INTU,IRX2,IRX4,LMX1B,LRP5,MAFB,MEF2C,MSX2,NOG,NRG3,NRP1,OSR1,PAX1,PTCH1,RFX3,RPGRIP1L,SATB2,SEMA3A,SFRP2,SMAD1,WNT3A,WNT5A,WNT8A,ZEB2,ZIC1
GO Biological Process	GO:0001763	morphogenesis of a branching structure	62	5.97101e-07	0.00771276	0.000124399	2.92269	9.58022	28	0.029208	0.0853658	50	2.63294e-10	3.40097e-06	6.80195e-08	4.7259	5.07839	24	167	0.0420315	0.143713	10:34155781,11:68424878,14:54369315,15:68335825,17:56199906,17:56683253,17:71445136,17:72029668,1:213669130,20:56920091,20:6608452,20:7123941,2:219102140,3:197486050,3:55460051,4:154268230,5:174391696,5:44441601,5:73282619,6:127114919,6:133315673,6:44107982,7:116680832,7:22779990,7:84969722,8:73491886,9:95514471,9:95790981	BMP2,BMP4,BMP7,DLG1,FEM1B,FGF10,FOXD1,IHH,IL6,LRP5,MET,MSX2,NOG,NRP1,PROX1,PTCH1,RDH10,RSPO3,SEMA3A,SFRP2,SOX9,TCF21,VEGFA,WNT5A
GO Biological Process	GO:0050673	epithelial cell proliferation	63	6.87688e-07	0.00888286	0.000140998	4.10503	4.38487	18	0.0133685	0.054878	91	2.64297e-08	0.000341392	3.75156e-06	5.94297	2.52399	15	83	0.0262697	0.180723	11:69143386,14:54369315,16:82737470,17:71445136,17:72029668,1:213669130,20:6608452,2:202544013,3:197486050,3:55460051,5:44441601,5:88885292,7:121176275,7:22779990,7:33219926,7:33946839,9:95514471,9:95790981	BMP4,BMPER,BMPR2,CCND1,CDH13,DLG1,FERMT1,FGF10,IL6,MEF2C,PROX1,PTCH1,SOX9,WNT16,WNT5A
GO Biological Process	GO:0072006	nephron development	64	6.94521e-07	0.00897113	0.000140174	3.23484	7.41922	24	0.0226196	0.0731707	74	4.97576e-09	6.42719e-05	8.6854e-07	5.12134	3.70996	19	122	0.033275	0.155738	10:94321383,14:54369315,17:56199906,17:56683253,17:71445136,17:72029668,20:10648481,20:11221637,20:56920091,20:6608452,20:7123941,2:103975853,2:19330880,3:197486050,4:154268230,5:2273221,5:73282619,5:88885292,6:133315673,8:107402390,8:6512588,8:69030255,9:95514471,9:95790981	ANGPT1,ANGPT2,BMP2,BMP4,BMP7,DCHS2,DLG1,FOXD1,IRX2,JAG1,MEF2C,NOG,OSR1,PLCE1,POU3F3,PTCH1,SOX9,SULF1,TCF21
GO Biological Process	GO:0032526	response to retinoic acid	65	7.1778e-07	0.00927157	0.000142639	4.09255	4.39823	18	0.0134092	0.054878	107	8.43262e-08	0.00108924	1.01798e-05	5.10826	3.13218	16	103	0.028021	0.15534	11:86930962,17:30148361,17:71445136,17:72029668,1:227956357,2:19330880,2:202111695,2:216566838,2:71578392,3:55460051,3:88992873,5:138052551,6:122315506,6:159996173,9:107655935,9:108090483,9:95514471,9:95790981	CYP26B1,EPHA3,FZD4,FZD7,GJA1,IGF2R,IGFBP2,KLF4,OSR1,PTCH1,SLC6A4,SOX9,WNT3A,WNT5A,WNT8A,WNT9A
GO Biological Process	GO:0042471	ear morphogenesis	66	7.58615e-07	0.00979903	0.00014847	3.4399	6.39554	22	0.0194986	0.0670732	64	1.32044e-09	1.70561e-05	2.66502e-07	5.52924	3.43628	19	113	0.033275	0.168142	12:58930227,13:22409621,17:1023500,17:56199906,17:56683253,17:71445136,17:72029668,17:74061448,1:170795774,1:213669130,1:227956357,20:39934603,2:118432725,2:19330880,3:147502874,3:148162089,3:55460051,5:44441601,6:45759843,7:155290753,7:18727720,7:96569800	ABR,CLIC5,DLX6,FGF10,FGF9,INSIG1,INSIG2,LRIG3,MAFB,NOG,OSR1,PROX1,PRRX1,RPL38,SOX9,TWIST1,WNT3A,WNT5A,ZIC1
GO Biological Process	GO:0001649	osteoblast differentiation	67	8.55404e-07	0.0110493	0.000164914	3.85303	4.93118	19	0.0150341	0.0579268	116	1.51281e-07	0.00195409	1.68456e-05	4.62012	3.67956	17	121	0.0297723	0.140496	11:68424878,13:22409621,14:54369315,15:68335825,17:56199906,17:56683253,1:227956357,20:6608452,20:7123941,2:18530484,2:199256438,2:219102140,3:157767987,4:145229127,4:87741338,5:174391696,5:88885292,6:44842621,7:18727720	BMP2,BMP4,FGF9,IBSP,IHH,ITGA11,LRP5,MEF2C,MSX2,NOG,RDH14,RUNX2,SATB2,SHOX2,SMAD1,TWIST1,WNT3A
GO Biological Process	GO:0045598	regulation of fat cell differentiation	68	1.05349e-06	0.0136079	0.000200117	3.63782	5.4978	20	0.0167616	0.0609756	80	1.16335e-08	0.00015027	1.87838e-06	5.14713	3.4971	18	115	0.0315236	0.156522	11:68424878,12:108341080,14:68386866,15:60622622,1:221057284,1:227956357,1:3339686,20:10648481,20:11221637,20:6608452,20:7123941,2:43425030,3:55460051,4:138808273,4:154268230,5:174391696,6:42086157,7:155290753,7:22779990,8:98870771	BMP2,CMKLR1,DUSP10,IL6,INSIG1,JAG1,LRP5,MSX2,NOCT,PRDM16,RORA,SFRP2,STK3,TAF8,WNT3A,WNT5A,ZFP36L1,ZFP36L2
GO Biological Process	GO:0030855	epithelial cell differentiation	69	1.16789e-06	0.0150856	0.000218632	2.18185	20.1664	44	0.0614829	0.134146	249	4.23545e-05	0.547094	0.00219716	1.97915	19.7054	39	648	0.0683012	0.0601852	10:128996438,10:34155781,11:93257882,12:77608494,14:54369315,14:98419791,15:68335825,15:71912906,17:71445136,17:72029668,1:213669130,1:22043837,20:10648481,20:11221637,20:56920091,20:6608452,20:7123941,2:202111695,2:202544013,2:219102140,2:6356273,2:71578392,3:55460051,4:126988711,4:138808273,4:158984927,4:168581762,5:44441601,5:59875552,5:88885292,6:133315673,6:21888286,6:44107982,6:45759843,6:5…	BCL11B,BMP2,BMP4,BMP5,BMP7,BMPR2,CDC42,CLIC5,CYP26B1,DEUP1,DLX6,E2F7,FEM1B,FGF10,FZD7,IHH,INTU,JAG1,KLF4,MEF2C,MET,MGMT,MYO9A,NRP1,PALLD,PDE4D,PROX1,PTCH1,RAPGEF2,RFX3,SLC7A11,SOX11,SOX4,SOX9,TCF21,TMC1,VEGFA,WNT16,WNT5A
GO Biological Process	GO:0048704	embryonic skeletal system morphogenesis	70	1.31667e-06	0.0170075	0.000242964	3.91873	4.59332	18	0.014004	0.054878	69	2.59769e-09	3.35544e-05	4.86296e-07	6.01113	2.82809	17	93	0.0297723	0.182796	11:44309959,12:85182714,14:54369315,17:56199906,17:56683253,1:118918174,1:170795774,1:227956357,20:56920091,2:19330880,2:199256438,2:6356273,3:157767987,3:197486050,5:88885292,6:44842621,7:18727720,8:73491886	ALX1,ALX4,BMP4,BMP7,DLG1,MEF2C,NOG,OSR1,PRRX1,RDH10,RUNX2,SATB2,SHOX2,SOX11,TBX15,TWIST1,WNT9A
GO Biological Process	GO:0045669	positive regulation of osteoblast differentiation	71	1.32811e-06	0.0171552	0.000241622	4.36295	3.66725	16	0.0111806	0.0487805	62	1.13993e-09	1.47244e-05	2.37491e-07	8.07687	1.73334	14	57	0.0245184	0.245614	14:54369315,20:10648481,20:11221637,20:56920091,20:6608452,20:7123941,2:202544013,2:231836713,2:6356273,4:145229127,4:154268230,5:128465630,5:174391696,5:88885292,6:44842621,7:22779990	BMP2,BMP4,BMP7,BMPR2,FBN2,IL6,JAG1,MEF2C,MSX2,NPPC,RUNX2,SFRP2,SMAD1,SOX11
GO Biological Process	GO:0008589	regulation of smoothened signaling pathway	72	1.35869e-06	0.0175502	0.000243753	4.63914	3.23336	15	0.0098578	0.0457317	112	1.34683e-07	0.0017397	1.5533e-05	6.19561	2.09826	13	69	0.0227671	0.188406	13:22409621,15:60622622,16:53525165,1:170795774,1:227956357,2:219102140,3:147502874,3:148162089,3:157767987,4:126988711,5:44441601,6:44842621,9:87148363,9:95514471,9:95790981	FGF10,FGF9,GAS1,IHH,INTU,PRRX1,PTCH1,RORA,RPGRIP1L,RUNX2,SHOX2,WNT9A,ZIC1
GO Biological Process	GO:0001837	epithelial to mesenchymal transition	73	1.37674e-06	0.0177833	0.000243607	4.35063	3.67763	16	0.0112123	0.0487805	134	6.13344e-07	0.00792256	5.91236e-05	5.97898	2.00703	12	66	0.0210158	0.181818	12:65511346,12:65927111,17:56199906,17:56683253,17:71445136,17:72029668,1:218793534,20:56920091,20:6608452,20:7123941,21:38653325,2:54736759,3:55460051,5:138052551,5:174391696,7:121176275	BMP2,BMP7,ERG,HMGA2,MSX2,NOG,RTN4,SOX9,TGFB2,WNT16,WNT5A,WNT8A
GO Biological Process	GO:0045778	positive regulation of ossification	74	1.41338e-06	0.0182566	0.000246711	3.72195	5.10485	19	0.0155636	0.0579268	52	3.3276e-10	4.29826e-06	8.26588e-08	6.8175	2.49358	17	82	0.0297723	0.207317	14:54369315,1:218793534,20:10648481,20:11221637,20:56920091,20:6608452,20:7123941,2:19330880,2:202544013,2:231836713,2:6356273,3:55460051,4:145229127,4:154268230,5:128465630,5:174391696,5:88885292,6:44842621,7:22779990	BMP2,BMP4,BMP7,BMPR2,FBN2,IL6,JAG1,MEF2C,MSX2,NPPC,OSR1,RUNX2,SFRP2,SMAD1,SOX11,TGFB2,WNT5A
GO Biological Process	GO:0060349	bone morphogenesis	75	1.45337e-06	0.0187732	0.000250309	3.89094	4.62614	18	0.0141041	0.054878	59	1.06318e-09	1.37331e-05	2.32765e-07	6.35267	2.67604	17	88	0.0297723	0.193182	11:68424878,14:54369315,17:71445136,17:72029668,20:22077868,2:118432725,2:202544013,2:219102140,2:231836713,2:71578392,3:157767987,4:154268230,5:171701460,5:174391696,5:88885292,6:44842621,7:155290753,7:18727720	BMP4,BMPR2,CYP26B1,FGF18,IHH,INSIG1,INSIG2,LRP5,MEF2C,MSX2,NPPC,PAX1,RUNX2,SFRP2,SHOX2,SOX9,TWIST1
GO Biological Process	GO:0051098	regulation of binding	76	1.45598e-06	0.0188069	0.000247459	2.56874	12.4575	32	0.0379801	0.097561	150	1.85593e-06	0.0239731	0.000159821	2.71612	10.3088	28	339	0.0490368	0.0825959	10:29225202,10:34155781,11:27552150,12:65511346,12:65927111,14:54369315,16:4249988,16:53525165,17:56199906,17:56683253,18:6632348,19:57330083,1:22043837,1:227956357,20:6608452,20:7123941,2:181135250,2:202111695,2:6356273,3:55460051,4:100709145,4:158984927,5:174391696,5:88885292,7:116680832,7:18727720,8:107402390,8:122801535,8:25586828,8:98870771,9:107655935,9:108090483	AKTIP,ANGPT1,ARHGAP28,BAMBI,BDNF,BMP2,BMP4,CDC42,DERL1,EBF2,HMGA2,ITGA4,KLF4,MEF2C,MET,MSX2,NOG,NRP1,PPP3CA,RAPGEF2,SOX11,STK3,SUMO1,TFAP4,TWIST1,WNT3A,WNT5A,ZNF304
GO Biological Process	GO:0010634	positive regulation of epithelial cell migration	77	1.48841e-06	0.0192258	0.000249686	3.41963	6.14102	21	0.0187226	0.0640244	67	1.7938e-09	2.31705e-05	3.45828e-07	5.43308	3.4971	19	115	0.033275	0.165217	10:127474707,10:34155781,14:54369315,17:71445136,17:72029668,1:213669130,1:218793534,1:55605313,1:56116300,2:202544013,2:205758518,2:54736759,3:55460051,3:71101832,4:176654036,5:171701460,5:44441601,6:44107982,7:116680832,7:18727720,8:107402390	ANGPT1,BMP4,BMPR2,DOCK1,FGF10,FGF18,FOXP1,HDAC9,MET,NRP1,NRP2,PLPP3,PROX1,RTN4,SOX9,TGFB2,VEGFA,VEGFC,WNT5A
GO Biological Process	GO:0040008	regulation of growth	78	1.61636e-06	0.0208785	0.000267673	2.02919	24.6404	50	0.0751232	0.152439	93	3.99915e-08	0.00051657	5.55451e-06	2.40108	19.158	46	630	0.0805604	0.0730159	10:34155781,10:81825156,10:94321383,11:27552150,11:65639398,12:65511346,12:65927111,12:79509689,13:22409621,14:54369315,14:92633679,17:30148361,17:56199906,17:56683253,18:43941672,18:70471415,1:213669130,1:218793534,1:22043837,1:221057284,1:227956357,21:40189451,2:111682100,2:181135250,2:202544013,2:216566838,2:219102140,2:231836713,2:54736759,2:60382339,2:65750729,3:148162089,3:55460051,4:154268…	AGTR1,APBB2,BCL11A,BCL2L11,BDNF,BMP4,BMPR2,CDC42,CDK19,DSCAM,DUSP10,EBAG9,FGF9,GJA1,HLX,HMGA2,IGFBP2,IHH,LGMN,MEF2C,MEIS1,NOG,NPPC,NRG3,NRP1,PLCE1,PRL,PROX1,PTCH1,RTN4,SEMA3A,SFRP2,SIPA1,SLC6A4,SMARCA2,SOCS6,STK3,SYT1,SYT4,TGFB2,TRIM32,UBE2E3,VEGFA,WNT3A,WNT5A,WWC1
GO Biological Process	GO:0030335	positive regulation of cell migration	79	1.61934e-06	0.020917	0.000264773	2.28976	17.0323	39	0.0519278	0.118902	108	8.65832e-08	0.00111839	1.03555e-05	2.72738	12.8328	35	422	0.061296	0.0829384	10:127474707,10:34155781,10:90199831,11:104658441,12:108341080,14:54369315,16:82737470,16:87226193,17:71445136,17:72029668,19:57330083,1:213669130,1:218793534,1:55605313,1:56116300,20:56920091,20:6608452,20:7123941,2:181135250,2:202544013,2:205758518,2:236639195,2:54736759,3:55460051,3:71101832,4:158984927,4:176654036,5:171701460,5:44441601,6:25429921,6:44107982,7:116680832,7:18727720,7:22779990,…	ACKR3,ANGPT1,BMP2,BMP4,BMP7,BMPR2,CARMIL1,CDH13,CMKLR1,DOCK1,DOCK8,FBXO31,FGF10,FGF18,FOXP1,HDAC9,IL6,ITGA4,KIF20B,MET,NRP1,NRP2,PDGFD,PLPP3,PROX1,RAPGEF2,RTN4,SEMA3A,SOX9,TGFB2,TRIM32,VEGFA,VEGFC,WNT5A,ZNF304
GO Biological Process	GO:0072132	mesenchyme morphogenesis	80	1.79026e-06	0.0231248	0.000289061	4.8621	2.87942	14	0.00877871	0.0426829	97	4.44221e-08	0.0005738	5.91547e-06	8.41229	1.30761	11	43	0.0192644	0.255814	17:56199906,17:56683253,17:71445136,17:72029668,1:218793534,1:227956357,20:56920091,20:6608452,20:7123941,2:19330880,3:55460051,5:174391696,6:55896846,7:18727720	BMP2,BMP5,BMP7,MSX2,NOG,OSR1,SOX9,TGFB2,TWIST1,WNT3A,WNT5A
GO Biological Process	GO:0001503	ossification	81	1.8126e-06	0.0234133	0.000289054	2.75815	10.1517	28	0.0309504	0.0853658	119	1.82435e-07	0.00235651	1.98026e-05	3.30165	7.57198	25	249	0.0437828	0.100402	11:68424878,13:22409621,14:54369315,15:68335825,17:56199906,17:56683253,17:71445136,17:72029668,17:74061448,1:227956357,20:56920091,20:6608452,20:7123941,21:35134446,21:35550129,2:18530484,2:199256438,2:219102140,2:231836713,3:157767987,4:145229127,4:87741338,5:171701460,5:174391696,5:88885292,6:44842621,6:55896846,7:18727720	BMP2,BMP4,BMP5,BMP7,DMP1,FGF18,FGF9,IBSP,IHH,ITGA11,LRP5,MEF2C,MSX2,NOG,NPPC,RDH14,RPL38,RUNX1,RUNX2,SATB2,SHOX2,SMAD1,SOX9,TWIST1,WNT3A
GO Biological Process	GO:0045926	negative regulation of growth	82	1.82154e-06	0.0235289	0.000286938	2.97233	8.41091	25	0.025643	0.0762195	146	1.66785e-06	0.0215436	0.000147559	3.20114	6.87256	22	226	0.0385289	0.0973451	10:34155781,11:65639398,14:54369315,14:92633679,17:30148361,17:56199906,17:56683253,1:218793534,1:221057284,1:227956357,2:202544013,2:54736759,2:60382339,2:65750729,3:55460051,4:154268230,4:41004084,5:168386104,6:122315506,7:84969722,8:98870771,9:1160479,9:1450428,9:95514471,9:95790981	APBB2,BCL11A,BMP4,BMPR2,DUSP10,GJA1,LGMN,MEIS1,NOG,NRP1,PTCH1,RTN4,SEMA3A,SFRP2,SIPA1,SLC6A4,SMARCA2,STK3,TGFB2,WNT3A,WNT5A,WWC1
GO Biological Process	GO:0051272	positive regulation of cellular component movement	83	1.84011e-06	0.0237687	0.00028637	2.24798	17.7937	40	0.0542491	0.121951	99	4.60238e-08	0.00059449	6.00495e-06	2.70383	13.6843	37	450	0.0647986	0.0822222	10:127474707,10:34155781,10:90199831,11:104658441,12:108341080,14:54369315,16:82737470,16:87226193,17:71445136,17:72029668,19:57330083,1:213669130,1:218793534,1:55605313,1:56116300,20:56920091,20:6608452,20:7123941,21:40189451,2:181135250,2:202544013,2:205758518,2:236639195,2:54736759,3:55460051,3:71101832,4:158984927,4:176654036,5:171701460,5:44441601,6:25429921,6:44107982,7:116680832,7:18727720…	ACKR3,ANGPT1,BMP2,BMP4,BMP7,BMPR2,CARMIL1,CDH13,CMKLR1,DOCK1,DOCK8,DSCAM,FBXO31,FGF10,FGF18,FOXP1,HDAC9,IL6,ITGA4,KIF20B,MET,NRP1,NRP2,PDGFD,PLPP3,PROX1,RAPGEF2,RTN4,SEMA3A,SOX9,TGFB2,TRIM32,TWIST1,VEGFA,VEGFC,WNT5A,ZNF304
GO Biological Process	GO:0051270	regulation of cellular component movement	84	1.88411e-06	0.024337	0.000289726	1.83055	34.4159	63	0.104927	0.192073	85	1.38678e-08	0.000179131	2.10742e-06	2.2235	25.6352	57	843	0.0998249	0.0676157	10:127474707,10:34155781,10:81825156,10:90199831,11:104658441,12:108341080,12:77608494,14:54369315,16:82737470,16:87226193,17:1023500,17:56199906,17:56683253,17:71091760,17:71445136,17:72029668,19:57330083,1:213669130,1:218793534,1:221057284,1:227956357,1:55605313,1:56116300,20:10648481,20:11221637,20:56920091,20:6608452,20:7123941,21:40189451,2:181135250,2:202111695,2:202544013,2:205758518,2:236…	ABR,ACKR3,ADAMTS9,ANGPT1,ANGPT2,BMP2,BMP4,BMP5,BMP7,BMPER,BMPR2,CARMIL1,CDH13,CMKLR1,DLC1,DLG1,DOCK1,DOCK8,DSCAM,DUSP10,FBXO31,FGF10,FGF18,FOXP1,HDAC9,IL6,ITGA4,JAG1,KANK1,KCNJ2,KIF20B,KLF4,MET,NAV3,NOG,NRG3,NRP1,NRP2,PDE4D,PDGFD,PLPP3,PROX1,RAPGEF2,RTN4,SEMA3A,SFRP2,SOX9,SULF1,SUMO1,TGFB2,TRIM32,TWIST1,VEGFA,VEGFC,WNT3A,WNT5A,ZNF304
GO Biological Process	GO:0045596	negative regulation of cell differentiation	85	2.11968e-06	0.0273799	0.000322116	1.94325	27.7885	54	0.084721	0.164634	54	4.68336e-10	6.0495e-06	1.12028e-07	2.60016	19.6142	51	645	0.089317	0.0790698	10:34155781,10:81825156,11:27552150,11:68424878,11:69143386,14:54369315,14:68386866,15:36256955,15:48609223,15:60622622,17:14396575,17:30148361,17:56199906,17:56683253,17:71445136,17:72029668,18:43941672,1:218793534,1:221057284,1:227956357,20:10648481,20:11221637,20:22077868,20:39934603,20:56920091,20:6608452,20:7123941,2:19330880,2:202111695,2:219102140,2:231836713,2:43425030,2:54736759,2:603823…	BCL11A,BDNF,BMP2,BMP4,BMP5,BMP7,CCND1,DUSP10,FBN1,FGF10,FOXA2,FZD7,HLX,IHH,IL6,INSIG1,JAG1,KANK1,LRP5,MAFB,MEIS1,MEIS2,MSX2,NOCT,NOG,NPPC,NR2F1,NRG3,NRP1,OSR1,PMP22,PPP3CA,PTCH1,RAPGEF2,RORA,RTN4,SEMA3A,SFRP2,SLC6A4,SOX11,SOX9,SYT4,TGFB2,TLR3,TWIST1,WNT3A,WNT5A,WNT9A,ZFP36L1,ZFP36L2,ZHX2
GO Biological Process	GO:0022612	gland morphogenesis	86	2.23459e-06	0.0288642	0.000335631	3.45937	5.78141	20	0.0176262	0.0609756	71	4.31306e-09	5.57119e-05	7.84674e-07	5.82328	2.91932	17	96	0.0297723	0.177083	10:34155781,10:81825156,11:68424878,14:54369315,15:68335825,17:56199906,17:56683253,17:71445136,17:72029668,1:213669130,1:218793534,1:22043837,20:56920091,3:55460051,5:174391696,5:44441601,7:22779990,7:84969722,9:95514471,9:95790981	BMP4,BMP7,CDC42,FEM1B,FGF10,IL6,LRP5,MSX2,NOG,NRG3,NRP1,PROX1,PTCH1,SEMA3A,SOX9,TGFB2,WNT5A
GO Biological Process	GO:0061036	positive regulation of cartilage development	87	2.4696e-06	0.0318998	0.000366664	5.58157	2.14993	12	0.00655467	0.0365854	77	7.43795e-09	9.6076e-05	1.24774e-06	11.3394	0.881877	10	29	0.0175131	0.344828	12:24137871,14:54369315,17:71445136,17:72029668,20:6608452,20:7123941,2:202544013,3:55460051,4:145229127,5:171701460,6:44842621,8:95836948	BMP2,BMP4,BMPR2,FGF18,GDF6,RUNX2,SMAD1,SOX5,SOX9,WNT5A
GO Biological Process	GO:0030334	regulation of cell migration	88	2.72011e-06	0.0351356	0.000399269	1.88398	30.2551	57	0.0922412	0.173781	95	4.34321e-08	0.000561013	5.90539e-06	2.29319	21.8036	50	717	0.0875657	0.069735	10:127474707,10:34155781,10:81825156,10:90199831,11:104658441,12:108341080,12:77608494,14:54369315,16:82737470,16:87226193,17:1023500,17:56199906,17:56683253,17:71445136,17:72029668,19:57330083,1:213669130,1:218793534,1:221057284,1:55605313,1:56116300,20:10648481,20:11221637,20:56920091,20:6608452,20:7123941,2:181135250,2:202544013,2:205758518,2:236639195,2:54736759,3:55460051,3:64402752,3:711018…	ABR,ACKR3,ADAMTS9,ANGPT1,ANGPT2,BMP2,BMP4,BMP5,BMP7,BMPER,BMPR2,CARMIL1,CDH13,CMKLR1,DLC1,DOCK1,DOCK8,DUSP10,FBXO31,FGF10,FGF18,FOXP1,HDAC9,IL6,ITGA4,JAG1,KANK1,KIF20B,KLF4,MET,NAV3,NOG,NRG3,NRP1,NRP2,PDGFD,PLPP3,PROX1,RAPGEF2,RTN4,SEMA3A,SFRP2,SOX9,SULF1,TGFB2,TRIM32,VEGFA,VEGFC,WNT5A,ZNF304
GO Biological Process	GO:2000147	positive regulation of cell motility	89	3.01608e-06	0.0389586	0.000437738	2.23026	17.4868	39	0.0533134	0.118902	105	7.94152e-08	0.00102581	9.76959e-06	2.69054	13.3802	36	440	0.0630473	0.0818182	10:127474707,10:34155781,10:90199831,11:104658441,12:108341080,14:54369315,16:82737470,16:87226193,17:71445136,17:72029668,19:57330083,1:213669130,1:218793534,1:55605313,1:56116300,20:56920091,20:6608452,20:7123941,2:181135250,2:202544013,2:205758518,2:236639195,2:54736759,3:55460051,3:71101832,4:158984927,4:176654036,5:171701460,5:44441601,6:25429921,6:44107982,7:116680832,7:18727720,7:22779990,…	ACKR3,ANGPT1,BMP2,BMP4,BMP7,BMPR2,CARMIL1,CDH13,CMKLR1,DOCK1,DOCK8,FBXO31,FGF10,FGF18,FOXP1,HDAC9,IL6,ITGA4,KIF20B,MET,NRP1,NRP2,PDGFD,PLPP3,PROX1,RAPGEF2,RTN4,SEMA3A,SOX9,TGFB2,TRIM32,TWIST1,VEGFA,VEGFC,WNT5A,ZNF304
GO Biological Process	GO:0010594	regulation of endothelial cell migration	90	3.41898e-06	0.0441629	0.000490699	3.23923	6.48301	21	0.0197653	0.0640244	102	5.02384e-08	0.00064893	6.36206e-06	4.69777	3.8316	18	126	0.0315236	0.142857	10:34155781,14:54369315,1:213669130,1:55605313,1:56116300,2:202544013,2:205758518,3:55460051,3:64402752,3:71101832,4:176654036,5:171701460,6:44107982,7:116680832,7:18727720,7:33219926,7:33946839,8:107402390,8:6512588,9:107655935,9:108090483	ADAMTS9,ANGPT1,ANGPT2,BMP4,BMPER,BMPR2,FGF18,FOXP1,HDAC9,KLF4,MET,NRP1,NRP2,PLPP3,PROX1,VEGFA,VEGFC,WNT5A
GO Biological Process	GO:0040017	positive regulation of locomotion	91	4.33521e-06	0.0559979	0.000615361	2.16868	18.4444	40	0.056233	0.121951	114	1.39249e-07	0.00179867	1.57778e-05	2.58877	14.2925	37	470	0.0647986	0.0787234	10:127474707,10:34155781,10:90199831,11:104658441,12:108341080,14:54369315,16:82737470,16:87226193,17:71445136,17:72029668,19:57330083,1:213669130,1:218793534,1:55605313,1:56116300,20:56920091,20:6608452,20:7123941,21:40189451,2:181135250,2:202544013,2:205758518,2:236639195,2:54736759,3:55460051,3:71101832,4:158984927,4:176654036,5:171701460,5:44441601,6:25429921,6:44107982,7:116680832,7:18727720…	ACKR3,ANGPT1,BMP2,BMP4,BMP7,BMPR2,CARMIL1,CDH13,CMKLR1,DOCK1,DOCK8,DSCAM,FBXO31,FGF10,FGF18,FOXP1,HDAC9,IL6,ITGA4,KIF20B,MET,NRP1,NRP2,PDGFD,PLPP3,PROX1,RAPGEF2,RTN4,SEMA3A,SOX9,TGFB2,TRIM32,TWIST1,VEGFA,VEGFC,WNT5A,ZNF304
GO Biological Process	GO:0014020	primary neural tube formation	92	4.39186e-06	0.0567297	0.000616627	4.20619	3.56618	15	0.0108725	0.0457317	167	4.64328e-06	0.0599772	0.000359145	4.59675	2.82809	13	93	0.0227671	0.139785	10:90199831,12:85182714,14:54369315,17:56199906,17:56683253,1:218793534,20:56920091,2:144924652,3:55460051,4:154268230,6:55896846,7:18727720,8:13160639,9:95514471,9:95790981	ALX1,BMP4,BMP5,BMP7,DLC1,KIF20B,NOG,PTCH1,SFRP2,TGFB2,TWIST1,WNT5A,ZEB2
GO Biological Process	GO:0003203	endocardial cushion morphogenesis	93	4.70928e-06	0.0608297	0.000654083	5.77557	1.90457	11	0.00580662	0.0335366	143	1.2641e-06	0.0163284	0.000114184	9.39555	0.851467	8	28	0.0140105	0.285714	17:56199906,17:56683253,17:71445136,17:72029668,1:218793534,20:56920091,20:6608452,20:7123941,5:174391696,6:55896846,7:18727720	BMP2,BMP5,BMP7,MSX2,NOG,SOX9,TGFB2,TWIST1
GO Biological Process	GO:0060537	muscle tissue development	94	5.11983e-06	0.0661328	0.000703541	2.41593	13.2454	32	0.0403824	0.097561	81	1.20428e-08	0.000155557	1.92046e-06	3.36978	8.6059	29	283	0.0507881	0.102473	10:21423595,13:22409621,14:54369315,15:85181599,17:56199906,17:56683253,17:71445136,17:72029668,18:8805761,1:213669130,1:218793534,1:22043837,1:221057284,1:227956357,20:56920091,20:6608452,20:7123941,22:38219529,2:19330880,2:219102140,2:48069351,2:6356273,3:197486050,3:55460051,3:64402752,4:100709145,4:145229127,5:138052551,5:88885292,6:133315673,6:44107982,6:55896846	ADAMTS9,AKAP13,BMP2,BMP4,BMP5,BMP7,CDC42,DLG1,FOXN2,HLX,IHH,MAFF,MEF2C,NDUFV2,NEBL,NOG,OSR1,PPP3CA,PROX1,SGCG,SMAD1,SOX11,SOX9,TCF21,TGFB2,VEGFA,WNT3A,WNT5A,WNT8A
GO Biological Process	GO:0071363	cellular response to growth factor stimulus	95	5.61022e-06	0.0724672	0.000762812	2.11992	19.3404	41	0.0589645	0.125	83	1.29173e-08	0.000166853	2.01027e-06	2.74624	14.2013	39	467	0.0683012	0.0835118	10:29225202,10:34155781,11:104658441,12:24137871,13:22409621,14:54369315,14:68386866,15:48609223,15:85181599,17:56199906,17:56683253,17:71445136,17:72029668,1:218793534,20:16676275,20:56920091,20:6608452,20:7123941,22:19587218,2:202544013,2:205758518,2:43425030,2:65750729,3:55460051,4:145229127,4:158984927,4:87741338,5:171701460,5:174391696,5:44441601,5:88885292,6:44107982,6:44842621,6:55896846,7…	ANGPT2,BAMBI,BMP2,BMP4,BMP5,BMP7,BMPR2,CDC5L,CLDN5,FBN1,FGF10,FGF18,FGF9,GAS1,GDF6,IBSP,IL6,KIF16B,KLF4,MEF2C,MSX2,NOG,NRP1,NRP2,PARD3,PDE8A,PDGFD,RAPGEF2,RUNX2,SMAD1,SOX5,SOX9,SPRED2,TGFB2,TWIST1,VEGFA,WNT5A,ZFP36L1,ZFP36L2
GO Biological Process	GO:0072498	embryonic skeletal joint development	96	6.20309e-06	0.0801254	0.000834639	8.50231	0.94092	8	0.00286866	0.0243902	109	1.20678e-07	0.00155879	1.43009e-05	15.3461	0.456143	7	15	0.0122592	0.466667	14:54369315,17:56199906,17:56683253,1:227956357,20:56920091,2:19330880,2:219102140,3:157767987	BMP4,BMP7,IHH,NOG,OSR1,SHOX2,WNT9A
GO Biological Process	GO:0061035	regulation of cartilage development	97	7.63997e-06	0.0986856	0.00101738	3.79261	4.21873	16	0.012862	0.0487805	92	3.51803e-08	0.000454423	4.93939e-06	6.89512	1.88539	13	62	0.0227671	0.209677	12:24137871,14:54369315,17:56199906,17:56683253,17:71445136,17:72029668,1:227956357,20:6608452,20:7123941,2:202544013,3:157767987,3:55460051,4:145229127,5:171701460,6:44842621,8:95836948	BMP2,BMP4,BMPR2,FGF18,GDF6,NOG,RUNX2,SHOX2,SMAD1,SOX5,SOX9,WNT5A,WNT9A
GO Biological Process	GO:0072080	nephron tubule development	98	7.97781e-06	0.103049	0.00105152	3.43283	5.24349	18	0.0159862	0.054878	131	5.12558e-07	0.00662072	5.05398e-05	5.55191	2.34153	13	77	0.0227671	0.168831	14:54369315,17:56199906,17:56683253,17:71445136,17:72029668,20:10648481,20:11221637,20:6608452,20:7123941,2:103975853,2:19330880,3:197486050,5:2273221,5:73282619,5:88885292,6:133315673,9:95514471,9:95790981	BMP2,BMP4,DLG1,FOXD1,IRX2,JAG1,MEF2C,NOG,OSR1,POU3F3,PTCH1,SOX9,TCF21
GO Biological Process	GO:0048732	gland development	99	8.08993e-06	0.104498	0.00105553	2.13685	18.2512	39	0.0556439	0.118902	88	1.77469e-08	0.000229237	2.60496e-06	2.90645	12.0422	35	396	0.061296	0.0883838	10:128996438,10:34155781,10:81825156,11:2562522,11:68424878,11:69143386,12:77608494,14:54369315,14:98419791,15:68335825,16:53525165,17:56199906,17:56683253,17:71445136,17:72029668,1:213669130,1:218793534,1:22043837,1:221057284,1:227956357,20:22077868,20:39934603,20:56920091,20:6608452,20:7123941,2:111682100,2:219102140,3:184628672,3:55460051,5:174391696,5:44441601,6:133315673,6:159996173,6:218882…	BCL11B,BCL2L11,BMP2,BMP4,BMP7,CCND1,CDC42,CDKN1C,E2F7,EPHB3,FEM1B,FGF10,HLX,IGF2R,IHH,IL6,LRP5,MAFB,MGMT,MSX2,NOG,NRG3,NRP1,PAX1,PRL,PROX1,PTCH1,RPGRIP1L,SEMA3A,SOX9,TCF21,TGFB2,VEGFA,WNT3A,WNT5A
GO Biological Process	GO:0003002	regionalization	100	1.03896e-05	0.134203	0.00134203	2.29445	14.3825	33	0.0438491	0.10061	78	7.86023e-09	0.000101531	1.30167e-06	3.26736	9.48778	31	312	0.0542907	0.099359	10:117506769,10:34155781,11:19931810,11:44309959,11:68424878,12:85182714,14:54369315,16:53525165,17:56199906,17:56683253,1:227956357,20:22077868,20:39934603,20:6608452,20:7123941,2:118432725,2:144924652,2:19330880,2:202544013,2:71578392,3:55460051,4:126988711,4:154268230,5:138052551,5:174391696,5:2273221,5:44441601,5:73282619,5:88885292,7:84969722,9:126634735,9:95514471,9:95790981	ALX1,ALX4,BMP2,BMP4,BMPR2,CYP26B1,DBX1,EMX2,EN1,FGF10,FOXA2,FOXD1,INTU,IRX2,LMX1B,LRP5,MAFB,MEF2C,MSX2,NOG,NRP1,OSR1,PAX1,PTCH1,RPGRIP1L,SEMA3A,SFRP2,WNT3A,WNT5A,WNT8A,ZEB2
GO Biological Process	GO:0061311	cell surface receptor signaling pathway involved in heart development	101	1.04654e-05	0.135181	0.00133843	6.73465	1.33637	9	0.00407431	0.027439	151	1.85971e-06	0.0240219	0.000159085	10.9615	0.6386	7	21	0.0122592	0.333333	14:54369315,17:56199906,17:56683253,1:227956357,20:10648481,20:11221637,3:55460051,5:138052551,5:174391696	BMP4,JAG1,MSX2,NOG,WNT3A,WNT5A,WNT8A
GO Biological Process	GO:2000145	regulation of cell motility	102	1.06826e-05	0.137987	0.00135282	1.79926	31.6796	57	0.0965841	0.173781	118	1.73583e-07	0.00224217	1.90015e-05	2.17242	23.4762	51	772	0.089317	0.0660622	10:127474707,10:34155781,10:81825156,10:90199831,11:104658441,12:108341080,12:77608494,14:54369315,16:82737470,16:87226193,17:1023500,17:56199906,17:56683253,17:71445136,17:72029668,19:57330083,1:213669130,1:218793534,1:221057284,1:55605313,1:56116300,20:10648481,20:11221637,20:56920091,20:6608452,20:7123941,2:181135250,2:202544013,2:205758518,2:236639195,2:54736759,3:55460051,3:64402752,3:711018…	ABR,ACKR3,ADAMTS9,ANGPT1,ANGPT2,BMP2,BMP4,BMP5,BMP7,BMPER,BMPR2,CARMIL1,CDH13,CMKLR1,DLC1,DOCK1,DOCK8,DUSP10,FBXO31,FGF10,FGF18,FOXP1,HDAC9,IL6,ITGA4,JAG1,KANK1,KIF20B,KLF4,MET,NAV3,NOG,NRG3,NRP1,NRP2,PDGFD,PLPP3,PROX1,RAPGEF2,RTN4,SEMA3A,SFRP2,SOX9,SULF1,TGFB2,TRIM32,TWIST1,VEGFA,VEGFC,WNT5A,ZNF304
GO Biological Process	GO:0030111	regulation of Wnt signaling pathway	103	1.10275e-05	0.142442	0.00138293	2.36404	13.1131	31	0.0399791	0.0945122	170	4.90309e-06	0.0633332	0.000372548	2.69714	9.63983	26	317	0.0455342	0.0820189	10:124874155,10:29225202,11:68424878,11:69143386,13:22409621,16:87226193,17:2213504,17:56199906,17:56683253,17:71445136,17:72029668,1:227956357,1:47639944,1:55605313,1:56116300,20:6608452,20:7123941,21:35134446,21:35550129,2:144924652,2:216566838,3:55460051,4:154268230,5:44441601,6:127114919,6:21888286,6:84400875,6:84872588,8:69030255,8:98870771,9:238389	BAMBI,BMP2,CCND1,FERMT1,FGF10,FGF9,FOXL1,HIC1,IGFBP2,KANK1,LRP5,NOG,PLPP3,RSPO3,RUNX1,SFRP2,SOX4,SOX9,STK3,SULF1,TBX18,TRABD2B,WNT3A,WNT5A,ZEB2,ZRANB1
GO Biological Process	GO:0090092	regulation of transmembrane receptor protein serine/threonine kinase signaling pathway	104	1.14529e-05	0.147937	0.00142247	2.66825	9.36944	25	0.0285654	0.0762195	110	1.28355e-07	0.00165796	1.50723e-05	3.58456	6.41641	23	211	0.0402802	0.109005	10:29225202,11:2562522,13:22409621,14:54369315,15:48609223,17:56199906,17:56683253,1:218793534,1:3339686,20:56920091,20:6608452,20:7123941,2:202544013,2:6356273,3:55460051,4:154268230,5:128465630,5:174391696,5:44441601,5:73282619,6:55896846,7:33219926,7:33946839,8:69030255,8:95836948	BAMBI,BMP2,BMP4,BMP5,BMP7,BMPER,BMPR2,CDKN1C,FBN1,FBN2,FERMT1,FGF10,FGF9,FOXD1,GDF6,MSX2,NOG,PRDM16,SFRP2,SOX11,SULF1,TGFB2,WNT5A
GO Biological Process	GO:0061326	renal tubule development	105	1.14679e-05	0.148131	0.00141077	3.34008	5.38909	18	0.0164302	0.054878	136	8.08749e-07	0.0104466	7.68133e-05	5.34372	2.43276	13	80	0.0227671	0.1625	14:54369315,17:56199906,17:56683253,17:71445136,17:72029668,20:10648481,20:11221637,20:6608452,20:7123941,2:103975853,2:19330880,3:197486050,5:2273221,5:73282619,5:88885292,6:133315673,9:95514471,9:95790981	BMP2,BMP4,DLG1,FOXD1,IRX2,JAG1,MEF2C,NOG,OSR1,POU3F3,PTCH1,SOX9,TCF21
GO Biological Process	GO:0019827	stem cell population maintenance	106	1.16572e-05	0.150577	0.00142053	3.0873	6.47815	20	0.0197505	0.0609756	162	3.5314e-06	0.0456151	0.000281575	3.89741	4.10529	16	135	0.028021	0.118518	11:68424878,17:56199906,17:56683253,17:71445136,17:72029668,1:170795774,1:213669130,1:3339686,20:10648481,20:11221637,2:202111695,2:43425030,3:71101832,4:118484507,5:44441601,6:21888286,8:122801535,8:6512588,9:107655935,9:108090483	FGF10,FOXP1,FZD7,JAG1,KLF4,LRP5,MCPH1,METTL14,NOG,PRDM16,PROX1,PRRX1,SOX4,SOX9,ZFP36L2,ZHX2
GO Biological Process	GO:0045597	positive regulation of cell differentiation	107	1.20233e-05	0.155305	0.00145145	1.6904	39.6356	67	0.12084	0.204268	42	5.26488e-11	6.80064e-07	1.6192e-08	2.41908	26.4563	64	870	0.112084	0.0735632	10:127474707,10:29225202,10:34155781,10:90199831,11:27552150,11:68424878,12:108341080,12:24137871,12:65927111,12:79509689,12:85182714,14:54369315,14:68386866,16:87226193,17:71445136,17:72029668,18:43941672,19:47728989,1:213669130,1:218793534,1:22043837,1:221057284,1:227956357,1:3339686,20:10648481,20:11221637,20:56920091,20:6608452,20:7123941,21:35134446,21:35550129,21:40189451,22:19587218,2:1449…	ADAMTS9,AGTR1,ALX1,BAMBI,BDNF,BMP2,BMP4,BMP5,BMP7,BMPR2,CARMIL1,CDC42,CLDN5,CMKLR1,CYP26B1,DOCK1,DSCAM,DUSP10,EHD2,EPHA3,FBN2,FBXO31,FGF18,GDF6,HLX,IHH,IL6,JAG1,KIF20B,LLPH,LRP5,MEF2C,MSX2,NOCT,NPPC,NRP1,PCP4,PRDM16,PROX1,PTCH1,RAPGEF2,RFX3,RUNX1,RUNX2,SEMA3A,SFRP2,SHOX2,SMAD1,SOX11,SOX5,SOX9,STK3,SYT1,SYT4,TGFB2,TRIM32,TWIST1,VEGFA,VEGFC,WNT3A,WNT5A,WNT9A,ZEB2,ZFP36L1
GO Biological Process	GO:0003151	outflow tract morphogenesis	108	1.28793e-05	0.166362	0.00154039	3.46015	4.91309	17	0.0149789	0.0518293	66	1.46793e-09	1.89612e-05	2.87291e-07	7.25392	2.06785	15	68	0.0262697	0.220588	10:34155781,14:54369315,17:56199906,17:56683253,1:218793534,20:10648481,20:11221637,22:19587218,2:202544013,2:205758518,2:6356273,3:55460051,4:154268230,5:174391696,5:88885292,6:44107982,7:18727720	BMP4,BMPR2,CLDN5,JAG1,MEF2C,MSX2,NOG,NRP1,NRP2,SFRP2,SOX11,TGFB2,TWIST1,VEGFA,WNT5A
GO Biological Process	GO:0001709	cell fate determination	109	1.31627e-05	0.170023	0.00155984	4.35895	2.98237	13	0.00909258	0.0396341	123	2.3281e-07	0.0030072	2.44488e-05	8.2211	1.21638	10	40	0.0175131	0.25	14:54369315,1:170795774,1:213669130,1:22043837,20:10648481,20:11221637,2:71578392,5:88885292,8:25586828,9:107655935,9:108090483,9:95514471,9:95790981	BMP4,CDC42,CYP26B1,EBF2,JAG1,KLF4,MEF2C,PROX1,PRRX1,PTCH1
GO Biological Process	GO:0030155	regulation of cell adhesion	110	1.32826e-05	0.171572	0.00155974	1.90997	25.1313	48	0.0766198	0.146342	96	4.37378e-08	0.000564961	5.88501e-06	2.36687	19.8574	47	653	0.0823117	0.0719755	10:127474707,10:34155781,11:65639398,11:86930962,12:79509689,14:54369315,16:77490713,16:82737470,17:71445136,17:72029668,18:70471415,1:218793534,1:22043837,1:221057284,1:227956357,1:55605313,1:56116300,20:22077868,20:56920091,20:6608452,20:7123941,21:35134446,21:35550129,21:40189451,2:181135250,2:202111695,2:216566838,2:219102140,2:36917052,2:71578392,3:114378594,3:13543509,3:184628672,3:19748605…	ADAMTS18,ANGPT1,ANGPT2,BMP2,BMP4,BMP7,CARMIL1,CDC42,CDH13,CYP26B1,DLC1,DLG1,DMP1,DOCK1,DOCK8,DSCAM,DUSP10,EPHA3,EPHB3,FBLN2,FERMT1,FOXA2,FZD4,FZD7,HLX,IBSP,IGFBP2,IHH,IL6,ITGA4,KANK1,KLF4,NRP1,PAWR,PLPP3,RUNX1,SFRP2,SIPA1,SOCS6,SOX9,TGFB2,TIGIT,VEGFA,VEGFC,VIT,WNT3A,WNT5A
GO Biological Process	GO:0051099	positive regulation of binding	111	1.34255e-05	0.173417	0.00156232	3.05669	6.54303	20	0.0199483	0.0609756	201	1.28617e-05	0.166134	0.000826538	3.36768	5.04798	17	166	0.0297723	0.10241	10:29225202,10:34155781,11:27552150,12:65511346,12:65927111,14:54369315,16:53525165,1:227956357,20:6608452,20:7123941,3:55460051,4:158984927,5:88885292,7:116680832,7:18727720,8:122801535,8:25586828,8:98870771,9:107655935,9:108090483	AKTIP,BAMBI,BDNF,BMP2,BMP4,DERL1,EBF2,HMGA2,KLF4,MEF2C,MET,NRP1,RAPGEF2,STK3,TWIST1,WNT3A,WNT5A
GO Biological Process	GO:0051153	regulation of striated muscle cell differentiation	112	1.45926e-05	0.188493	0.00168297	3.79452	3.95307	15	0.012052	0.0457317	167	4.64328e-06	0.0599772	0.000359145	4.59675	2.82809	13	93	0.0227671	0.139785	11:27552150,14:54369315,15:85181599,19:47728989,1:213669130,1:227956357,20:6608452,20:7123941,2:202111695,2:71578392,3:157767987,5:88885292,7:18727720,9:116197452,9:116637452	AKAP13,BDNF,BMP2,BMP4,CYP26B1,EHD2,FZD7,HDAC9,MEF2C,PROX1,SHOX2,TRIM32,WNT3A
GO Biological Process	GO:0060606	tube closure	113	1.46783e-05	0.1896	0.00167787	4.02849	3.47525	14	0.0105953	0.0426829	199	1.23703e-05	0.159787	0.00080295	4.53578	2.64563	12	87	0.0210158	0.137931	10:90199831,12:85182714,14:54369315,17:56199906,17:56683253,1:218793534,2:144924652,3:55460051,4:154268230,5:44441601,7:18727720,8:13160639,9:95514471,9:95790981	ALX1,BMP4,DLC1,FGF10,KIF20B,NOG,PTCH1,SFRP2,TGFB2,TWIST1,WNT5A,ZEB2
GO Biological Process	GO:2000826	regulation of heart morphogenesis	114	1.46967e-05	0.189837	0.00166524	4.66324	2.57332	12	0.00784549	0.0365854	132	5.55146e-07	0.00717082	5.43244e-05	8.7047	1.03392	9	34	0.0157618	0.264706	14:54369315,17:56199906,17:56683253,17:71445136,17:72029668,1:218793534,1:227956357,20:56920091,20:6608452,20:7123941,2:202544013,7:18727720	BMP2,BMP4,BMP7,BMPR2,NOG,SOX9,TGFB2,TWIST1,WNT3A
GO Biological Process	GO:0098727	maintenance of cell number	115	1.49941e-05	0.193678	0.00168416	3.03286	6.59444	20	0.020105	0.0609756	165	4.28472e-06	0.0553457	0.000335429	3.84051	4.16611	16	137	0.028021	0.116788	11:68424878,17:56199906,17:56683253,17:71445136,17:72029668,1:170795774,1:213669130,1:3339686,20:10648481,20:11221637,2:202111695,2:43425030,3:71101832,4:118484507,5:44441601,6:21888286,8:122801535,8:6512588,9:107655935,9:108090483	FGF10,FOXP1,FZD7,JAG1,KLF4,LRP5,MCPH1,METTL14,NOG,PRDM16,PROX1,PRRX1,SOX4,SOX9,ZFP36L2,ZHX2
GO Biological Process	GO:0048534	hematopoietic or lymphoid organ development	116	1.64905e-05	0.213008	0.00183627	2.04659	19.5447	40	0.0595875	0.121951	188	8.59898e-06	0.111073	0.000590814	2.17661	16.9989	37	559	0.0647986	0.0661896	11:2562522,11:68424878,14:54369315,14:68386866,14:98419791,15:55609010,15:60622622,16:87226193,1:218793534,1:22043837,1:227956357,20:10648481,20:11221637,20:22077868,20:39934603,21:35134446,21:35550129,2:111682100,2:181135250,2:202111695,2:219102140,2:43425030,2:65750729,3:169087874,3:184628672,3:55460051,3:71101832,4:154268230,5:44441601,5:88885292,6:133315673,6:21888286,6:44107982,6:44842621,7:…	ANGPT1,BCL11B,BCL2L11,BMP4,CDC42,CDKN1C,EPHB3,FGF10,FOXL1,FOXP1,FZD7,HDAC9,IL6,ITGA4,JAG1,KLF4,LRP5,MAFB,MECOM,MEF2C,MEIS1,NHEJ1,PAX1,PYGO1,RORA,RUNX1,RUNX2,SFRP2,SOX4,STK3,TCF21,TGFB2,VEGFA,WNT3A,WNT5A,ZFP36L1,ZFP36L2
GO Biological Process	GO:0048514	blood vessel morphogenesis	117	1.73435e-05	0.224026	0.00191475	2.116	17.4858	37	0.0533105	0.112805	86	1.61769e-08	0.000208957	2.42974e-06	2.97359	11.434	34	376	0.0595447	0.0904255	10:34155781,11:68424878,11:86930962,12:77608494,13:22409621,14:54369315,14:68386866,15:60622622,16:82737470,17:56199906,17:56683253,19:57330083,1:170795774,1:213669130,1:218793534,1:22043837,20:10648481,20:11221637,2:202544013,2:205758518,2:219102140,2:236639195,2:65750729,3:184628672,3:64402752,4:154268230,4:176654036,5:171701460,5:44441601,6:127114919,6:133315673,6:21888286,6:44107982,7:3321992…	ACKR3,ADAMTS9,ANGPT1,ANGPT2,BMP4,BMPER,BMPR2,CDC42,CDH13,E2F7,EPHB3,FGF10,FGF18,FGF9,FZD4,IHH,JAG1,LRP5,MEIS1,NOG,NRP1,NRP2,PROX1,PRRX1,RORA,RSPO3,SFRP2,SOX4,TCF21,TGFB2,VEGFA,VEGFC,ZFP36L1,ZNF304
GO Biological Process	GO:0040012	regulation of locomotion	118	1.93881e-05	0.250437	0.00212234	1.7405	33.8982	59	0.103348	0.179878	128	4.02231e-07	0.00519562	4.05908e-05	2.07732	25.5136	53	839	0.0928196	0.0631704	10:127474707,10:34155781,10:81825156,10:90199831,11:104658441,12:108341080,12:77608494,14:54369315,16:82737470,16:87226193,17:1023500,17:56199906,17:56683253,17:71445136,17:72029668,19:57330083,1:213669130,1:218793534,1:221057284,1:227956357,1:55605313,1:56116300,20:10648481,20:11221637,20:56920091,20:6608452,20:7123941,21:40189451,2:181135250,2:202544013,2:205758518,2:236639195,2:54736759,3:5546…	ABR,ACKR3,ADAMTS9,ANGPT1,ANGPT2,BMP2,BMP4,BMP5,BMP7,BMPER,BMPR2,CARMIL1,CDH13,CMKLR1,DLC1,DOCK1,DOCK8,DSCAM,DUSP10,FBXO31,FGF10,FGF18,FOXP1,HDAC9,IL6,ITGA4,JAG1,KANK1,KIF20B,KLF4,MET,NAV3,NOG,NRG3,NRP1,NRP2,PDGFD,PLPP3,PROX1,RAPGEF2,RTN4,SEMA3A,SFRP2,SOX9,SULF1,TGFB2,TRIM32,TWIST1,VEGFA,VEGFC,WNT3A,WNT5A,ZNF304
GO Biological Process	GO:0010595	positive regulation of endothelial cell migration	119	1.99401e-05	0.257566	0.00216442	3.69233	4.06247	15	0.0123856	0.0457317	101	5.02062e-08	0.000648514	6.42093e-06	6.13842	2.28072	14	75	0.0245184	0.186667	10:34155781,14:54369315,1:213669130,1:55605313,1:56116300,2:202544013,2:205758518,3:55460051,3:71101832,4:176654036,5:171701460,6:44107982,7:116680832,7:18727720,8:107402390	ANGPT1,BMP4,BMPR2,FGF18,FOXP1,HDAC9,MET,NRP1,NRP2,PLPP3,PROX1,VEGFA,VEGFC,WNT5A
GO Biological Process	GO:0048592	eye morphogenesis	120	2.38057e-05	0.307498	0.00256249	2.75747	7.97831	22	0.0243241	0.0670732	84	1.31856e-08	0.000170319	2.0276e-06	4.59922	4.34856	20	143	0.0350263	0.13986	11:68424878,14:54369315,15:48609223,15:71912906,17:71445136,17:72029668,17:74061448,1:197719826,1:213669130,1:227956357,20:10648481,20:11221637,20:56920091,21:40189451,2:219102140,2:6356273,2:65750729,3:55460051,5:128465630,6:44107982,7:121176275,7:18727720	BMP4,BMP7,CRB1,DSCAM,FBN1,FBN2,IHH,JAG1,LRP5,MEIS1,NR2E3,PROX1,SDK2,SOX11,SOX9,TWIST1,VEGFA,WNT16,WNT5A,WNT9A
GO Biological Process	GO:0070848	response to growth factor	121	2.48258e-05	0.320675	0.00265021	1.96785	21.343	42	0.0650702	0.128049	89	2.09295e-08	0.000270346	3.03759e-06	2.65733	15.0527	40	495	0.0700525	0.0808081	10:29225202,10:34155781,11:104658441,12:24137871,13:22409621,14:54369315,14:68386866,15:36256955,15:48609223,15:85181599,17:56199906,17:56683253,17:71445136,17:72029668,1:218793534,20:16676275,20:56920091,20:6608452,20:7123941,22:19587218,2:202544013,2:205758518,2:43425030,2:65750729,3:55460051,4:145229127,4:158984927,4:87741338,5:171701460,5:174391696,5:44441601,5:88885292,6:44107982,6:44842621,…	ANGPT2,BAMBI,BMP2,BMP4,BMP5,BMP7,BMPR2,CDC5L,CLDN5,FBN1,FGF10,FGF18,FGF9,GAS1,GDF6,IBSP,IL6,KIF16B,KLF4,MEF2C,MEIS2,MSX2,NOG,NRP1,NRP2,PARD3,PDE8A,PDGFD,RAPGEF2,RUNX2,SMAD1,SOX5,SOX9,SPRED2,TGFB2,TWIST1,VEGFA,WNT5A,ZFP36L1,ZFP36L2
GO Biological Process	GO:0060037	pharyngeal system development	122	3.22158e-05	0.416131	0.00341091	5.82558	1.54491	9	0.00471009	0.027439	181	6.91541e-06	0.0893264	0.000493516	9.20764	0.760239	7	25	0.0122592	0.28	14:54369315,17:56199906,17:56683253,1:218793534,20:56920091,2:202544013,6:55896846,9:95514471,9:95790981	BMP4,BMP5,BMP7,BMPR2,NOG,PTCH1,TGFB2
GO Biological Process	GO:0001823	mesonephros development	123	3.27397e-05	0.422899	0.0034382	3.08087	5.8425	18	0.0178125	0.054878	156	3.19497e-06	0.0412694	0.000264548	4.74997	2.73686	13	90	0.0227671	0.144444	14:54369315,17:56199906,17:56683253,17:71445136,17:72029668,20:56920091,20:6608452,20:7123941,2:19330880,3:197486050,4:145229127,5:44441601,5:73282619,6:133315673,7:33219926,7:33946839,9:95514471,9:95790981	BMP2,BMP4,BMP7,BMPER,DLG1,FGF10,FOXD1,NOG,OSR1,PTCH1,SMAD1,SOX9,TCF21
GO Biological Process	GO:0048754	branching morphogenesis of an epithelial tube	124	3.3307e-05	0.430226	0.00346957	2.77509	7.56731	21	0.0230711	0.0640244	106	8.2083e-08	0.00106027	1.00025e-05	4.55323	3.95324	18	130	0.0315236	0.138461	10:34155781,11:68424878,14:54369315,17:71445136,17:72029668,20:56920091,20:6608452,20:7123941,2:219102140,3:197486050,3:55460051,4:154268230,5:174391696,5:44441601,5:73282619,6:133315673,6:44107982,7:116680832,8:73491886,9:95514471,9:95790981	BMP2,BMP4,BMP7,DLG1,FGF10,FOXD1,IHH,LRP5,MET,MSX2,NRP1,PTCH1,RDH10,SFRP2,SOX9,TCF21,VEGFA,WNT5A
GO Biological Process	GO:0042472	inner ear morphogenesis	125	3.40789e-05	0.440197	0.00352157	3.19983	5.31279	17	0.0161975	0.0518293	115	1.48369e-07	0.00191648	1.66651e-05	5.24751	2.8585	15	94	0.0262697	0.159575	12:58930227,13:22409621,17:1023500,17:71445136,17:72029668,1:170795774,1:213669130,1:227956357,20:39934603,2:118432725,3:147502874,3:148162089,3:55460051,5:44441601,6:45759843,7:155290753,7:96569800	ABR,CLIC5,DLX6,FGF10,FGF9,INSIG1,INSIG2,LRIG3,MAFB,PROX1,PRRX1,SOX9,WNT3A,WNT5A,ZIC1
GO Biological Process	GO:0060393	regulation of pathway-restricted SMAD protein phosphorylation	126	3.41597e-05	0.441241	0.00350191	4.27221	2.80885	12	0.00856356	0.0365854	280	7.74343e-05	1	0.00357221	4.93266	1.82457	9	60	0.0157618	0.15	14:54369315,17:56199906,17:56683253,1:218793534,20:56920091,20:6608452,20:7123941,2:202544013,6:55896846,7:33219926,7:33946839,8:95836948	BMP2,BMP4,BMP5,BMP7,BMPER,BMPR2,GDF6,NOG,TGFB2
GO Biological Process	GO:0035115	embryonic forelimb morphogenesis	127	3.54189e-05	0.457506	0.00360241	5.11199	1.95619	10	0.00596398	0.0304878	90	2.20627e-08	0.000284984	3.16649e-06	10.2764	0.973105	10	32	0.0175131	0.3125	11:44309959,16:53525165,1:227956357,2:118432725,2:19330880,3:157767987,5:174391696,6:44842621,7:18727720,8:73491886	ALX4,EN1,MSX2,OSR1,RDH10,RPGRIP1L,RUNX2,SHOX2,TWIST1,WNT9A
GO Biological Process	GO:0060411	cardiac septum morphogenesis	128	3.62217e-05	0.467875	0.00365527	3.33084	4.80359	16	0.0146451	0.0487805	76	7.22348e-09	9.33057e-05	1.22771e-06	7.0828	1.97662	14	65	0.0245184	0.215385	10:34155781,14:54369315,17:56199906,17:56683253,1:213669130,1:218793534,20:10648481,20:11221637,20:56920091,2:202544013,2:205758518,2:6356273,3:55460051,5:174391696,6:21888286,6:55896846	BMP4,BMP5,BMP7,BMPR2,JAG1,MSX2,NOG,NRP1,NRP2,PROX1,SOX11,SOX4,TGFB2,WNT5A
GO Biological Process	GO:0072111	cell proliferation involved in kidney development	129	3.73289e-05	0.482178	0.00373781	7.90578	0.885428	7	0.00269947	0.0213415	175	5.67382e-06	0.0732887	0.000418793	16.4422	0.304095	5	10	0.00875657	0.5	14:54369315,20:56920091,20:6608452,20:7123941,2:19330880,9:95514471,9:95790981	BMP2,BMP4,BMP7,OSR1,PTCH1
GO Biological Process	GO:0002520	immune system development	130	4.06549e-05	0.525139	0.00403953	1.96499	20.3563	40	0.0620619	0.121951	224	2.42053e-05	0.31266	0.0013958	2.07632	17.82	37	586	0.0647986	0.0631399	11:2562522,11:68424878,14:54369315,14:68386866,14:98419791,15:55609010,15:60622622,16:87226193,1:218793534,1:22043837,1:227956357,20:10648481,20:11221637,20:22077868,20:39934603,21:35134446,21:35550129,2:111682100,2:181135250,2:202111695,2:219102140,2:43425030,2:65750729,3:169087874,3:184628672,3:55460051,3:71101832,4:154268230,5:44441601,5:88885292,6:133315673,6:21888286,6:44107982,6:44842621,7:…	ANGPT1,BCL11B,BCL2L11,BMP4,CDC42,CDKN1C,EPHB3,FGF10,FOXL1,FOXP1,FZD7,HDAC9,IL6,ITGA4,JAG1,KLF4,LRP5,MAFB,MECOM,MEF2C,MEIS1,NHEJ1,PAX1,PYGO1,RORA,RUNX1,RUNX2,SFRP2,SOX4,STK3,TCF21,TGFB2,VEGFA,WNT3A,WNT5A,ZFP36L1,ZFP36L2
GO Biological Process	GO:0045995	regulation of embryonic development	131	4.09462e-05	0.528902	0.00403742	3.02724	5.94601	18	0.0181281	0.054878	157	3.28384e-06	0.0424173	0.000270174	4.14509	3.61874	15	119	0.0262697	0.12605	10:68871873,14:54369315,1:227956357,20:22077868,20:56920091,2:19330880,2:202111695,3:55460051,4:138808273,4:154268230,6:84400875,6:84872588,8:69030255,8:98870771,9:107655935,9:108090483,9:1160479,9:1450428	BMP4,BMP7,DMRT2,FOXA2,FZD7,KLF4,NOCT,OSR1,SFRP2,STK3,STOX1,SULF1,TBX18,WNT3A,WNT5A
GO Biological Process	GO:0001843	neural tube closure	132	4.19811e-05	0.54227	0.00410811	3.89077	3.34124	13	0.0101867	0.0396341	266	5.79577e-05	0.748639	0.00281443	4.20615	2.61522	11	86	0.0192644	0.127907	10:90199831,12:85182714,14:54369315,17:56199906,17:56683253,1:218793534,2:144924652,3:55460051,4:154268230,7:18727720,8:13160639,9:95514471,9:95790981	ALX1,BMP4,DLC1,KIF20B,NOG,PTCH1,SFRP2,TGFB2,TWIST1,WNT5A,ZEB2
GO Biological Process	GO:0072073	kidney epithelium development	133	5.08517e-05	0.656851	0.00493873	2.61838	8.40215	22	0.0256163	0.0670732	147	1.73852e-06	0.0224565	0.000152765	4.11055	3.89242	16	128	0.028021	0.125	14:54369315,17:56199906,17:56683253,17:71445136,17:72029668,20:10648481,20:11221637,20:56920091,20:6608452,20:7123941,2:103975853,2:19330880,3:197486050,4:145229127,5:2273221,5:73282619,5:88885292,6:133315673,7:33219926,7:33946839,9:95514471,9:95790981	BMP2,BMP4,BMP7,BMPER,DLG1,FOXD1,IRX2,JAG1,MEF2C,NOG,OSR1,POU3F3,PTCH1,SMAD1,SOX9,TCF21
GO Biological Process	GO:0032092	positive regulation of protein binding	134	5.11778e-05	0.661064	0.00493331	3.8146	3.40796	13	0.0103901	0.0396341	199	1.23703e-05	0.159787	0.00080295	4.53578	2.64563	12	87	0.0210158	0.137931	10:29225202,10:34155781,11:27552150,14:54369315,16:53525165,1:227956357,20:6608452,20:7123941,3:55460051,4:158984927,5:88885292,8:122801535,8:98870771	AKTIP,BAMBI,BDNF,BMP2,BMP4,DERL1,MEF2C,NRP1,RAPGEF2,STK3,WNT3A,WNT5A
GO Biological Process	GO:0043065	positive regulation of apoptotic process	135	5.20001e-05	0.671685	0.00497545	1.9634	19.8635	39	0.0605594	0.118902	272	6.53408e-05	0.844007	0.00310297	2.00311	17.972	36	591	0.0630473	0.0609137	10:126268427,10:79381769,12:120478752,12:65511346,12:65927111,12:79509689,14:54369315,15:85181599,16:4249988,17:1023500,17:69610865,17:70079183,1:218793534,1:22043837,1:227956357,1:3339686,20:56920091,20:6608452,20:7123941,2:111682100,3:55460051,3:88992873,4:154268230,4:158984927,4:186091366,4:41004084,5:174391696,5:52609834,5:80994112,5:88885292,6:110794735,6:155021463,6:159996173,6:21888286,7:2…	ABR,AKAP13,APBB2,ARHGEF16,BCL2L11,BMP2,BMP4,BMP7,C3orf38,CDC42,CDK19,DAPK1,DLC1,DYNLL1,FANK1,HMGA2,IGF2R,IL6,ITGA1,MAP2K6,MEF2C,MSX2,PAWR,PNMA2,PPIF,RAPGEF2,RASGRF2,SFRP2,SOX4,STK3,TFAP4,TGFB2,TIAM2,TLR3,WNT3A,WNT5A
GO Biological Process	GO:0048638	regulation of developmental growth	136	6.15359e-05	0.79486	0.00584456	2.15624	14.3769	31	0.043832	0.0945122	73	4.59019e-09	5.92915e-05	8.12213e-07	3.42546	8.75795	30	288	0.0525394	0.104167	10:34155781,11:27552150,12:79509689,13:22409621,14:54369315,14:92633679,17:30148361,17:56199906,17:56683253,18:43941672,1:213669130,1:221057284,1:227956357,21:40189451,2:111682100,2:202544013,2:231836713,2:54736759,2:60382339,2:65750729,3:55460051,4:154268230,5:168386104,5:88885292,6:122315506,6:21888286,6:44107982,7:84969722,8:98870771,9:95514471,9:95790981	BCL11A,BCL2L11,BDNF,BMP4,BMPR2,DSCAM,DUSP10,FGF9,GJA1,HLX,LGMN,MEF2C,MEIS1,NOG,NPPC,NRP1,PRL,PROX1,PTCH1,RTN4,SEMA3A,SFRP2,SLC6A4,STK3,SYT1,SYT4,VEGFA,WNT3A,WNT5A,WWC1
GO Biological Process	GO:0043616	keratinocyte proliferation	137	6.2632e-05	0.809018	0.00590524	9.10323	0.659107	6	0.00200947	0.0182927	210	1.69505e-05	0.21895	0.00104262	13.7018	0.364914	5	12	0.00875657	0.416667	16:82737470,20:6608452,5:44441601,7:121176275,9:95514471,9:95790981	CDH13,FERMT1,FGF10,PTCH1,WNT16
GO Biological Process	GO:0043068	positive regulation of programmed cell death	138	6.41621e-05	0.828782	0.00600567	1.94398	20.062	39	0.0611646	0.118902	282	8.01481e-05	1	0.00367118	1.98298	18.1545	36	597	0.0630473	0.0603015	10:126268427,10:79381769,12:120478752,12:65511346,12:65927111,12:79509689,14:54369315,15:85181599,16:4249988,17:1023500,17:69610865,17:70079183,1:218793534,1:22043837,1:227956357,1:3339686,20:56920091,20:6608452,20:7123941,2:111682100,3:55460051,3:88992873,4:154268230,4:158984927,4:186091366,4:41004084,5:174391696,5:52609834,5:80994112,5:88885292,6:110794735,6:155021463,6:159996173,6:21888286,7:2…	ABR,AKAP13,APBB2,ARHGEF16,BCL2L11,BMP2,BMP4,BMP7,C3orf38,CDC42,CDK19,DAPK1,DLC1,DYNLL1,FANK1,HMGA2,IGF2R,IL6,ITGA1,MAP2K6,MEF2C,MSX2,PAWR,PNMA2,PPIF,RAPGEF2,RASGRF2,SFRP2,SOX4,STK3,TFAP4,TGFB2,TIAM2,TLR3,WNT3A,WNT5A
GO Biological Process	GO:0001568	blood vessel development	139	6.63502e-05	0.857045	0.00616579	1.92091	20.8235	40	0.0634862	0.121951	104	7.23236e-08	0.000934204	8.98273e-06	2.6566	13.9276	37	458	0.0647986	0.080786	10:34155781,11:68424878,11:86930962,12:77608494,13:22409621,14:54369315,14:68386866,15:60622622,16:82737470,17:56199906,17:56683253,19:57330083,1:170795774,1:213669130,1:218793534,1:22043837,20:10648481,20:11221637,2:19330880,2:202544013,2:205758518,2:219102140,2:236639195,2:65750729,3:184628672,3:64402752,4:154268230,4:158984927,4:176654036,5:171701460,5:44441601,5:88885292,6:127114919,6:1333156…	ACKR3,ADAMTS9,ANGPT1,ANGPT2,BMP4,BMPER,BMPR2,CDC42,CDH13,E2F7,EPHB3,FGF10,FGF18,FGF9,FZD4,IHH,JAG1,LRP5,MEF2C,MEIS1,NOG,NRP1,NRP2,OSR1,PROX1,PRRX1,RAPGEF2,RORA,RSPO3,SFRP2,SOX4,TCF21,TGFB2,VEGFA,VEGFC,ZFP36L1,ZNF304
GO Biological Process	GO:0072009	nephron epithelium development	140	6.64524e-05	0.858365	0.00613118	2.91301	6.17918	18	0.018839	0.054878	183	7.46273e-06	0.096396	0.000526754	4.40719	2.94973	13	97	0.0227671	0.134021	14:54369315,17:56199906,17:56683253,17:71445136,17:72029668,20:10648481,20:11221637,20:6608452,20:7123941,2:103975853,2:19330880,3:197486050,5:2273221,5:73282619,5:88885292,6:133315673,9:95514471,9:95790981	BMP2,BMP4,DLG1,FOXD1,IRX2,JAG1,MEF2C,NOG,OSR1,POU3F3,PTCH1,SOX9,TCF21
GO Biological Process	GO:0007346	regulation of mitotic cell cycle	141	6.67699e-05	0.862467	0.00611679	1.98341	18.6547	37	0.0568741	0.112805	429	0.000642394	1	0.0193422	1.79556	19.4925	35	641	0.061296	0.0546022	10:128996438,10:68871873,10:90199831,11:2562522,11:68424878,11:69143386,12:120478752,12:65511346,12:65927111,12:77608494,14:54369315,14:68386866,15:36256955,16:4249988,16:87226193,17:69610865,17:70079183,19:47728989,1:22043837,1:227956357,20:56920091,22:27969167,2:111682100,2:43425030,3:197486050,3:22386202,3:37793686,4:38007999,5:15745022,5:44441601,6:110794735,6:21888286,8:6512588,8:98870771,9:…	ANAPC1,BMP4,BMP7,CCND1,CDC42,CDK19,CDKN1C,CTDSPL,DLG1,DYNLL1,E2F7,FBXL7,FBXO31,FGF10,GAS1,HMGA2,KIF20B,LRP5,MAP2K6,MCPH1,MEIS2,MKI67,NOP53,PTCH1,PTTG2,RAD51B,SOX4,STK3,STOX1,TFAP4,TTC28,UBE2E2,WNT9A,ZFP36L1,ZFP36L2
GO Biological Process	GO:0060322	head development	142	7.15868e-05	0.924687	0.00651188	1.68115	33.9053	57	0.10337	0.173781	68	1.88253e-09	2.43166e-05	3.57598e-07	2.44442	21.682	53	713	0.0928196	0.0743338	10:117506769,10:27699369,10:34155781,10:81825156,11:86930962,12:120478752,12:79509689,13:22409621,14:54369315,14:98419791,15:60622622,16:49271536,16:53525165,16:84950860,17:1023500,17:2213504,17:30148361,17:56199906,17:56683253,18:43941672,1:213669130,1:22043837,1:227956357,1:75183574,20:11221637,20:39934603,20:56920091,20:6608452,20:7123941,22:19587218,2:103975853,2:111682100,2:118432725,2:14492…	ABR,BCL11B,BCL2L11,BMP2,BMP4,BMP5,BMP7,BMPR2,BTBD3,CBLN1,CDC42,CLDN5,CRISPLD2,DLC1,DLX6,DYNLL1,EMX2,EN1,EPHA5,EPHB3,FGF10,FGF9,FZD4,HTR5A,IHH,LHX8,MAFB,MCPH1,METTL14,NDUFS4,NOG,NRG3,NRP1,POU3F3,PROX1,PTCH1,RAB18,RAPGEF2,RORA,RPGRIP1L,RTN4,SATB2,SEMA3A,SLC6A4,SLC7A11,SMAD1,SRR,SYT1,SYT4,WNT3A,WNT5A,ZEB2,ZIC1
GO Biological Process	GO:0001657	ureteric bud development	143	7.26592e-05	0.938539	0.00656321	3.00594	5.65546	17	0.0172423	0.0518293	193	9.69648e-06	0.125249	0.000648961	4.6425	2.58481	12	85	0.0210158	0.141177	14:54369315,17:56199906,17:56683253,17:71445136,17:72029668,20:56920091,20:6608452,20:7123941,2:19330880,3:197486050,4:145229127,5:73282619,6:133315673,7:33219926,7:33946839,9:95514471,9:95790981	BMP2,BMP4,BMP7,BMPER,DLG1,FOXD1,NOG,OSR1,PTCH1,SMAD1,SOX9,TCF21
GO Biological Process	GO:0045444	fat cell differentiation	144	7.38677e-05	0.954149	0.00662603	3.28389	4.56775	15	0.0139261	0.0457317	279	7.54927e-05	0.975139	0.00349512	3.79435	3.16259	12	104	0.0210158	0.115385	10:94321383,11:69143386,12:65511346,12:65927111,16:77490713,1:3339686,3:177593205,5:44441601,7:33219926,8:25586828,8:95836948,9:107655935,9:108090483,9:116197452,9:116637452	BBS9,CCND1,EBF2,FGF10,GDF6,HMGA2,KLF4,NOC3L,NUDT7,PRDM16,TBL1XR1,TRIM32
GO Biological Process	GO:0072164	mesonephric tubule development	145	7.4231e-05	0.958842	0.0066127	3.00057	5.6656	17	0.0172732	0.0518293	195	1.09623e-05	0.1416	0.000726152	4.58852	2.61522	12	86	0.0210158	0.139535	14:54369315,17:56199906,17:56683253,17:71445136,17:72029668,20:56920091,20:6608452,20:7123941,2:19330880,3:197486050,4:145229127,5:73282619,6:133315673,7:33219926,7:33946839,9:95514471,9:95790981	BMP2,BMP4,BMP7,BMPER,DLG1,FOXD1,NOG,OSR1,PTCH1,SMAD1,SOX9,TCF21
GO Biological Process	GO:0060688	regulation of morphogenesis of a branching structure	146	7.47673e-05	0.96577	0.00661486	3.67176	3.54054	13	0.0107943	0.0396341	130	4.46826e-07	0.00577166	4.43974e-05	6.82507	1.61171	11	53	0.0192644	0.207547	14:54369315,17:56199906,17:56683253,17:71445136,17:72029668,20:56920091,2:54736759,2:60382339,3:157767987,3:55460051,5:44441601,6:44107982,8:69030255	BCL11A,BMP4,BMP7,FGF10,NOG,RTN4,SHOX2,SOX9,SULF1,VEGFA,WNT5A
GO Biological Process	GO:0030856	regulation of epithelial cell differentiation	147	7.72568e-05	0.997927	0.00678861	2.87798	6.25439	18	0.0190683	0.054878	252	5.01435e-05	0.647703	0.00257025	3.48774	4.01406	14	132	0.0245184	0.106061	11:2562522,11:69143386,14:54369315,14:68386866,17:71445136,17:72029668,20:10648481,20:11221637,21:35134446,21:35550129,22:19587218,22:38219529,2:144924652,2:19330880,5:174391696,9:4292083,9:95514471,9:95790981	BMP4,CCND1,CDKN1C,CLDN5,JAG1,MAFF,MSX2,OSR1,PTCH1,RFX3,RUNX1,SOX9,ZEB2,ZFP36L1
GO Biological Process	GO:0035019	somatic stem cell population maintenance	148	7.73075e-05	0.998581	0.00674717	3.65935	3.55254	13	0.0108309	0.0396341	237	2.84893e-05	0.367997	0.00155273	4.98249	2.00703	10	66	0.0175131	0.151515	11:68424878,17:56199906,17:56683253,17:71445136,17:72029668,1:3339686,2:43425030,3:71101832,5:44441601,6:21888286,8:122801535,9:107655935,9:108090483	FGF10,FOXP1,KLF4,LRP5,NOG,PRDM16,SOX4,SOX9,ZFP36L2,ZHX2
GO Biological Process	GO:0048844	artery morphogenesis	149	8.06231e-05	1	0.00698932	3.64379	3.56771	13	0.0108772	0.0396341	140	1.16309e-06	0.0150236	0.000107312	6.2367	1.76375	11	58	0.0192644	0.189655	10:34155781,14:54369315,17:56199906,17:56683253,1:170795774,1:213669130,1:218793534,20:10648481,20:11221637,2:202544013,3:64402752,6:21888286,6:44107982	ADAMTS9,BMP4,BMPR2,JAG1,NOG,NRP1,PROX1,PRRX1,SOX4,TGFB2,VEGFA
GO Biological Process	GO:0048738	cardiac muscle tissue development	150	8.10943e-05	1	0.0069833	2.60426	8.06372	21	0.0245845	0.0640244	120	1.88585e-07	0.00243595	2.02996e-05	4.11055	4.62225	19	152	0.033275	0.125	10:21423595,13:22409621,14:54369315,15:85181599,17:56199906,17:56683253,18:8805761,1:213669130,1:218793534,1:22043837,1:227956357,20:56920091,20:6608452,20:7123941,3:55460051,3:64402752,4:145229127,5:138052551,5:88885292,6:44107982,6:55896846	ADAMTS9,AKAP13,BMP2,BMP4,BMP5,BMP7,CDC42,MEF2C,NDUFV2,NEBL,NOG,PROX1,SGCG,SMAD1,TGFB2,VEGFA,WNT3A,WNT5A,WNT8A
GO Biological Process	GO:2000027	regulation of organ morphogenesis	151	8.16842e-05	1	0.00698751	2.31317	11.24	26	0.0342683	0.0792683	153	2.40031e-06	0.0310048	0.000202646	3.03752	7.57198	23	249	0.0402802	0.0923695	10:68871873,11:86930962,14:54369315,14:59394486,17:56199906,17:56683253,17:71445136,17:72029668,1:218793534,1:22043837,1:227956357,20:56920091,20:6608452,20:7123941,2:202111695,2:202544013,3:55460051,3:64402752,4:154268230,4:87741338,5:44441601,6:127114919,6:44107982,6:44842621,7:18727720,8:69030255	BMP2,BMP4,BMP7,BMPR2,CDC42,DAAM1,DMP1,FGF10,FZD4,FZD7,NOG,PRICKLE2,RSPO3,RUNX2,SFRP2,SOX9,STOX1,SULF1,TGFB2,TWIST1,VEGFA,WNT3A,WNT5A
GO Biological Process	GO:0072358	cardiovascular system development	152	9.85552e-05	1	0.00837525	1.86729	21.957	41	0.066942	0.125	113	1.38296e-07	0.00178637	1.58086e-05	2.55022	14.9007	38	490	0.0665499	0.077551	10:34155781,11:2562522,11:68424878,11:86930962,12:77608494,13:22409621,14:54369315,14:68386866,15:60622622,16:82737470,17:56199906,17:56683253,19:57330083,1:170795774,1:213669130,1:218793534,1:22043837,20:10648481,20:11221637,2:19330880,2:202544013,2:205758518,2:219102140,2:236639195,2:65750729,3:184628672,3:64402752,4:154268230,4:158984927,4:176654036,5:171701460,5:44441601,5:88885292,6:12711491…	ACKR3,ADAMTS9,ANGPT1,ANGPT2,BMP4,BMPER,BMPR2,CDC42,CDH13,E2F7,EPHB3,FGF10,FGF18,FGF9,FZD4,IHH,JAG1,KCNQ1,LRP5,MEF2C,MEIS1,NOG,NRP1,NRP2,OSR1,PROX1,PRRX1,RAPGEF2,RORA,RSPO3,SFRP2,SOX4,TCF21,TGFB2,VEGFA,VEGFC,ZFP36L1,ZNF304
GO Biological Process	GO:0061333	renal tubule morphogenesis	153	9.89295e-05	1	0.00835211	3.19698	4.69193	15	0.0143047	0.0457317	171	5.12537e-06	0.0662044	0.00038716	5.39893	2.03744	11	67	0.0192644	0.164179	14:54369315,17:56199906,17:56683253,17:71445136,17:72029668,20:6608452,20:7123941,2:19330880,3:197486050,5:2273221,5:73282619,5:88885292,6:133315673,9:95514471,9:95790981	BMP2,BMP4,DLG1,FOXD1,IRX2,MEF2C,NOG,OSR1,PTCH1,SOX9,TCF21
GO Biological Process	GO:0071773	cellular response to BMP stimulus	154	0.000105971	1	0.0088885	3.17673	4.72183	15	0.0143958	0.0457317	286	8.29226e-05	1	0.00374514	3.75822	3.193	12	105	0.0210158	0.114286	14:54369315,17:56199906,17:56683253,17:71445136,17:72029668,1:218793534,20:56920091,20:6608452,20:7123941,2:202544013,4:145229127,5:174391696,6:44842621,6:55896846,8:95836948	BMP2,BMP4,BMP5,BMP7,BMPR2,GDF6,MSX2,NOG,RUNX2,SMAD1,SOX9,TGFB2
GO Biological Process	GO:0048593	camera-type eye morphogenesis	155	0.000106027	1	0.00883582	2.80513	6.41682	18	0.0195635	0.054878	121	1.89299e-07	0.00244517	2.0208e-05	4.82707	3.31464	16	109	0.028021	0.146789	11:68424878,14:54369315,17:71445136,17:72029668,17:74061448,1:213669130,1:227956357,20:10648481,20:11221637,20:56920091,21:40189451,2:219102140,2:6356273,2:65750729,3:55460051,6:44107982,7:121176275,7:18727720	BMP4,BMP7,DSCAM,IHH,JAG1,LRP5,MEIS1,PROX1,SDK2,SOX11,SOX9,TWIST1,VEGFA,WNT16,WNT5A,WNT9A
GO Biological Process	GO:0001944	vasculature development	156	0.000122927	1	0.0101785	1.86556	21.4413	40	0.0653698	0.121951	126	2.48081e-07	0.00320446	2.54322e-05	2.52957	14.627	37	481	0.0647986	0.0769231	10:34155781,11:68424878,11:86930962,12:77608494,13:22409621,14:54369315,14:68386866,15:60622622,16:82737470,17:56199906,17:56683253,19:57330083,1:170795774,1:213669130,1:218793534,1:22043837,20:10648481,20:11221637,2:19330880,2:202544013,2:205758518,2:219102140,2:236639195,2:65750729,3:184628672,3:64402752,4:154268230,4:158984927,4:176654036,5:171701460,5:44441601,5:88885292,6:127114919,6:1333156…	ACKR3,ADAMTS9,ANGPT1,ANGPT2,BMP4,BMPER,BMPR2,CDC42,CDH13,E2F7,EPHB3,FGF10,FGF18,FGF9,FZD4,IHH,JAG1,LRP5,MEF2C,MEIS1,NOG,NRP1,NRP2,OSR1,PROX1,PRRX1,RAPGEF2,RORA,RSPO3,SFRP2,SOX4,TCF21,TGFB2,VEGFA,VEGFC,ZFP36L1,ZNF304
GO Biological Process	GO:0060272	embryonic skeletal joint morphogenesis	157	0.000124234	1	0.0102212	8.02177	0.747964	6	0.00228038	0.0182927	210	1.69505e-05	0.21895	0.00104262	13.7018	0.364914	5	12	0.00875657	0.416667	14:54369315,17:56199906,17:56683253,20:56920091,2:19330880,3:157767987	BMP4,BMP7,NOG,OSR1,SHOX2
GO Biological Process	GO:0030947	regulation of vascular endothelial growth factor receptor signaling pathway	158	0.000126815	1	0.0103675	6.48458	1.07948	7	0.00329111	0.0213415	190	9.21618e-06	0.119045	0.000626555	8.8535	0.790648	7	26	0.0122592	0.269231	10:93190051,11:86930962,13:22409621,4:176654036,5:171701460,5:44441601,6:44107982	FGF10,FGF18,FGF9,FZD4,MYOF,VEGFA,VEGFC
GO Biological Process	GO:0051147	regulation of muscle cell differentiation	159	0.000130883	1	0.0106328	2.66668	7.12496	19	0.0217224	0.0579268	269	6.01931e-05	0.777514	0.00289039	3.11332	5.13921	16	169	0.028021	0.0946746	11:27552150,14:54369315,14:68386866,15:85181599,17:71445136,17:72029668,19:47728989,1:213669130,1:22043837,1:227956357,20:6608452,20:7123941,2:202111695,2:71578392,3:157767987,5:88885292,7:18727720,9:116197452,9:116637452	AKAP13,BDNF,BMP2,BMP4,CDC42,CYP26B1,EHD2,FZD7,HDAC9,MEF2C,PROX1,SHOX2,SOX9,TRIM32,WNT3A,ZFP36L1
GO Biological Process	GO:0042733	embryonic digit morphogenesis	160	0.000131741	1	0.0106356	3.46521	3.75158	13	0.0114377	0.0396341	127	3.6125e-07	0.00466626	3.67422e-05	6.2637	1.9158	12	63	0.0210158	0.190476	11:44309959,11:68424878,14:54369315,17:56199906,17:56683253,2:111682100,2:19330880,2:219102140,3:55460051,4:126988711,4:154268230,5:174391696,7:18727720	ALX4,BCL2L11,BMP4,IHH,INTU,LRP5,MSX2,NOG,OSR1,SFRP2,TWIST1,WNT5A
GO Biological Process	GO:0042474	middle ear morphogenesis	161	0.000135008	1	0.0108317	6.41818	1.09065	7	0.00332516	0.0213415	203	1.4905e-05	0.192528	0.000948415	10.3846	0.577781	6	19	0.0105079	0.31579	17:56199906,17:56683253,17:74061448,1:170795774,2:118432725,2:19330880,7:155290753	INSIG1,INSIG2,NOG,OSR1,PRRX1,RPL38
GO Biological Process	GO:0060284	regulation of cell development	162	0.000140302	1	0.0111869	1.58926	39.6411	63	0.120857	0.192073	60	1.09584e-09	1.4155e-05	2.35916e-07	2.36344	24.5405	58	807	0.101576	0.0718711	10:127474707,10:34155781,10:81825156,10:90199831,11:27552150,12:65927111,12:79509689,14:54369315,14:98419791,15:48609223,15:85181599,16:87226193,17:14396575,17:30148361,17:56199906,17:56683253,17:71445136,17:72029668,18:43941672,1:170795774,1:213669130,1:22043837,1:221057284,1:227956357,20:10648481,20:11221637,20:56920091,20:6608452,20:7123941,21:40189451,22:19587218,2:144924652,2:202544013,2:231…	AKAP13,BCL11A,BCL11B,BDNF,BMP2,BMP4,BMP5,BMP7,BMPR2,CARMIL1,CDC42,CLDN5,DOCK1,DSCAM,DUSP10,EPHA3,EPHB3,FBN1,FBXO31,FERD3L,GDF6,HDAC9,IL6,JAG1,KANK1,KIF20B,KLF4,LLPH,MEF2C,MEIS1,NOG,NPPC,NR2F1,NRG3,NRP1,PCP4,PMP22,PPP3CA,PROX1,PRRX1,RAPGEF2,RFX3,RTN4,SEMA3A,SFRP2,SHOX2,SLC6A4,SOX11,SOX9,SYT1,SYT4,TRIM32,VEGFA,VEGFC,WNT3A,WNT5A,ZEB2,ZHX2
GO Biological Process	GO:0072171	mesonephric tubule morphogenesis	163	0.000141923	1	0.0112467	3.43866	3.78055	13	0.011526	0.0396341	233	2.8038e-05	0.362167	0.00155437	5.58415	1.61171	9	53	0.0157618	0.169811	14:54369315,17:56199906,17:56683253,17:71445136,17:72029668,20:6608452,20:7123941,2:19330880,3:197486050,5:73282619,6:133315673,9:95514471,9:95790981	BMP2,BMP4,DLG1,FOXD1,NOG,OSR1,PTCH1,SOX9,TCF21
GO Biological Process	GO:0010717	regulation of epithelial to mesenchymal transition	164	0.000145663	1	0.0114727	3.24168	4.31875	14	0.0131669	0.0426829	166	4.45395e-06	0.0575317	0.000346576	4.9951	2.40235	12	79	0.0210158	0.151899	10:29225202,12:85182714,14:54369315,17:56199906,17:56683253,1:218793534,20:22077868,20:56920091,20:6608452,20:7123941,3:88992873,4:154268230,6:55896846,7:18727720	ALX1,BAMBI,BMP2,BMP4,BMP5,BMP7,EPHA3,FOXA2,NOG,SFRP2,TGFB2,TWIST1
GO Biological Process	GO:0061061	muscle structure development	165	0.00014611	1	0.0114382	1.90708	19.4014	37	0.0591506	0.112805	159	3.31245e-06	0.042787	0.0002691	2.40618	13.7147	33	451	0.0577934	0.0731707	10:126268427,10:21423595,10:27699369,10:93190051,11:44309959,13:22409621,14:54369315,15:60622622,15:68335825,15:85181599,17:31502604,17:56199906,17:56683253,17:71445136,17:72029668,1:213669130,1:218793534,1:221057284,1:227956357,20:10648481,20:11221637,20:6608452,20:7123941,22:38219529,2:48069351,2:6356273,3:157767987,3:55460051,4:100709145,5:138052551,5:44441601,5:88885292,6:133315673,6:44107982…	ADAM12,AKAP13,ALX4,BMP2,BMP4,CAVIN4,COPRS,ETV1,FGF10,FOXN2,HLX,ITGA11,JAG1,MAFF,MEF2C,MKX,MYOF,NEBL,NOG,PPP3CA,PROX1,RORA,SGCG,SHOX2,SOX11,SOX9,TCF21,TGFB2,TWIST1,VEGFA,WNT3A,WNT5A,WNT8A
GO Biological Process	GO:0003206	cardiac chamber morphogenesis	166	0.000150615	1	0.0117198	2.63713	7.2048	19	0.0219658	0.0579268	111	1.33736e-07	0.00172746	1.55627e-05	4.65862	3.64914	17	120	0.0297723	0.141667	10:34155781,14:54369315,17:56199906,17:56683253,1:213669130,1:218793534,20:10648481,20:11221637,20:56920091,2:202544013,2:205758518,2:6356273,3:157767987,3:55460051,4:154268230,5:174391696,5:88885292,6:21888286,6:55896846	BMP4,BMP5,BMP7,BMPR2,JAG1,MEF2C,MSX2,NOG,NRP1,NRP2,PROX1,SFRP2,SHOX2,SOX11,SOX4,TGFB2,WNT5A
GO Biological Process	GO:0014706	striated muscle tissue development	167	0.000151019	1	0.0116809	2.1842	12.3615	27	0.0376876	0.0823171	135	7.85482e-07	0.0101461	7.51561e-05	3.05617	8.18017	25	269	0.0437828	0.0929368	10:21423595,13:22409621,14:54369315,15:85181599,17:56199906,17:56683253,18:8805761,1:213669130,1:218793534,1:22043837,1:221057284,1:227956357,20:56920091,20:6608452,20:7123941,22:38219529,2:48069351,2:6356273,3:55460051,3:64402752,4:100709145,4:145229127,5:138052551,5:88885292,6:133315673,6:44107982,6:55896846	ADAMTS9,AKAP13,BMP2,BMP4,BMP5,BMP7,CDC42,FOXN2,HLX,MAFF,MEF2C,NDUFV2,NEBL,NOG,PPP3CA,PROX1,SGCG,SMAD1,SOX11,TCF21,TGFB2,VEGFA,WNT3A,WNT5A,WNT8A
GO Biological Process	GO:0072078	nephron tubule morphogenesis	168	0.000155614	1	0.0119647	3.22067	4.34692	14	0.0132528	0.0426829	216	1.87271e-05	0.241897	0.0011199	5.21975	1.9158	10	63	0.0175131	0.15873	14:54369315,17:56199906,17:56683253,17:71445136,17:72029668,20:6608452,20:7123941,2:19330880,3:197486050,5:2273221,5:73282619,6:133315673,9:95514471,9:95790981	BMP2,BMP4,DLG1,FOXD1,IRX2,NOG,OSR1,PTCH1,SOX9,TCF21
GO Biological Process	GO:0030182	neuron differentiation	169	0.000155843	1	0.0119114	1.52337	47.2636	72	0.144096	0.219512	35	3.71494e-12	4.79858e-08	1.37102e-09	2.46365	28.0072	69	921	0.120841	0.0749186	10:117506769,10:34155781,10:90199831,11:19931810,11:2562522,11:27552150,11:86930962,12:65927111,14:54369315,14:98419791,15:60622622,15:71912906,16:49271536,17:56199906,17:56683253,17:71445136,17:72029668,17:74061448,18:24676379,18:69807755,1:170795774,1:197719826,1:213669130,1:218793534,1:22043837,1:227956357,1:75183574,20:10648481,20:11221637,20:22077868,20:56920091,21:35134446,21:35550129,21:40…	APBB2,ARID1B,AUTS2,BCL11B,BDNF,BMP4,BMP7,BTBD3,CBLN1,CDC42,CDKN1C,CLIC5,CRB1,DBX1,DOK6,DSCAM,EMX2,EN1,EPHA3,EPHA5,EPHB3,ETV1,FOXA2,FOXD1,FZD4,FZD7,GJA1,HDAC9,HOXD1,IHH,IL6,ITGA1,JAG1,KIF20B,LHX8,LLPH,LMX1B,MEF2C,NOG,NR2E3,NRP1,NRP2,PARD3,PROX1,PRRX1,PTCH1,RAPGEF2,RORA,RTN4,RUNX1,RUNX2,SATB2,SDK2,SEMA3A,SOX11,SOX4,SOX9,STRN,TGFB2,TMC1,TRIM32,VEGFA,WNT16,WNT3A,WNT5A,WNT8A,WNT9A,ZEB2,ZNF521
GO Biological Process	GO:0071300	cellular response to retinoic acid	170	0.000157884	1	0.0119964	3.62479	3.31054	12	0.0100931	0.0365854	179	5.94882e-06	0.0768409	0.000429279	5.31954	2.06785	11	68	0.0192644	0.161765	11:86930962,17:30148361,17:71445136,17:72029668,1:227956357,2:19330880,2:202111695,2:71578392,3:55460051,3:88992873,9:107655935,9:108090483	CYP26B1,EPHA3,FZD4,FZD7,KLF4,OSR1,SLC6A4,SOX9,WNT3A,WNT5A,WNT9A
GO Biological Process	GO:0008284	positive regulation of cell proliferation	171	0.000158546	1	0.0119763	1.66967	31.7427	53	0.0967766	0.161585	209	1.61794e-05	0.208989	0.000999949	1.8846	26.0002	49	855	0.0858144	0.0573099	10:29225202,10:34155781,10:68871873,10:90199831,11:104658441,11:68424878,11:69143386,12:65511346,12:65927111,13:22409621,14:54369315,16:82737470,17:56199906,17:56683253,17:71445136,17:72029668,19:57330083,1:170795774,1:213669130,1:218793534,1:22043837,1:221057284,1:227956357,20:6608452,20:7123941,2:103975853,2:19330880,2:196031046,2:202111695,2:202544013,2:205758518,2:216566838,2:219102140,2:5473…	BAMBI,BMP2,BMP4,BMP5,BMPR2,CCND1,CDC42,CDH13,DLG1,DLX6,FGF10,FGF18,FGF9,FOXP1,FZD7,HLX,HMGA2,IGFBP2,IHH,IL6,KIF20B,LRP5,MAB21L2,MEF2C,NDUFS4,NOG,NRP1,NRP2,OSR1,PDGFD,POU3F3,PROX1,PRRX1,RTN4,RUNX2,SFRP2,SHOX2,SLC39A10,SOX11,SOX4,SOX9,STOX1,TGFB2,TWIST1,VEGFA,VEGFC,WNT3A,WNT5A,ZNF304
GO Biological Process	GO:0048569	post-embryonic animal organ development	172	0.000163067	1	0.0122462	7.62502	0.786883	6	0.00239903	0.0182927	268	5.95728e-05	0.769502	0.00287128	10.9615	0.456143	5	15	0.00875657	0.333333	14:98419791,15:48609223,2:111682100,6:44107982,9:107655935,9:108090483	BCL11B,BCL2L11,FBN1,KLF4,VEGFA
GO Biological Process	GO:0090100	positive regulation of transmembrane receptor protein serine/threonine kinase signaling pathway	173	0.000168689	1	0.0125951	3.19515	4.38164	14	0.0133586	0.0426829	148	1.74187e-06	0.0224998	0.000152026	4.65032	3.01055	14	99	0.0245184	0.141414	11:2562522,13:22409621,14:54369315,1:218793534,20:56920091,20:6608452,20:7123941,2:202544013,2:6356273,5:174391696,5:73282619,6:55896846,8:69030255,8:95836948	BMP2,BMP4,BMP5,BMP7,BMPR2,CDKN1C,FERMT1,FGF9,FOXD1,GDF6,MSX2,SOX11,SULF1,TGFB2
GO Biological Process	GO:0060993	kidney morphogenesis	174	0.000170816	1	0.0126806	2.90798	5.5021	16	0.0167747	0.0487805	177	5.82074e-06	0.0751866	0.000424783	4.87176	2.46317	12	81	0.0210158	0.148148	14:54369315,17:56199906,17:56683253,17:71445136,17:72029668,20:6608452,20:7123941,2:19330880,3:197486050,5:2273221,5:44441601,5:73282619,6:133315673,6:21888286,9:95514471,9:95790981	BMP2,BMP4,DLG1,FGF10,FOXD1,IRX2,NOG,OSR1,PTCH1,SOX4,SOX9,TCF21
GO Biological Process	GO:0001525	angiogenesis	175	0.000172234	1	0.0127128	2.16617	12.4644	27	0.0380012	0.0823171	161	3.49377e-06	0.0451291	0.000280305	2.81545	8.87959	25	292	0.0437828	0.0856164	10:34155781,12:77608494,13:22409621,14:54369315,15:60622622,16:82737470,19:57330083,1:218793534,1:22043837,20:10648481,20:11221637,2:205758518,2:219102140,2:236639195,2:65750729,3:184628672,4:154268230,4:176654036,5:171701460,5:44441601,6:127114919,6:133315673,6:44107982,7:33219926,7:33946839,8:107402390,8:6512588	ACKR3,ANGPT1,ANGPT2,BMP4,BMPER,CDC42,CDH13,E2F7,EPHB3,FGF10,FGF18,FGF9,IHH,JAG1,MEIS1,NRP1,NRP2,RORA,RSPO3,SFRP2,TCF21,TGFB2,VEGFA,VEGFC,ZNF304
GO Biological Process	GO:0006366	transcription from RNA polymerase II promoter	176	0.000173467	1	0.0127311	1.70713	28.7032	49	0.0875097	0.14939	263	5.58396e-05	0.72128	0.00274251	1.83578	25.0575	46	824	0.0805604	0.0558252	11:44309959,11:69143386,12:24137871,12:65511346,12:65927111,12:85182714,14:98419791,15:36256955,15:60622622,15:71912906,16:4249988,17:71445136,17:72029668,1:150398972,1:47639944,20:22077868,20:39934603,20:56920091,21:35134446,21:35550129,21:38653325,22:38219529,2:144924652,2:199256438,2:202544013,2:6356273,2:65750729,2:70294383,3:147502874,3:148162089,4:138808273,4:145229127,4:184341034,5:7328261…	ALX1,ALX4,BCL11B,BMPR2,CCND1,CDC5L,CREB5,EBF2,ERG,ETV1,FOXD1,FOXD2,GLIS3,HMGA2,HNF4G,HSF2,ICE2,IRF2,KLF4,MAFB,MAFF,MEF2C,MEIS1,MEIS2,NOCT,NR2E3,NR2F1,PAX1,RORA,RPRD2,RUNX1,RUNX2,SATB2,SMAD1,SNRPG,SOX11,SOX4,SOX5,SOX9,SUPT3H,TAF8,TCF21,TFAP2C,TFAP4,ZEB2,ZIC1
GO Biological Process	GO:0001707	mesoderm formation	177	0.00017668	1	0.0128936	3.58014	3.35182	12	0.010219	0.0365854	334	0.000185498	1	0.00717388	4.41731	2.03744	9	67	0.0157618	0.134328	12:65511346,12:65927111,14:54369315,17:56199906,17:56683253,1:227956357,20:56920091,2:202544013,3:55460051,4:145229127,9:107655935,9:108090483	BMP4,BMP7,BMPR2,HMGA2,KLF4,NOG,SMAD1,WNT3A,WNT5A
GO Biological Process	GO:0030509	BMP signaling pathway	178	0.000179261	1	0.0130085	3.35623	3.8734	13	0.0118091	0.0396341	293	8.83509e-05	1	0.00389498	4.01921	2.73686	11	90	0.0192644	0.122222	14:54369315,17:56199906,17:56683253,1:218793534,20:56920091,20:6608452,20:7123941,2:202544013,4:145229127,5:174391696,6:44842621,6:55896846,8:95836948	BMP2,BMP4,BMP5,BMP7,BMPR2,GDF6,MSX2,NOG,RUNX2,SMAD1,TGFB2
GO Biological Process	GO:0035136	forelimb morphogenesis	179	0.00018371	1	0.0132569	4.17318	2.39625	10	0.00730565	0.0304878	123	2.3281e-07	0.0030072	2.44488e-05	8.2211	1.21638	10	40	0.0175131	0.25	11:44309959,16:53525165,1:227956357,2:118432725,2:19330880,3:157767987,5:174391696,6:44842621,7:18727720,8:73491886	ALX4,EN1,MSX2,OSR1,RDH10,RPGRIP1L,RUNX2,SHOX2,TWIST1,WNT9A
GO Biological Process	GO:0090287	regulation of cellular response to growth factor stimulus	180	0.000186016	1	0.0133487	2.19465	11.847	26	0.0361188	0.0792683	129	4.02393e-07	0.00519772	4.02924e-05	3.26126	7.35911	24	242	0.0420315	0.0991735	10:29225202,10:93190051,11:2562522,11:86930962,13:22409621,14:54369315,15:48609223,17:56199906,17:56683253,1:3339686,20:6608452,2:202544013,2:6356273,3:55460051,4:154268230,4:176654036,5:128465630,5:171701460,5:174391696,5:44441601,5:73282619,6:44107982,6:44842621,7:33219926,7:33946839,8:69030255	BAMBI,BMP4,BMPER,BMPR2,CDKN1C,FBN1,FBN2,FERMT1,FGF10,FGF18,FGF9,FOXD1,FZD4,MSX2,MYOF,NOG,PRDM16,RUNX2,SFRP2,SOX11,SULF1,VEGFA,VEGFC,WNT5A
GO Biological Process	GO:0080135	regulation of cellular response to stress	181	0.000186776	1	0.0133292	1.82806	21.8811	40	0.0667107	0.121951	332	0.000174717	1	0.00679765	1.90634	18.8843	36	621	0.0630473	0.057971	10:128996438,11:86930962,12:53305090,12:65511346,12:65927111,12:79509689,15:68335825,15:85181599,17:2213504,1:170795774,1:218793534,1:219824096,1:22043837,1:221057284,20:56920091,20:6608452,20:7123941,2:111682100,2:144924652,2:202111695,2:236639195,2:65750729,3:169087874,3:197486050,3:55460051,4:154268230,4:186091366,5:44441601,6:125914054,6:133315673,6:44107982,7:116680832,7:121176275,7:18727720…	AAAS,ACKR3,BCL2L11,BMP2,BMP7,CDC42,DLG1,DUSP10,EYA4,FEM1B,FGF10,FZD4,FZD7,GDF6,HIC1,HMGA2,KLF4,MECOM,MET,MGMT,NCOA7,PAWR,PDE8A,PRRX1,SFRP2,SLC30A10,SPRED2,STK3,TGFB2,TLR3,TRIM32,TWIST1,VEGFA,WNT16,WNT5A,ZEB2
GO Biological Process	GO:0072088	nephron epithelium morphogenesis	182	0.000188349	1	0.0133676	3.16048	4.42971	14	0.0135052	0.0426829	225	2.48399e-05	0.320857	0.00142603	5.05914	1.97662	10	65	0.0175131	0.153846	14:54369315,17:56199906,17:56683253,17:71445136,17:72029668,20:6608452,20:7123941,2:19330880,3:197486050,5:2273221,5:73282619,6:133315673,9:95514471,9:95790981	BMP2,BMP4,DLG1,FOXD1,IRX2,NOG,OSR1,PTCH1,SOX9,TCF21
GO Biological Process	GO:0072028	nephron morphogenesis	183	0.000190438	1	0.013442	3.15702	4.43455	14	0.01352	0.0426829	237	2.84893e-05	0.367997	0.00155273	4.98249	2.00703	10	66	0.0175131	0.151515	14:54369315,17:56199906,17:56683253,17:71445136,17:72029668,20:6608452,20:7123941,2:19330880,3:197486050,5:2273221,5:73282619,6:133315673,9:95514471,9:95790981	BMP2,BMP4,DLG1,FOXD1,IRX2,NOG,OSR1,PTCH1,SOX9,TCF21
GO Biological Process	GO:0031076	embryonic camera-type eye development	184	0.000195629	1	0.0137334	4.57889	1.96554	9	0.00599251	0.027439	142	1.21373e-06	0.0156777	0.000110406	7.99891	1.12515	9	37	0.0157618	0.243243	1:213669130,20:56920091,2:219102140,2:6356273,3:55460051,5:44441601,7:121176275,7:18727720,8:73491886	BMP7,FGF10,IHH,PROX1,RDH10,SOX11,TWIST1,WNT16,WNT5A
GO Biological Process	GO:0061626	pharyngeal arch artery morphogenesis	185	0.000204005	1	0.014244	9.58451	0.521675	5	0.00159047	0.0152439	229	2.7532e-05	0.355631	0.00155298	18.7911	0.212867	4	7	0.00700525	0.571429	14:54369315,17:56199906,17:56683253,1:218793534,2:202544013	BMP4,BMPR2,NOG,TGFB2
GO Biological Process	GO:0030097	hemopoiesis	186	0.000207706	1	0.0144244	1.93661	17.5564	34	0.0535256	0.103659	345	0.000223411	1	0.00836462	1.99494	15.5393	31	511	0.0542907	0.0606654	11:2562522,14:54369315,14:68386866,14:98419791,15:55609010,15:60622622,1:218793534,1:22043837,1:227956357,20:10648481,20:11221637,20:22077868,20:39934603,21:35134446,21:35550129,2:181135250,2:202111695,2:219102140,2:43425030,2:65750729,3:169087874,3:55460051,3:71101832,4:154268230,5:88885292,6:21888286,6:44107982,6:44842621,7:18727720,7:22779990,8:107402390,8:98870771,9:107655935,9:108090483	ANGPT1,BCL11B,BMP4,CDC42,CDKN1C,FOXP1,FZD7,HDAC9,IL6,ITGA4,JAG1,KLF4,MAFB,MECOM,MEF2C,MEIS1,NHEJ1,PAX1,PYGO1,RORA,RUNX1,RUNX2,SFRP2,SOX4,STK3,TGFB2,VEGFA,WNT3A,WNT5A,ZFP36L1,ZFP36L2
GO Biological Process	GO:0048048	embryonic eye morphogenesis	187	0.000213103	1	0.01472	4.5255	1.98873	9	0.0060632	0.027439	132	5.55146e-07	0.00717082	5.43244e-05	8.7047	1.03392	9	34	0.0157618	0.264706	15:48609223,1:213669130,20:56920091,2:219102140,2:6356273,3:55460051,5:128465630,7:121176275,7:18727720	BMP7,FBN1,FBN2,IHH,PROX1,SOX11,TWIST1,WNT16,WNT5A
GO Biological Process	GO:0060070	canonical Wnt signaling pathway	188	0.00021821	1	0.0149926	3.11456	4.49502	14	0.0137043	0.0426829	173	5.24111e-06	0.0676994	0.000391326	4.54784	2.8585	13	94	0.0227671	0.138298	11:68424878,11:69143386,11:86930962,1:22043837,1:227956357,1:55605313,1:56116300,2:202111695,3:177593205,3:55460051,5:138052551,6:21888286,9:107655935,9:108090483	CCND1,CDC42,FZD4,FZD7,KLF4,LRP5,PLPP3,SOX4,TBL1XR1,WNT3A,WNT5A,WNT8A,WNT9A
GO Biological Process	GO:0060896	neural plate pattern specification	189	0.000219807	1	0.0150225	13.9649	0.286433	4	0.000873272	0.0121951	976	0.0175149	1	0.231803	9.39555	0.212867	2	7	0.00350263	0.285714	17:56199906,17:56683253,9:95514471,9:95790981	NOG,PTCH1
GO Biological Process	GO:0048635	negative regulation of muscle organ development	190	0.000220239	1	0.0149727	4.0784	2.45194	10	0.00747543	0.0304878	261	5.56046e-05	0.718245	0.0027519	5.84612	1.36843	8	45	0.0140105	0.177778	14:54369315,17:56199906,17:56683253,20:6608452,20:7123941,2:202111695,2:65750729,6:122315506,7:18727720,7:22779990	BMP2,BMP4,FZD7,GJA1,IL6,MEIS1,NOG,TWIST1
GO Biological Process	GO:1905330	regulation of morphogenesis of an epithelium	191	0.000225221	1	0.0152313	2.55335	7.4412	19	0.0226866	0.0579268	243	3.19361e-05	0.412518	0.00169761	3.14065	5.4129	17	178	0.0297723	0.0955056	10:68871873,11:86930962,14:54369315,14:59394486,17:56199906,17:56683253,17:71445136,17:72029668,1:22043837,20:56920091,2:202111695,3:55460051,3:64402752,3:71101832,4:154268230,5:44441601,6:127114919,6:44107982,8:69030255	BMP4,BMP7,CDC42,DAAM1,FGF10,FOXP1,FZD4,FZD7,NOG,PRICKLE2,RSPO3,SFRP2,SOX9,STOX1,SULF1,VEGFA,WNT5A
GO Biological Process	GO:0002063	chondrocyte development	192	0.000247281	1	0.0166361	4.43382	2.02985	9	0.00618858	0.027439	117	1.52821e-07	0.00197399	1.68717e-05	11.958	0.66901	8	22	0.0140105	0.363636	17:71445136,17:72029668,2:202544013,3:157767987,4:154268230,5:171701460,5:174391696,6:44842621,8:69030255	BMPR2,FGF18,MSX2,RUNX2,SFRP2,SHOX2,SOX9,SULF1
GO Biological Process	GO:0043393	regulation of protein binding	193	0.00025856	1	0.0173048	2.60528	6.90905	18	0.0210642	0.054878	369	0.000300547	1	0.0105208	2.71212	5.89945	16	194	0.028021	0.0824742	10:29225202,10:34155781,11:27552150,14:54369315,16:53525165,17:56199906,17:56683253,1:22043837,1:227956357,20:6608452,20:7123941,2:181135250,3:55460051,4:158984927,5:88885292,8:107402390,8:122801535,8:98870771	AKTIP,ANGPT1,BAMBI,BDNF,BMP2,BMP4,CDC42,DERL1,ITGA4,MEF2C,NOG,NRP1,RAPGEF2,STK3,WNT3A,WNT5A
GO Biological Process	GO:0010942	positive regulation of cell death	194	0.000269964	1	0.0179749	1.81165	21.5273	39	0.0656321	0.118902	373	0.00033951	1	0.0117572	1.84112	19.5533	36	643	0.0630473	0.0559876	10:126268427,10:79381769,12:120478752,12:65511346,12:65927111,12:79509689,14:54369315,15:85181599,16:4249988,17:1023500,17:69610865,17:70079183,1:218793534,1:22043837,1:227956357,1:3339686,20:56920091,20:6608452,20:7123941,2:111682100,3:55460051,3:88992873,4:154268230,4:158984927,4:186091366,4:41004084,5:174391696,5:52609834,5:80994112,5:88885292,6:110794735,6:155021463,6:159996173,6:21888286,7:2…	ABR,AKAP13,APBB2,ARHGEF16,BCL2L11,BMP2,BMP4,BMP7,C3orf38,CDC42,CDK19,DAPK1,DLC1,DYNLL1,FANK1,HMGA2,IGF2R,IL6,ITGA1,MAP2K6,MEF2C,MSX2,PAWR,PNMA2,PPIF,RAPGEF2,RASGRF2,SFRP2,SOX4,STK3,TFAP4,TGFB2,TIAM2,TLR3,WNT3A,WNT5A
GO Biological Process	GO:0009913	epidermal cell differentiation	195	0.000274124	1	0.0181582	2.90479	5.16388	15	0.0157435	0.0457317	2953	0.217041	1	0.949379	1.29807	9.2445	12	304	0.0210158	0.0394737	14:98419791,1:22043837,20:10648481,20:11221637,2:71578392,3:55460051,4:126988711,4:168581762,6:45759843,7:121176275,9:107655935,9:108090483,9:72909868,9:95514471,9:95790981	BCL11B,CDC42,CLIC5,CYP26B1,INTU,JAG1,KLF4,PALLD,PTCH1,TMC1,WNT16,WNT5A
GO Biological Process	GO:0007162	negative regulation of cell adhesion	196	0.000275413	1	0.0181506	2.37791	8.83129	21	0.0269247	0.0640244	301	0.000104009	1	0.00446339	2.6701	7.11583	19	234	0.033275	0.0811966	11:65639398,11:86930962,12:79509689,14:54369315,16:77490713,16:82737470,18:70471415,1:221057284,20:6608452,20:7123941,21:40189451,2:202111695,2:219102140,3:114378594,3:197486050,8:107402390,8:13160639,8:6512588,9:107655935,9:108090483,9:238389	ADAMTS18,ANGPT1,ANGPT2,BMP2,BMP4,CDH13,DLC1,DLG1,DSCAM,FZD4,FZD7,HLX,IHH,KANK1,KLF4,PAWR,SIPA1,SOCS6,TIGIT
GO Biological Process	GO:0048332	mesoderm morphogenesis	197	0.000278574	1	0.0182657	3.40317	3.52612	12	0.0107504	0.0365854	346	0.000232993	1	0.00869819	4.28927	2.09826	9	69	0.0157618	0.130435	12:65511346,12:65927111,14:54369315,17:56199906,17:56683253,1:227956357,20:56920091,2:202544013,3:55460051,4:145229127,9:107655935,9:108090483	BMP4,BMP7,BMPR2,HMGA2,KLF4,NOG,SMAD1,WNT3A,WNT5A
GO Biological Process	GO:0070167	regulation of biomineral tissue development	198	0.00029412	1	0.0191876	3.38246	3.54771	12	0.0108162	0.0365854	292	8.76352e-05	1	0.00387666	4.38459	2.28072	10	75	0.0175131	0.133333	14:54369315,17:71445136,17:72029668,20:56920091,20:6608452,20:7123941,2:19330880,2:202544013,4:87741338,5:128465630,5:88885292,7:18727720	BMP2,BMP4,BMP7,BMPR2,DMP1,FBN2,MEF2C,OSR1,SOX9,TWIST1
GO Biological Process	GO:0007420	brain development	199	0.000304359	1	0.0197558	1.62553	32.6047	53	0.0994047	0.161585	87	1.69943e-08	0.000219516	2.52317e-06	2.38716	20.5264	49	675	0.0858144	0.0725926	10:117506769,10:27699369,10:34155781,10:81825156,11:86930962,12:120478752,12:79509689,13:22409621,14:54369315,14:98419791,15:60622622,16:49271536,16:53525165,17:1023500,17:2213504,17:30148361,17:56199906,17:56683253,18:43941672,1:213669130,1:22043837,1:227956357,1:75183574,20:11221637,20:39934603,20:56920091,20:6608452,20:7123941,2:103975853,2:111682100,2:118432725,2:144924652,2:199256438,2:20254…	ABR,BCL11B,BCL2L11,BMP2,BMP4,BMP5,BMP7,BMPR2,BTBD3,CBLN1,CDC42,DLC1,DYNLL1,EMX2,EN1,EPHA5,EPHB3,FGF10,FGF9,FZD4,HTR5A,LHX8,MAFB,MCPH1,METTL14,NDUFS4,NOG,NRG3,NRP1,POU3F3,PROX1,PTCH1,RAB18,RAPGEF2,RORA,RPGRIP1L,RTN4,SATB2,SEMA3A,SLC6A4,SLC7A11,SMAD1,SRR,SYT1,SYT4,WNT3A,WNT5A,ZEB2,ZIC1
GO Biological Process	GO:0045786	negative regulation of cell cycle	200	0.000310762	1	0.0200705	1.94014	16.4937	32	0.0502855	0.097561	556	0.00193644	1	0.0449875	1.76798	16.9685	30	558	0.0525394	0.0537634	10:90199831,11:2562522,11:65639398,11:69143386,12:65511346,12:65927111,12:77608494,14:54369315,14:68386866,16:4249988,16:87226193,17:69610865,17:70079183,19:47728989,1:218793534,1:227956357,20:56920091,20:6608452,20:7123941,2:231836713,2:43425030,2:6356273,3:197486050,3:37793686,4:38007999,4:41004084,5:15745022,5:44441601,6:21888286,6:44842621,8:6512588,9:87148363	APBB2,BMP2,BMP4,BMP7,CCND1,CDC5L,CDKN1C,CDKN3,CTDSPL,DLG1,E2F7,FBXL7,FBXO31,FGF10,GAS1,HMGA2,KIF20B,MAP2K6,MCPH1,NOP53,NPPC,PTTG2,SIPA1,SOX11,SOX4,TFAP4,TGFB2,WNT9A,ZFP36L1,ZFP36L2
GO Biological Process	GO:0061317	canonical Wnt signaling pathway involved in cardiac muscle cell fate commitment	201	0.000311139	1	0.0199949	79.3878	0.0251928	2	7.68073e-05	0.00609756	465	0.00092317	1	0.0256443	32.8844	0.0608191	2	2	0.00350263	1	1:227956357,5:138052551	WNT3A,WNT8A
GO Biological Process	GO:0098602	single organism cell adhesion	202	0.000311183	1	0.0198987	2.02124	14.3476	29	0.0437427	0.0884146	192	9.58167e-06	0.123767	0.000644617	2.44525	11.8597	29	390	0.0507881	0.074359	10:34155781,11:86930962,14:68386866,14:98419791,15:60622622,1:218793534,1:22043837,1:227956357,1:55605313,1:56116300,20:22077868,20:39934603,20:56920091,2:181135250,2:202111695,2:219102140,2:43425030,2:71578392,3:184628672,3:197486050,3:71101832,4:100709145,4:138808273,6:21888286,6:44842621,6:55896846,6:84872588,7:22779990,9:238389	BCL11B,BMP5,BMP7,CDC42,CYP26B1,DLG1,DOCK8,EPHB3,FOXP1,FZD4,FZD7,IHH,IL6,ITGA4,MAFB,NHEJ1,NRP1,NT5E,PAX1,PLPP3,PPP3CA,RORA,RUNX2,SLC7A11,SOX4,TGFB2,WNT3A,ZFP36L1,ZFP36L2
GO Biological Process	GO:0001101	response to acid chemical	203	0.000338187	1	0.021519	2.14825	11.6374	25	0.0354798	0.0762195	320	0.000131343	1	0.00530173	2.36357	9.73105	23	320	0.0402802	0.071875	10:128996438,11:104658441,11:65639398,11:86930962,11:95559062,17:30148361,17:71445136,17:72029668,1:227956357,2:118432725,2:19330880,2:202111695,2:216566838,2:60382339,2:71578392,3:55460051,3:88992873,5:138052551,6:122315506,6:159996173,7:22779990,9:107655935,9:108090483,9:95514471,9:95790981	BCL11A,CYP26B1,EPHA3,FZD4,FZD7,GJA1,IGF2R,IGFBP2,IL6,INSIG2,KLF4,MGMT,OSR1,PDGFD,PTCH1,SESN3,SIPA1,SLC6A4,SOX9,WNT3A,WNT5A,WNT8A,WNT9A
GO Biological Process	GO:1905114	cell surface receptor signaling pathway involved in cell-cell signaling	204	0.000348063	1	0.0220389	1.92735	16.6031	32	0.0506191	0.097561	206	1.53999e-05	0.198921	0.000965634	2.34331	12.8024	30	421	0.0525394	0.0712589	10:124874155,11:68424878,11:69143386,11:86930962,14:54369315,14:59394486,15:55609010,17:2213504,17:43882173,1:22043837,1:227956357,1:47639944,1:55605313,1:56116300,20:6608452,20:7123941,2:202111695,2:36917052,3:177593205,3:55460051,3:64402752,4:100709145,4:154268230,4:534692,5:138052551,5:88885292,6:127114919,6:146344834,6:21888286,7:121176275,9:107655935,9:108090483	BMP2,BMP4,CCND1,CDC42,DAAM1,FZD4,FZD7,GRM1,HIC1,KLF4,LRP5,MEF2C,MPP2,PDE6B,PLPP3,PPP3CA,PRICKLE2,PYGO1,RSPO3,SFRP2,SOX4,STRN,TBL1XR1,TRABD2B,WNT16,WNT3A,WNT5A,WNT8A,WNT9A,ZRANB1
GO Biological Process	GO:0060350	endochondral bone morphogenesis	205	0.000356063	1	0.0224354	3.83494	2.6076	10	0.00795	0.0304878	214	1.71898e-05	0.222041	0.00103758	5.91919	1.52048	9	50	0.0157618	0.18	14:54369315,17:71445136,17:72029668,2:202544013,2:219102140,2:231836713,3:157767987,5:171701460,5:88885292,6:44842621	BMP4,BMPR2,FGF18,IHH,MEF2C,NPPC,RUNX2,SHOX2,SOX9
GO Biological Process	GO:0032897	negative regulation of viral transcription	206	0.000361849	1	0.0226893	8.4501	0.591709	5	0.00180399	0.0152439	1371	0.0352365	1	0.331983	4.11055	0.729829	3	24	0.00525394	0.125	12:65511346,12:65927111,16:4249988,9:116197452,9:116637452	HMGA2,TFAP4,TRIM32
GO Biological Process	GO:0060675	ureteric bud morphogenesis	207	0.000364431	1	0.0227408	3.30153	3.63468	12	0.0110813	0.0365854	328	0.000161071	1	0.00634315	5.05914	1.5813	8	52	0.0140105	0.153846	14:54369315,17:56199906,17:56683253,17:71445136,17:72029668,20:6608452,20:7123941,3:197486050,5:73282619,6:133315673,9:95514471,9:95790981	BMP2,BMP4,DLG1,FOXD1,NOG,PTCH1,SOX9,TCF21
GO Biological Process	GO:0007498	mesoderm development	208	0.000377602	1	0.0234495	2.70444	5.91621	16	0.0180372	0.0487805	283	8.08834e-05	1	0.00369177	3.53304	3.67956	13	121	0.0227671	0.107438	12:65511346,12:65927111,14:54369315,14:68386866,17:56199906,17:56683253,17:74061448,1:227956357,20:56920091,2:19330880,2:202544013,3:55460051,4:145229127,6:44107982,9:107655935,9:108090483	BMP4,BMP7,BMPR2,HMGA2,KLF4,NOG,OSR1,RPL38,SMAD1,VEGFA,WNT3A,WNT5A,ZFP36L1
GO Biological Process	GO:0002064	epithelial cell development	209	0.000402411	1	0.0248706	2.43472	7.80378	19	0.023792	0.0579268	226	2.56562e-05	0.331402	0.00146638	3.19449	5.32167	17	175	0.0297723	0.0971429	14:54369315,14:98419791,15:68335825,17:71445136,17:72029668,1:213669130,1:22043837,20:10648481,20:11221637,2:219102140,3:55460051,4:158984927,4:168581762,5:59875552,6:45759843,6:55896846,7:116680832,9:4292083,9:72909868	BCL11B,BMP4,BMP5,CDC42,CLIC5,FEM1B,IHH,JAG1,MET,PALLD,PDE4D,PROX1,RAPGEF2,RFX3,SOX9,TMC1,WNT5A
GO Biological Process	GO:0001701	in utero embryonic development	210	0.00040946	1	0.0251857	2.1201	11.7919	25	0.035951	0.0762195	354	0.000250145	1	0.00912748	2.31136	9.51819	22	313	0.0385289	0.0702875	11:2562522,12:77608494,14:68386866,16:53525165,17:56199906,17:56683253,17:62839798,1:227956357,20:56920091,20:6608452,20:7123941,22:38219529,2:111682100,2:219102140,6:127114919,6:42086157,6:44107982,6:55896846,7:18727720,8:107402390,8:73491886,8:98870771,9:126634735,9:95514471,9:95790981	ANGPT1,BCL2L11,BMP2,BMP5,BMP7,CDKN1C,E2F7,IHH,LMX1B,MAFF,NOG,PTCH1,RDH10,RPGRIP1L,RSPO3,STK3,TAF8,TANC2,TWIST1,VEGFA,WNT3A,ZFP36L1
GO Biological Process	GO:0051090	regulation of sequence-specific DNA binding transcription factor activity	211	0.000424927	1	0.0260132	2.04345	13.2129	27	0.0402833	0.0823171	543	0.00170503	1	0.0405597	1.96452	11.7077	23	385	0.0402802	0.0597403	10:126268427,11:68424878,11:86930962,12:108341080,1:213669130,1:227956357,1:55605313,1:56116300,20:22077868,20:56920091,2:202111695,3:55460051,4:100709145,4:186091366,4:65079668,5:174391696,6:44107982,7:18727720,7:22779990,8:107402390,8:98870771,9:107655935,9:108090483,9:116197452,9:116637452,9:95514471,9:95790981	ABRA,BMP7,CMKLR1,EPHA5,FANK1,FOXA2,FZD4,IL6,KLF4,LRP5,MSX2,PLPP3,PPP3CA,PROX1,PTCH1,STK3,SUMO1,TLR3,TRIM32,TWIST1,VEGFA,WNT3A,WNT5A
GO Biological Process	GO:0048608	reproductive structure development	212	0.000436478	1	0.0265943	1.90186	16.8257	32	0.0512978	0.097561	197	1.1686e-05	0.150949	0.000766236	2.37719	12.62	30	415	0.0525394	0.0722892	11:2562522,11:69143386,11:86930962,12:77608494,13:22409621,14:54369315,14:68386866,15:68335825,17:56199906,17:56683253,17:71445136,17:72029668,1:218793534,1:75183574,20:56920091,2:111682100,2:19330880,2:202544013,3:197486050,3:55460051,4:154268230,4:186091366,5:44441601,6:122315506,6:127114919,6:133315673,6:44107982,6:55896846,8:73491886,8:98870771,9:95514471,9:95790981	BCL2L11,BMP4,BMP5,BMP7,BMPR2,CCND1,CDKN1C,DLG1,E2F7,FEM1B,FGF10,FGF9,FZD4,GJA1,LHX8,NOG,OSR1,PTCH1,RDH10,RSPO3,SFRP2,SOX9,STK3,TCF21,TFAP2C,TGFB2,TLR3,VEGFA,WNT5A,ZFP36L1
GO Biological Process	GO:1905314	semi-lunar valve development	213	0.000439904	1	0.0266772	6.31891	0.94953	6	0.00289491	0.0182927	289	8.44896e-05	1	0.00377631	10.2764	0.486553	5	16	0.00875657	0.3125	14:54369315,1:218793534,20:10648481,20:11221637,2:202544013,7:18727720	BMP4,BMPR2,JAG1,TGFB2,TWIST1
GO Biological Process	GO:0003209	cardiac atrium morphogenesis	214	0.000446647	1	0.0269595	4.5676	1.75147	8	0.00533984	0.0243902	244	3.22837e-05	0.417008	0.00170905	7.42551	0.942696	7	31	0.0122592	0.225806	17:56199906,17:56683253,1:213669130,1:218793534,2:202544013,3:157767987,3:55460051,6:21888286	BMPR2,NOG,PROX1,SHOX2,SOX4,TGFB2,WNT5A
GO Biological Process	GO:0001656	metanephros development	215	0.00045234	1	0.0271761	2.89301	4.83925	14	0.0147538	0.0426829	177	5.82074e-06	0.0751866	0.000424783	4.87176	2.46317	12	81	0.0210158	0.148148	14:54369315,15:48609223,17:71445136,17:72029668,20:56920091,2:103975853,2:19330880,5:2273221,5:44441601,5:73282619,6:133315673,8:73491886,9:95514471,9:95790981	BMP4,BMP7,FBN1,FGF10,FOXD1,IRX2,OSR1,POU3F3,PTCH1,RDH10,SOX9,TCF21
GO Biological Process	GO:0060548	negative regulation of cell death	216	0.000456004	1	0.0272695	1.62621	30.7463	50	0.0937386	0.152439	438	0.000725646	1	0.0213999	1.6371	28.0984	46	924	0.0805604	0.0497836	10:126268427,10:128996438,10:34155781,10:79381769,11:27552150,12:65511346,12:65927111,14:54369315,14:92633679,14:98419791,15:85181599,17:56199906,17:56683253,17:71445136,17:72029668,19:57330083,1:219824096,1:227956357,20:56920091,2:103975853,2:118432725,2:19330880,2:196031046,2:219102140,2:236639195,2:6356273,3:169087874,3:55460051,3:71101832,4:154268230,4:41004084,5:174391696,5:44441601,5:888852…	ACKR3,ANGPT1,APBB2,BCL11B,BDNF,BMP4,BMP5,BMP7,DAPK1,DOCK8,EN1,EYA4,FANK1,FGF10,FOXP1,HMGA2,IHH,IL6,KLF4,LGMN,MECOM,MEF2C,MET,MGMT,MSX2,NCOA7,NOG,NRP1,OSR1,PDE8A,POU3F3,PPIF,SFRP2,SLC30A10,SLC39A10,SOX11,SOX4,SOX9,TRIM32,TWIST1,VEGFA,WNT16,WNT3A,WNT5A,WNT9A,ZNF304
GO Biological Process	GO:0050680	negative regulation of epithelial cell proliferation	217	0.000465303	1	0.0276973	2.65215	6.03284	16	0.0183928	0.0487805	196	1.15609e-05	0.149333	0.000761902	3.96881	3.52751	14	116	0.0245184	0.12069	11:2562522,14:54369315,17:71445136,17:72029668,1:218793534,1:221057284,3:197486050,3:55460051,4:126988711,4:154268230,5:88885292,6:122315506,8:69030255,8:76719519,9:95514471,9:95790981	BMP4,CDKN1C,DLG1,DUSP10,GJA1,INTU,MEF2C,PEX2,PTCH1,SFRP2,SOX9,SULF1,TGFB2,WNT5A
GO Biological Process	GO:0048745	smooth muscle tissue development	218	0.000472105	1	0.0279733	5.20528	1.34479	7	0.00409996	0.0213415	217	2.07473e-05	0.267993	0.00123499	9.86532	0.608191	6	20	0.0105079	0.3	14:54369315,17:71445136,17:72029668,1:213669130,2:19330880,2:219102140,3:197486050	BMP4,DLG1,IHH,OSR1,PROX1,SOX9
GO Biological Process	GO:0048589	developmental growth	219	0.000473884	1	0.0279505	1.8926	16.9079	32	0.0515486	0.097561	125	2.35716e-07	0.00304474	2.43579e-05	2.87619	10.4305	30	343	0.0525394	0.0874636	10:34155781,11:2562522,11:27552150,12:65927111,14:54369315,14:68386866,17:71445136,17:72029668,1:218793534,1:22043837,1:227956357,2:118432725,2:144924652,2:202111695,2:205758518,2:219102140,2:231836713,3:177593205,3:55460051,4:145229127,4:154268230,5:174391696,5:44441601,5:59875552,6:42086157,7:70117023,7:84969722,8:26587361,8:73491886,9:16645896,9:16943863,9:87148363	ADRA1A,AUTS2,BDNF,BMP4,BNC2,CDC42,CDKN1C,EN1,FGF10,FZD7,GAS1,IHH,LLPH,MSX2,NPPC,NRP1,NRP2,PDE4D,RDH10,SEMA3A,SFRP2,SMAD1,SOX9,TAF8,TBL1XR1,TGFB2,WNT3A,WNT5A,ZEB2,ZFP36L1
GO Biological Process	GO:0061458	reproductive system development	220	0.000479222	1	0.0281368	1.89134	16.9192	32	0.0515829	0.097561	202	1.34262e-05	0.173426	0.000858544	2.36013	12.7112	30	418	0.0525394	0.0717703	11:2562522,11:69143386,11:86930962,12:77608494,13:22409621,14:54369315,14:68386866,15:68335825,17:56199906,17:56683253,17:71445136,17:72029668,1:218793534,1:75183574,20:56920091,2:111682100,2:19330880,2:202544013,3:197486050,3:55460051,4:154268230,4:186091366,5:44441601,6:122315506,6:127114919,6:133315673,6:44107982,6:55896846,8:73491886,8:98870771,9:95514471,9:95790981	BCL2L11,BMP4,BMP5,BMP7,BMPR2,CCND1,CDKN1C,DLG1,E2F7,FEM1B,FGF10,FGF9,FZD4,GJA1,LHX8,NOG,OSR1,PTCH1,RDH10,RSPO3,SFRP2,SOX9,STK3,TCF21,TFAP2C,TGFB2,TLR3,VEGFA,WNT5A,ZFP36L1
GO Biological Process	GO:0001938	positive regulation of endothelial cell proliferation	221	0.000484282	1	0.0283053	3.41262	3.22333	11	0.00982722	0.0335366	281	7.80418e-05	1	0.00358742	4.44384	2.25031	10	74	0.0175131	0.135135	10:34155781,14:54369315,16:82737470,1:213669130,20:6608452,20:7123941,2:202544013,2:205758518,3:55460051,4:176654036,6:44107982	BMP2,BMP4,BMPR2,CDH13,NRP1,NRP2,PROX1,VEGFA,VEGFC,WNT5A
GO Biological Process	GO:0060840	artery development	222	0.000497431	1	0.0289429	3.0108	4.31778	13	0.013164	0.0396341	215	1.7843e-05	0.230479	0.00107199	4.75959	2.31113	11	76	0.0192644	0.144737	10:34155781,14:54369315,17:56199906,17:56683253,1:170795774,1:213669130,1:218793534,20:10648481,20:11221637,2:202544013,3:64402752,6:21888286,6:44107982	ADAMTS9,BMP4,BMPR2,JAG1,NOG,NRP1,PROX1,PRRX1,SOX4,TGFB2,VEGFA
GO Biological Process	GO:0045682	regulation of epidermis development	223	0.000499817	1	0.0289513	3.39948	3.23579	11	0.00986521	0.0335366	421	0.000588883	1	0.0180679	3.79435	2.37194	9	78	0.0157618	0.115385	14:54369315,14:68386866,1:218793534,20:6608452,21:35134446,21:35550129,22:38219529,3:55460051,5:174391696,9:95514471,9:95790981	BMP4,FERMT1,MAFF,MSX2,PTCH1,RUNX1,TGFB2,WNT5A,ZFP36L1
GO Biological Process	GO:0048863	stem cell differentiation	224	0.000500137	1	0.0288405	2.39092	7.94674	19	0.0242279	0.0579268	154	2.89908e-06	0.0374474	0.000243165	3.95602	4.04447	16	133	0.028021	0.120301	10:34155781,12:65511346,12:65927111,12:85182714,17:71445136,17:72029668,1:218793534,20:10648481,20:11221637,2:144924652,2:19330880,2:6356273,5:138052551,5:174391696,5:88885292,6:44842621,7:18727720,7:84969722,8:73491886	ALX1,HMGA2,JAG1,MEF2C,MSX2,NRP1,OSR1,RDH10,RUNX2,SEMA3A,SOX11,SOX9,TGFB2,TWIST1,WNT8A,ZEB2
GO Biological Process	GO:0030879	mammary gland development	225	0.000512469	1	0.0294203	2.62816	6.08792	16	0.0185607	0.0487805	213	1.71056e-05	0.220953	0.00103734	3.83651	3.64914	14	120	0.0245184	0.116667	10:128996438,10:81825156,11:68424878,11:69143386,14:54369315,17:71445136,17:72029668,1:227956357,2:111682100,3:55460051,5:174391696,5:44441601,6:21888286,6:44107982,9:95514471,9:95790981	BCL2L11,BMP4,CCND1,FGF10,LRP5,MGMT,MSX2,NRG3,PRL,PTCH1,SOX9,VEGFA,WNT3A,WNT5A
GO Biological Process	GO:0007417	central nervous system development	226	0.000535084	1	0.0305827	1.51231	41.6582	63	0.127007	0.192073	79	8.37446e-09	0.000108173	1.36928e-06	2.21735	26.6084	59	875	0.103328	0.0674286	10:117506769,10:27699369,10:34155781,10:81825156,11:19931810,11:86930962,12:120478752,12:79509689,13:22409621,14:54369315,14:98419791,15:60622622,16:49271536,16:53525165,17:1023500,17:2213504,17:30148361,17:56199906,17:56683253,17:71445136,17:72029668,18:43941672,1:213669130,1:22043837,1:221057284,1:227956357,1:75183574,20:11221637,20:39934603,20:56920091,20:6608452,20:7123941,2:103975853,2:11168…	ABR,BCL11B,BCL2L11,BMP2,BMP4,BMP5,BMP7,BMPR2,BTBD3,CBLN1,CDC42,DBX1,DLC1,DUSP10,DYNLL1,EMX2,EN1,EPHA5,EPHB3,FGF10,FGF9,FZD4,HDAC11,HTR5A,INTU,LHX8,MAFB,MCPH1,METTL14,NAV2,NDUFS4,NHEJ1,NOG,NRG3,NRP1,POU3F3,PROX1,PTCH1,RAB18,RAPGEF2,RORA,RPGRIP1L,RTN4,SATB2,SEMA3A,SLC6A4,SLC7A11,SMAD1,SOX11,SOX4,SOX9,SRR,STK3,SYT1,SYT4,WNT3A,WNT5A,ZEB2,ZIC1
GO Biological Process	GO:0030510	regulation of BMP signaling pathway	227	0.000549455	1	0.0312657	2.97836	4.36481	13	0.0133074	0.0396341	254	5.19466e-05	0.670995	0.00264171	4.25563	2.58481	11	85	0.0192644	0.129412	14:54369315,15:48609223,17:56199906,17:56683253,2:202544013,2:6356273,3:55460051,4:154268230,5:174391696,5:73282619,7:33219926,7:33946839,8:69030255	BMP4,BMPER,BMPR2,FBN1,FOXD1,MSX2,NOG,SFRP2,SOX11,SULF1,WNT5A
GO Biological Process	GO:0016055	Wnt signaling pathway	228	0.000581926	1	0.0329681	2.03355	12.7855	26	0.0389803	0.0792683	267	5.9548e-05	0.769181	0.00288083	2.38293	10.4913	25	345	0.0437828	0.0724638	10:124874155,11:68424878,11:69143386,11:86930962,14:59394486,15:55609010,17:2213504,1:22043837,1:227956357,1:47639944,1:55605313,1:56116300,2:202111695,2:36917052,3:177593205,3:55460051,3:64402752,4:100709145,4:154268230,4:534692,5:138052551,6:127114919,6:21888286,7:121176275,9:107655935,9:108090483	CCND1,CDC42,DAAM1,FZD4,FZD7,HIC1,KLF4,LRP5,PDE6B,PLPP3,PPP3CA,PRICKLE2,PYGO1,RSPO3,SFRP2,SOX4,STRN,TBL1XR1,TRABD2B,WNT16,WNT3A,WNT5A,WNT8A,WNT9A,ZRANB1
GO Biological Process	GO:0002053	positive regulation of mesenchymal cell proliferation	229	0.000585482	1	0.0330247	3.92981	2.29019	9	0.00698228	0.027439	143	1.2641e-06	0.0163284	0.000114184	9.39555	0.851467	8	28	0.0140105	0.285714	11:68424878,13:22409621,17:71445136,17:72029668,1:170795774,2:219102140,3:157767987,3:55460051,6:44107982	FGF9,IHH,LRP5,PRRX1,SHOX2,SOX9,VEGFA,WNT5A
GO Biological Process	GO:0043408	regulation of MAPK cascade	230	0.000622249	1	0.0349461	1.6677	26.3837	44	0.080438	0.134146	245	3.48827e-05	0.450579	0.0018391	1.95684	20.9522	41	689	0.0718039	0.0595065	10:34155781,10:94321383,11:104658441,11:86930962,13:22409621,14:54369315,15:85181599,17:69610865,17:70079183,18:24676379,1:218793534,1:219824096,1:22043837,1:221057284,20:56920091,20:6608452,20:7123941,2:144924652,2:202111695,2:236639195,2:65750729,3:169087874,3:197486050,3:55460051,4:154268230,4:158984927,4:186091366,5:168386104,5:171701460,5:44441601,5:52609834,6:146344834,6:44107982,6:55896846…	ACKR3,ADRA1A,AKAP13,ANGPT1,BMP2,BMP4,BMP5,BMP7,BMPER,CDC42,DLG1,DUSP10,FGF10,FGF18,FGF9,FZD4,FZD7,GDF6,GRM1,HRH4,IL6,ITGA1,KLF4,MAP2K6,MECOM,NRP1,PDE8A,PDGFD,PLCE1,RAPGEF2,SFRP2,SLC30A10,SPRED2,STK3,TGFB2,TLR3,VEGFA,WNT16,WNT5A,WWC1,ZEB2
GO Biological Process	GO:0031077	post-embryonic camera-type eye development	231	0.000625978	1	0.0350033	10.5574	0.37888	4	0.00115512	0.0121951	456	0.000893514	1	0.0253103	14.0933	0.212867	3	7	0.00525394	0.428571	14:98419791,6:44107982,9:107655935,9:108090483	BCL11B,KLF4,VEGFA
GO Biological Process	GO:0001710	mesodermal cell fate commitment	232	0.000636569	1	0.0354421	7.45115	0.671038	5	0.00204585	0.0152439	399	0.000486068	1	0.0157357	10.1183	0.395324	4	13	0.00700525	0.307692	14:54369315,1:227956357,4:145229127,9:107655935,9:108090483	BMP4,KLF4,SMAD1,WNT3A
GO Biological Process	GO:0046621	negative regulation of organ growth	233	0.000646251	1	0.0358267	4.93269	1.4191	7	0.00432654	0.0213415	287	8.32765e-05	1	0.00374802	7.89226	0.760239	6	25	0.0105079	0.24	17:30148361,17:56199906,17:56683253,2:65750729,5:168386104,6:122315506,8:98870771	GJA1,MEIS1,NOG,SLC6A4,STK3,WWC1
GO Biological Process	GO:0001936	regulation of endothelial cell proliferation	234	0.000647244	1	0.0357284	2.92539	4.44385	13	0.0135483	0.0396341	253	5.12095e-05	0.661474	0.00261452	3.94613	3.04095	12	100	0.0210158	0.12	10:34155781,14:54369315,16:82737470,1:213669130,20:6608452,20:7123941,2:202544013,2:205758518,3:55460051,4:176654036,6:122315506,6:44107982,8:69030255	BMP2,BMP4,BMPR2,CDH13,GJA1,NRP1,NRP2,PROX1,SULF1,VEGFA,VEGFC,WNT5A
GO Biological Process	GO:0048333	mesodermal cell differentiation	235	0.000655399	1	0.0360246	4.92076	1.42254	7	0.00433702	0.0213415	485	0.00098935	1	0.0263494	6.32393	0.790648	5	26	0.00875657	0.192308	12:65511346,12:65927111,14:54369315,1:227956357,4:145229127,9:107655935,9:108090483	BMP4,HMGA2,KLF4,SMAD1,WNT3A
GO Biological Process	GO:0014033	neural crest cell differentiation	236	0.000671794	1	0.0367693	2.91343	4.46209	13	0.0136039	0.0396341	171	5.12537e-06	0.0662044	0.00038716	5.39893	2.03744	11	67	0.0192644	0.164179	10:34155781,12:85182714,17:71445136,17:72029668,20:10648481,20:11221637,2:144924652,2:6356273,5:138052551,5:88885292,7:18727720,7:84969722,8:73491886	ALX1,JAG1,MEF2C,NRP1,RDH10,SEMA3A,SOX11,SOX9,TWIST1,WNT8A,ZEB2
GO Biological Process	GO:0030500	regulation of bone mineralization	237	0.000673945	1	0.0367314	3.27673	3.35701	11	0.0102348	0.0335366	331	0.000164958	1	0.00643734	4.48424	2.00703	9	66	0.0157618	0.136364	14:54369315,17:71445136,17:72029668,20:56920091,20:6608452,20:7123941,2:19330880,2:202544013,5:128465630,5:88885292,7:18727720	BMP2,BMP4,BMP7,BMPR2,FBN2,MEF2C,OSR1,SOX9,TWIST1
GO Biological Process	GO:0031018	endocrine pancreas development	238	0.000693622	1	0.037645	3.83589	2.34626	9	0.00715323	0.027439	205	1.52115e-05	0.196487	0.000958473	6.92303	1.15556	8	38	0.0140105	0.210526	14:54369315,17:71445136,17:72029668,20:22077868,3:55460051,6:21888286,6:55896846,7:22779990,9:4292083	BMP4,BMP5,FOXA2,IL6,RFX3,SOX4,SOX9,WNT5A
GO Biological Process	GO:0060363	cranial suture morphogenesis	239	0.000715658	1	0.0386785	7.25763	0.68893	5	0.0021004	0.0152439	155	2.90982e-06	0.0375861	0.000242491	18.2691	0.273686	5	9	0.00875657	0.555556	14:54369315,2:118432725,5:174391696,7:155290753,7:18727720	BMP4,INSIG1,INSIG2,MSX2,TWIST1
GO Biological Process	GO:0031016	pancreas development	240	0.000734251	1	0.039518	2.88498	4.5061	13	0.0137381	0.0396341	145	1.38903e-06	0.0179422	0.000123739	5.55793	2.15908	12	71	0.0210158	0.169014	14:54369315,15:36256955,17:71445136,17:72029668,1:213669130,20:22077868,2:219102140,3:55460051,5:44441601,6:21888286,6:55896846,7:22779990,9:4292083	BMP4,BMP5,FGF10,FOXA2,IHH,IL6,MEIS2,PROX1,RFX3,SOX4,SOX9,WNT5A
GO Biological Process	GO:0010894	negative regulation of steroid biosynthetic process	241	0.000741868	1	0.0397623	5.71173	1.05047	6	0.00320265	0.0182927	412	0.000545656	1	0.0171074	7.14879	0.699419	5	23	0.00875657	0.217391	1:213669130,20:6608452,20:7123941,2:118432725,6:55896846,7:155290753	BMP2,BMP5,INSIG1,INSIG2,PROX1
GO Biological Process	GO:2000736	regulation of stem cell differentiation	242	0.000745258	1	0.0397789	3.04037	3.94689	12	0.0120332	0.0365854	1142	0.0284952	1	0.322305	2.09901	4.28775	9	141	0.0157618	0.0638298	12:24137871,14:54369315,17:71445136,17:72029668,1:218793534,1:227956357,20:10648481,20:11221637,20:56920091,21:35134446,21:35550129,2:43425030	BMP4,BMP7,JAG1,RUNX1,SOX5,SOX9,TGFB2,WNT3A,ZFP36L2
GO Biological Process	GO:0002040	sprouting angiogenesis	243	0.000746963	1	0.0397059	3.47993	2.87362	10	0.00876105	0.0304878	186	8.42258e-06	0.108794	0.000584916	6.43391	1.39884	9	46	0.0157618	0.195652	10:34155781,12:77608494,14:54369315,16:82737470,1:22043837,6:127114919,6:44107982,7:33219926,7:33946839,8:107402390	ANGPT1,BMP4,BMPER,CDC42,CDH13,E2F7,NRP1,RSPO3,VEGFA
GO Biological Process	GO:0060341	regulation of cellular localization	244	0.000750211	1	0.0397151	1.61944	29.0223	47	0.0884827	0.143293	364	0.000280632	1	0.00995858	1.71118	26.882	46	884	0.0805604	0.0520362	10:29225202,10:34155781,10:90199831,11:27552150,11:68424878,12:120478752,12:53305090,14:54369315,14:61124313,14:68386866,15:35813450,15:36256955,18:43941672,18:8805761,1:210294612,1:22043837,1:227956357,1:3339686,20:22077868,20:56920091,20:6608452,22:19587218,2:111682100,2:202111695,2:54736759,3:147502874,3:148162089,3:197486050,3:55460051,3:88992873,4:100709145,4:154268230,4:186091366,4:4461337,…	AAAS,ANGPT1,ARHGEF16,BAMBI,BCL2L11,BDNF,BMP4,BMP7,CDC42,DLG1,DPH6,DYNLL1,EPHA3,EPHA5,FERMT1,FOXA2,FZD7,GAS1,HHAT,IL6,INSIG1,KANK1,KIF20B,LRP5,MEF2C,MTCL1,NPSR1,PARD3,PDE4D,PPP3CA,RTN4,SEPT5,SFRP2,SOX4,STX18,SYBU,SYT4,TLR3,TMEM30B,TOMM7,TRDN,WNT3A,WNT5A,WWC1,ZFP36L1,ZIC1
GO Biological Process	GO:0009952	anterior/posterior pattern specification	245	0.000753325	1	0.0397171	2.30928	8.22767	19	0.0250844	0.0579268	242	3.19154e-05	0.412251	0.00170352	3.02	5.96027	18	196	0.0315236	0.0918367	10:117506769,11:44309959,11:68424878,12:85182714,14:54369315,17:56199906,17:56683253,1:227956357,20:22077868,20:6608452,20:7123941,2:118432725,2:144924652,2:19330880,2:202544013,3:55460051,4:154268230,5:138052551,5:174391696	ALX1,ALX4,BMP2,BMP4,BMPR2,EMX2,EN1,FOXA2,LRP5,MSX2,NOG,OSR1,PAX1,SFRP2,WNT3A,WNT5A,WNT8A,ZEB2
GO Biological Process	GO:0014067	negative regulation of phosphatidylinositol 3-kinase signaling	246	0.000764336	1	0.0401339	10.0022	0.399913	4	0.00121925	0.0121951	691	0.00501276	1	0.0937046	8.2211	0.364914	3	12	0.00525394	0.25	19:47728989,7:18727720,9:107655935,9:108090483	KLF4,NOP53,TWIST1
GO Biological Process	GO:0048841	regulation of axon extension involved in axon guidance	247	0.000769359	1	0.040234	4.78632	1.4625	7	0.00445885	0.0213415	122	2.08915e-07	0.00269856	2.21193e-05	14.3869	0.486553	7	16	0.0122592	0.4375	10:34155781,1:227956357,21:40189451,2:202544013,3:55460051,6:44107982,7:84969722	BMPR2,DSCAM,NRP1,SEMA3A,VEGFA,WNT3A,WNT5A
GO Biological Process	GO:0001558	regulation of cell growth	248	0.000774685	1	0.0403492	1.93413	14.4768	28	0.0441367	0.0853658	319	0.000129792	1	0.00525556	2.22655	11.6773	26	384	0.0455342	0.0677083	10:34155781,10:81825156,10:94321383,11:27552150,11:65639398,12:79509689,18:43941672,1:218793534,1:22043837,1:227956357,21:40189451,2:202544013,2:216566838,2:54736759,2:60382339,3:148162089,3:55460051,4:154268230,4:41004084,6:110794735,6:122315506,6:44107982,7:84969722,8:109604353,9:1160479,9:116197452,9:116637452,9:1450428	AGTR1,APBB2,BCL11A,BDNF,BMPR2,CDC42,CDK19,DSCAM,EBAG9,GJA1,IGFBP2,NRG3,NRP1,PLCE1,RTN4,SEMA3A,SFRP2,SIPA1,SMARCA2,SYT1,SYT4,TGFB2,TRIM32,VEGFA,WNT3A,WNT5A
GO Biological Process	GO:0003279	cardiac septum development	249	0.000774831	1	0.0401948	2.52663	6.33254	16	0.0193065	0.0487805	141	1.19253e-06	0.0154039	0.000109248	4.79564	2.91932	14	96	0.0245184	0.145833	10:34155781,14:54369315,17:56199906,17:56683253,1:213669130,1:218793534,20:10648481,20:11221637,20:56920091,2:202544013,2:205758518,2:6356273,3:55460051,5:174391696,6:21888286,6:55896846	BMP4,BMP5,BMP7,BMPR2,JAG1,MSX2,NOG,NRP1,NRP2,PROX1,SOX11,SOX4,TGFB2,WNT5A
GO Biological Process	GO:0061440	kidney vasculature development	250	0.000788417	1	0.0407359	5.64432	1.06302	6	0.0032409	0.0182927	236	2.83023e-05	0.365581	0.00154907	9.39555	0.6386	6	21	0.0105079	0.285714	10:34155781,14:54369315,2:19330880,6:133315673,8:107402390,8:6512588	ANGPT1,ANGPT2,BMP4,NRP1,OSR1,TCF21
GO Biological Process	GO:0045843	negative regulation of striated muscle tissue development	251	0.000799813	1	0.0411601	3.75822	2.39475	9	0.00730107	0.027439	365	0.000288494	1	0.0102095	5.35328	1.30761	7	43	0.0122592	0.162791	14:54369315,17:56199906,17:56683253,20:6608452,20:7123941,2:202111695,2:65750729,6:122315506,7:18727720	BMP2,BMP4,FZD7,GJA1,MEIS1,NOG,TWIST1
GO Biological Process	GO:0045599	negative regulation of fat cell differentiation	252	0.000808151	1	0.0414241	3.75261	2.39833	9	0.00731198	0.027439	273	6.55377e-05	0.84655	0.00310092	5.71903	1.39884	8	46	0.0140105	0.173913	15:60622622,1:227956357,20:10648481,20:11221637,2:43425030,3:55460051,5:174391696,7:155290753,7:22779990	IL6,INSIG1,JAG1,MSX2,RORA,WNT3A,WNT5A,ZFP36L2
GO Biological Process	GO:0045939	negative regulation of steroid metabolic process	253	0.000819397	1	0.0418346	5.60198	1.07105	6	0.0032654	0.0182927	446	0.000819378	1	0.0237307	6.57688	0.760239	5	25	0.00875657	0.2	1:213669130,20:6608452,20:7123941,2:118432725,6:55896846,7:155290753	BMP2,BMP5,INSIG1,INSIG2,PROX1
GO Biological Process	GO:0051155	positive regulation of striated muscle cell differentiation	254	0.000836984	1	0.0425642	3.73369	2.41048	9	0.00734904	0.027439	362	0.000273338	1	0.00975332	4.69777	1.70293	8	56	0.0140105	0.142857	14:54369315,19:47728989,1:213669130,1:227956357,2:71578392,3:157767987,5:88885292,9:116197452,9:116637452	BMP4,CYP26B1,EHD2,MEF2C,PROX1,SHOX2,TRIM32,WNT3A
GO Biological Process	GO:0072488	ammonium transmembrane transport	255	0.000845889	1	0.0428484	9.73066	0.411072	4	0.00125327	0.0121951	550	0.00184332	1	0.0432913	7.30765	0.547372	4	18	0.00700525	0.222222	17:30148361,5:128465630,6:110794735,6:159996173	SLC12A2,SLC22A1,SLC22A16,SLC6A4
GO Biological Process	GO:0003230	cardiac atrium development	256	0.000857723	1	0.0432781	4.12684	1.93853	8	0.00591015	0.0243902	277	7.42953e-05	0.959673	0.00346452	6.57688	1.06433	7	35	0.0122592	0.2	17:56199906,17:56683253,1:213669130,1:218793534,2:202544013,3:157767987,3:55460051,6:21888286	BMPR2,NOG,PROX1,SHOX2,SOX4,TGFB2,WNT5A
GO Biological Process	GO:0050918	positive chemotaxis	257	0.000875894	1	0.0440231	4.11323	1.94494	8	0.0059297	0.0243902	228	2.74282e-05	0.35429	0.0015539	6.41647	1.24679	8	41	0.0140105	0.195122	10:34155781,14:54369315,3:55460051,4:176654036,5:44441601,6:44107982,7:116680832,8:107402390	ANGPT1,BMP4,FGF10,MET,NRP1,VEGFA,VEGFC,WNT5A
GO Biological Process	GO:0016477	cell migration	258	0.000920383	1	0.0460798	1.56647	32.5574	51	0.0992603	0.155488	158	3.31056e-06	0.0427625	0.000270649	1.99918	24.5101	49	806	0.0858144	0.060794	10:117506769,10:124874155,10:127474707,10:29225202,10:34155781,10:81825156,11:68424878,12:85182714,14:98419791,15:68335825,16:82737470,1:213669130,1:218793534,1:22043837,1:3339686,1:55605313,1:56116300,20:6608452,21:38653325,2:103975853,2:144924652,2:181135250,2:199256438,2:217289886,2:217803113,2:54736759,3:148162089,3:184628672,3:37793686,3:55460051,3:88992873,4:138808273,4:158984927,4:16858176…	AGTR1,ALX1,ANGPT1,ANGPT2,APBB2,ARHGEF16,AUTS2,BAMBI,BCL11B,CARMIL1,CDC42,CDH13,DOCK1,DOCK8,EMX2,EPHA3,EPHB3,ERG,FERMT1,FGF10,IL6,ITGA1,ITGA11,ITGA4,ITGA9,LRP5,MEF2C,MSX2,NRG3,NRP1,PALLD,PDE4D,PLPP3,POU3F3,PROX1,RAPGEF2,RTN4,SATB2,SEMA3A,SLC7A11,TGFB2,TNS1,TWIST1,VEGFA,VEGFC,WNT5A,WWC1,ZEB2,ZRANB1
GO Biological Process	GO:0043410	positive regulation of MAPK cascade	259	0.000933293	1	0.0465457	1.77767	19.1262	34	0.0583115	0.103659	256	5.27343e-05	0.681169	0.00266082	2.13016	15.0223	32	494	0.056042	0.0647773	10:34155781,10:94321383,11:104658441,11:86930962,13:22409621,14:54369315,15:85181599,17:69610865,17:70079183,1:218793534,1:219824096,1:22043837,20:6608452,20:7123941,2:144924652,2:202111695,2:236639195,3:55460051,4:158984927,4:186091366,5:168386104,5:171701460,5:44441601,5:52609834,6:146344834,6:44107982,7:121176275,7:22779990,7:33219926,7:33946839,8:107402390,8:26587361,8:95836948,8:98870771	ACKR3,ADRA1A,AKAP13,ANGPT1,BMP2,BMP4,BMPER,CDC42,FGF10,FGF18,FGF9,FZD4,FZD7,GDF6,GRM1,IL6,ITGA1,MAP2K6,NRP1,PDE8A,PDGFD,PLCE1,RAPGEF2,SLC30A10,STK3,TGFB2,TLR3,VEGFA,WNT16,WNT5A,WWC1,ZEB2
GO Biological Process	GO:0010862	positive regulation of pathway-restricted SMAD protein phosphorylation	260	0.000933363	1	0.0463702	4.0722	1.96454	8	0.00598946	0.0243902	419	0.000578216	1	0.0178254	4.79564	1.45966	7	48	0.0122592	0.145833	14:54369315,1:218793534,20:56920091,20:6608452,20:7123941,2:202544013,6:55896846,8:95836948	BMP2,BMP4,BMP5,BMP7,BMPR2,GDF6,TGFB2
GO Biological Process	GO:0048596	embryonic camera-type eye morphogenesis	261	0.00094856	1	0.0469446	4.61512	1.51675	7	0.00462425	0.0213415	181	6.91541e-06	0.0893264	0.000493516	9.20764	0.760239	7	25	0.0122592	0.28	1:213669130,20:56920091,2:219102140,2:6356273,3:55460051,7:121176275,7:18727720	BMP7,IHH,PROX1,SOX11,TWIST1,WNT16,WNT5A
GO Biological Process	GO:0032835	glomerulus development	262	0.000955346	1	0.0471	3.3672	2.96983	10	0.00905435	0.0304878	233	2.8038e-05	0.362167	0.00155437	5.58415	1.61171	9	53	0.0157618	0.169811	10:94321383,14:54369315,20:10648481,20:11221637,2:19330880,5:88885292,6:133315673,8:107402390,8:6512588,8:69030255	ANGPT1,ANGPT2,BMP4,JAG1,MEF2C,OSR1,PLCE1,SULF1,TCF21
GO Biological Process	GO:0010464	regulation of mesenchymal cell proliferation	263	0.000958771	1	0.0470891	3.36558	2.97126	10	0.00905871	0.0304878	138	9.43761e-07	0.0121906	8.83374e-05	8.2211	1.09474	9	36	0.0157618	0.25	11:68424878,13:22409621,14:54369315,17:71445136,17:72029668,1:170795774,2:219102140,3:157767987,3:55460051,6:44107982	BMP4,FGF9,IHH,LRP5,PRRX1,SHOX2,SOX9,VEGFA,WNT5A
GO Biological Process	GO:0048870	cell motility	264	0.000963512	1	0.0471427	1.53873	35.0939	54	0.106994	0.164634	164	3.87958e-06	0.0501125	0.000305564	1.92583	27.5206	53	905	0.0928196	0.0585635	10:117506769,10:124874155,10:127474707,10:29225202,10:34155781,10:81825156,11:68424878,12:85182714,14:98419791,15:68335825,16:82737470,1:213669130,1:218793534,1:22043837,1:3339686,1:55605313,1:56116300,20:6608452,21:38653325,2:103975853,2:144924652,2:181135250,2:196031046,2:199256438,2:217289886,2:217803113,2:54736759,3:148162089,3:184628672,3:37793686,3:55460051,3:88992873,4:138808273,4:15898492…	AGTR1,ALX1,ANGPT1,ANGPT2,APBB2,ARHGEF16,AUTS2,BAMBI,BCL11B,CARMIL1,CDC42,CDH13,DNAH7,DOCK1,DOCK8,EMX2,EPHA3,EPHB3,ERG,FERMT1,FGF10,IL6,ITGA1,ITGA11,ITGA4,ITGA9,LRP5,MEF2C,MSX2,NRG3,NRP1,PALLD,PDE4D,PLPP3,POU3F3,PROX1,RAPGEF2,RFX3,RTN4,SATB2,SEMA3A,SLC22A16,SLC7A11,TGFB2,TNP1,TNS1,TWIST1,VEGFA,VEGFC,WNT5A,WWC1,ZEB2,ZRANB1
GO Biological Process	GO:1901522	positive regulation of transcription from RNA polymerase II promoter involved in cellular response to chemical stimulus	265	0.000981707	1	0.0478517	5.40691	1.10969	6	0.00338321	0.0182927	520	0.00140595	1	0.0349244	5.87222	0.851467	5	28	0.00875657	0.178571	20:22077868,20:6608452,20:7123941,4:145229127,6:44107982,6:44842621	BMP2,FOXA2,RUNX2,SMAD1,VEGFA
GO Biological Process	GO:0003006	developmental process involved in reproduction	266	0.000987555	1	0.0479558	1.6922	23.047	39	0.0702651	0.118902	396	0.000457613	1	0.0149267	1.82982	19.1276	35	629	0.061296	0.0556439	11:2562522,11:69143386,11:86930962,12:77608494,13:22409621,14:54369315,14:68386866,15:55609010,15:68335825,17:56199906,17:56683253,17:71445136,17:72029668,1:218793534,1:75183574,20:56920091,2:111682100,2:19330880,2:202544013,2:217289886,2:217803113,2:219102140,3:197486050,3:55460051,4:154268230,4:186091366,5:44441601,6:122315506,6:127114919,6:133315673,6:44107982,6:55896846,8:6512588,8:73491886,8…	ANGPT2,BCL2L11,BMP4,BMP5,BMP7,BMPR2,CCND1,CDKN1C,DLG1,E2F7,FEM1B,FGF10,FGF9,FZD4,GJA1,IHH,LHX8,NOG,OSR1,PTCH1,PYGO1,RDH10,RSPO3,SFRP2,SMARCA2,SOX9,STK3,TCF21,TFAP2C,TGFB2,TLR3,TNP1,VEGFA,WNT5A,ZFP36L1
GO Biological Process	GO:0002011	morphogenesis of an epithelial sheet	267	0.000995566	1	0.0481637	4.03084	1.9847	8	0.0060509	0.0243902	394	0.00044294	1	0.0145215	5.00415	1.39884	7	46	0.0122592	0.152174	11:27552150,20:10648481,20:11221637,20:56920091,2:6356273,3:55460051,5:174391696,6:55896846	BMP5,BMP7,JAG1,LIN7C,MSX2,SOX11,WNT5A
GO Biological Process	GO:2000773	negative regulation of cellular senescence	268	0.00101564	1	0.0489517	9.2578	0.432068	4	0.00131728	0.0121951	691	0.00501276	1	0.0937046	8.2211	0.364914	3	12	0.00525394	0.25	12:65511346,12:65927111,1:219824096,7:18727720	HMGA2,SLC30A10,TWIST1
GO Biological Process	GO:0045600	positive regulation of fat cell differentiation	269	0.00103228	1	0.0495688	3.62189	2.48489	9	0.00757588	0.027439	349	0.000240604	1	0.00890511	4.78319	1.67253	8	55	0.0140105	0.145454	11:68424878,12:108341080,14:68386866,1:3339686,20:6608452,20:7123941,4:138808273,4:154268230,8:98870771	BMP2,CMKLR1,LRP5,NOCT,PRDM16,SFRP2,STK3,ZFP36L1
GO Biological Process	GO:0048021	regulation of melanin biosynthetic process	270	0.00105157	1	0.0503081	6.6523	0.75162	5	0.00229152	0.0152439	229	2.7532e-05	0.355631	0.00155298	18.7911	0.212867	4	7	0.00700525	0.571429	2:144924652,3:55460051,4:158984927,9:12961480,9:13257032	RAPGEF2,TYRP1,WNT5A,ZEB2
GO Biological Process	GO:0040007	growth	271	0.00105229	1	0.0501563	1.78343	18.5037	33	0.0564137	0.10061	139	1.06455e-06	0.0137508	9.89265e-05	2.62736	11.7989	31	388	0.0542907	0.0798969	10:34155781,11:2562522,11:27552150,12:65927111,14:54369315,14:68386866,17:71445136,17:72029668,1:218793534,1:22043837,1:227956357,2:118432725,2:144924652,2:202111695,2:205758518,2:219102140,2:231836713,3:177593205,3:55460051,4:145229127,4:154268230,5:174391696,5:44441601,5:59875552,6:42086157,6:44107982,7:70117023,7:84969722,8:26587361,8:73491886,9:16645896,9:16943863,9:87148363	ADRA1A,AUTS2,BDNF,BMP4,BNC2,CDC42,CDKN1C,EN1,FGF10,FZD7,GAS1,IHH,LLPH,MSX2,NPPC,NRP1,NRP2,PDE4D,RDH10,SEMA3A,SFRP2,SMAD1,SOX9,TAF8,TBL1XR1,TGFB2,VEGFA,WNT3A,WNT5A,ZEB2,ZFP36L1
GO Biological Process	GO:0033993	response to lipid	272	0.00107334	1	0.0509719	1.60173	28.719	46	0.0875578	0.140244	363	0.00027631	1	0.00983221	1.73699	25.3312	44	833	0.0770578	0.0528211	11:69143386,11:86930962,14:54369315,14:68386866,15:60622622,15:71912906,16:4249988,17:1023500,17:2213504,17:30148361,17:71445136,17:72029668,1:218793534,1:221057284,1:227956357,20:56920091,2:118432725,2:19330880,2:202111695,2:216566838,2:219102140,2:43425030,2:6356273,2:71578392,3:55460051,3:71101832,3:88992873,4:138808273,5:138052551,5:174391696,5:44441601,5:59875552,5:88885292,5:92883109,6:1107…	ABR,BMP4,BMP7,CCND1,CDK19,CMPK2,CYP26B1,DUSP10,EPHA3,FGF10,FOXP1,FZD4,FZD7,GJA1,HNF4G,HTR5A,IGF2R,IGFBP2,IHH,IL6,INSIG2,KLF4,MEF2C,MSX2,NOCT,NR2E3,NR2F1,OSR1,PAPPA,PDE4D,PTCH1,RORA,SLC6A4,SOX9,SRR,TFAP4,TGFB2,TPCN2,WNT3A,WNT5A,WNT8A,WNT9A,ZFP36L1,ZFP36L2
GO Biological Process	GO:0007159	leukocyte cell-cell adhesion	273	0.00109878	1	0.0519887	2.23502	8.50104	19	0.0259178	0.0579268	380	0.000382551	1	0.0130037	2.41237	7.87607	19	259	0.033275	0.0733591	14:68386866,14:98419791,15:60622622,20:22077868,20:39934603,20:56920091,2:181135250,2:202111695,2:219102140,2:43425030,2:71578392,3:197486050,3:71101832,4:100709145,6:21888286,6:44842621,6:84872588,7:22779990,9:238389	BCL11B,BMP7,CYP26B1,DLG1,DOCK8,FOXP1,FZD7,IL6,ITGA4,MAFB,NHEJ1,NT5E,PAX1,PPP3CA,RORA,RUNX2,SOX4,ZFP36L1,ZFP36L2
GO Biological Process	GO:0042487	regulation of odontogenesis of dentin-containing tooth	274	0.00112275	1	0.0529289	6.55378	0.762919	5	0.00232597	0.0152439	430	0.000664202	1	0.0199523	9.39555	0.425734	4	14	0.00700525	0.285714	14:54369315,20:6608452,20:7123941,4:87741338,6:44842621	BMP2,BMP4,DMP1,RUNX2
GO Biological Process	GO:0001658	branching involved in ureteric bud morphogenesis	275	0.00112931	1	0.0530447	3.29196	3.0377	10	0.00926128	0.0304878	370	0.000334191	1	0.0116669	5.23161	1.33802	7	44	0.0122592	0.159091	14:54369315,17:71445136,17:72029668,20:6608452,20:7123941,3:197486050,5:73282619,6:133315673,9:95514471,9:95790981	BMP2,BMP4,DLG1,FOXD1,PTCH1,SOX9,TCF21
GO Biological Process	GO:1902533	positive regulation of intracellular signal transduction	276	0.0011359	1	0.0531608	1.55988	32.0537	50	0.0977247	0.152439	384	0.000393627	1	0.0132408	1.66328	28.8587	48	949	0.0840631	0.0505796	10:34155781,10:68871873,10:94321383,11:104658441,11:86930962,13:22409621,14:54369315,15:85181599,16:82737470,17:2213504,17:69610865,17:70079183,17:71445136,17:72029668,1:218793534,1:219824096,1:22043837,20:6608452,20:7123941,2:111682100,2:144924652,2:202111695,2:236639195,2:54736759,2:6356273,2:65750729,3:55460051,4:158984927,4:186091366,5:168386104,5:171701460,5:44441601,5:52609834,6:122315506,6…	ABRA,ACKR3,ADRA1A,AKAP13,ANGPT1,AUTS2,BCL2L11,BMP2,BMP4,BMPER,CDC42,CDH13,COPS8,FGF10,FGF18,FGF9,FZD4,FZD7,GDF6,GJA1,GRM1,HIC1,IL6,ITGA1,MAP2K6,MET,NRP1,PDE8A,PDGFD,PLCE1,PRL,RAPGEF2,RTN4,SLC30A10,SOX11,SOX9,SPRED2,STK3,STOX1,TGFB2,TLR3,TRDN,TRIM32,VEGFA,WNT16,WNT5A,WWC1,ZEB2
GO Biological Process	GO:0060317	cardiac epithelial to mesenchymal transition	277	0.00115174	1	0.0537076	4.46075	1.56924	7	0.00478428	0.0213415	321	0.000132174	1	0.00531866	7.30765	0.821058	6	27	0.0105079	0.222222	1:218793534,20:6608452,20:7123941,21:38653325,2:54736759,5:174391696,7:121176275	BMP2,ERG,MSX2,RTN4,TGFB2,WNT16
GO Biological Process	GO:0030279	negative regulation of ossification	278	0.00118014	1	0.054834	3.27235	3.05591	10	0.0093168	0.0304878	706	0.00530945	1	0.0971418	3.28844	2.12867	7	70	0.0122592	0.1	11:68424878,17:56199906,17:56683253,17:71445136,17:72029668,4:138808273,5:88885292,7:18727720,9:95514471,9:95790981	LRP5,MEF2C,NOCT,NOG,PTCH1,SOX9,TWIST1
GO Biological Process	GO:1904888	cranial skeletal system development	279	0.00118221	1	0.0547335	3.05371	3.60218	11	0.0109823	0.0335366	163	3.77157e-06	0.0487173	0.000298879	5.56506	1.97662	11	65	0.0192644	0.169231	14:54369315,1:118918174,1:170795774,1:218793534,2:118432725,5:174391696,5:88885292,6:44842621,7:155290753,7:18727720,8:73491886	BMP4,INSIG1,INSIG2,MEF2C,MSX2,PRRX1,RDH10,RUNX2,TBX15,TGFB2,TWIST1
GO Biological Process	GO:0043069	negative regulation of programmed cell death	280	0.00118754	1	0.0547839	1.60393	28.0561	45	0.0855368	0.137195	665	0.00393572	1	0.0764476	1.55482	25.7265	40	846	0.0700525	0.0472813	10:126268427,10:128996438,10:34155781,10:79381769,11:27552150,12:65511346,12:65927111,14:54369315,14:92633679,14:98419791,17:56199906,17:56683253,17:71445136,17:72029668,19:57330083,1:219824096,1:227956357,20:56920091,2:103975853,2:118432725,2:19330880,2:196031046,2:219102140,2:236639195,3:169087874,3:55460051,3:71101832,4:154268230,4:41004084,5:174391696,5:44441601,5:88885292,6:133315673,6:44107…	ACKR3,ANGPT1,APBB2,BCL11B,BDNF,BMP4,BMP5,BMP7,DAPK1,DOCK8,EN1,EYA4,FANK1,FGF10,FOXP1,HMGA2,IHH,IL6,KLF4,LGMN,MECOM,MEF2C,MET,MGMT,MSX2,NOG,NRP1,OSR1,POU3F3,PPIF,SFRP2,SLC30A10,SLC39A10,SOX9,TRIM32,TWIST1,VEGFA,WNT5A,WNT9A,ZNF304
GO Biological Process	GO:0090183	regulation of kidney development	281	0.00122098	1	0.0561257	3.25724	3.07008	10	0.00936	0.0304878	340	0.000211151	1	0.00802187	4.87176	1.64211	8	54	0.0140105	0.148148	11:104658441,14:54369315,17:56199906,17:56683253,17:71445136,17:72029668,20:56920091,2:19330880,5:73282619,6:44107982	BMP4,BMP7,FOXD1,NOG,OSR1,PDGFD,SOX9,VEGFA
GO Biological Process	GO:1901862	negative regulation of muscle tissue development	282	0.00122496	1	0.0561091	3.53242	2.54783	9	0.00776778	0.027439	382	0.000385509	1	0.0130357	5.11535	1.36843	7	45	0.0122592	0.155556	14:54369315,17:56199906,17:56683253,20:6608452,20:7123941,2:202111695,2:65750729,6:122315506,7:18727720	BMP2,BMP4,FZD7,GJA1,MEIS1,NOG,TWIST1
GO Biological Process	GO:0010719	negative regulation of epithelial to mesenchymal transition	283	0.0012508	1	0.0570904	5.15423	1.16409	6	0.00354906	0.0182927	485	0.00098935	1	0.0263494	6.32393	0.790648	5	26	0.00875657	0.192308	17:56199906,17:56683253,1:218793534,20:22077868,4:154268230,6:55896846	BMP5,FOXA2,NOG,SFRP2,TGFB2
GO Biological Process	GO:0090184	positive regulation of kidney development	284	0.00125401	1	0.0570355	3.88545	2.05897	8	0.00627733	0.0243902	506	0.00122634	1	0.0313056	4.93266	1.21638	6	40	0.0105079	0.15	11:104658441,14:54369315,17:56199906,17:56683253,17:71445136,17:72029668,5:73282619,6:44107982	BMP4,FOXD1,NOG,PDGFD,SOX9,VEGFA
GO Biological Process	GO:0001704	formation of primary germ layer	285	0.00128465	1	0.0582239	2.59168	5.40191	14	0.0164692	0.0426829	442	0.000764429	1	0.0223397	3.14547	3.4971	11	115	0.0192644	0.0956522	12:65511346,12:65927111,14:54369315,17:56199906,17:56683253,1:227956357,20:16676275,20:56920091,2:181135250,2:202544013,3:55460051,4:145229127,9:107655935,9:108090483	BMP4,BMP7,BMPR2,HMGA2,ITGA4,KIF16B,KLF4,NOG,SMAD1,WNT3A,WNT5A
GO Biological Process	GO:0016337	single organismal cell-cell adhesion	286	0.00128813	1	0.0581776	1.92296	13.5208	26	0.0412221	0.0792683	265	5.67115e-05	0.732543	0.00276431	2.34245	11.0995	26	365	0.0455342	0.0712329	14:68386866,14:98419791,15:60622622,1:218793534,1:22043837,1:227956357,1:55605313,1:56116300,20:22077868,20:39934603,20:56920091,2:181135250,2:202111695,2:219102140,2:43425030,2:71578392,3:197486050,3:71101832,4:100709145,4:138808273,6:21888286,6:44842621,6:55896846,6:84872588,7:22779990,9:238389	BCL11B,BMP5,BMP7,CDC42,CYP26B1,DLG1,DOCK8,FOXP1,FZD7,IHH,IL6,ITGA4,MAFB,NHEJ1,NT5E,PAX1,PLPP3,PPP3CA,RORA,RUNX2,SLC7A11,SOX4,TGFB2,WNT3A,ZFP36L1,ZFP36L2
GO Biological Process	GO:0007517	muscle organ development	287	0.00132542	1	0.059653	1.98189	12.1097	24	0.0369197	0.0731707	260	5.54551e-05	0.716313	0.00275505	2.56545	8.57549	22	282	0.0385289	0.0780142	10:27699369,11:44309959,13:22409621,15:68335825,17:31502604,17:56199906,17:56683253,1:213669130,1:218793534,1:221057284,1:227956357,20:6608452,20:7123941,22:38219529,2:48069351,2:6356273,3:157767987,3:55460051,4:100709145,5:88885292,6:133315673,7:13908892,7:18727720,9:100611934	ALX4,BMP2,CAVIN4,COPRS,ETV1,FOXN2,HLX,ITGA11,MAFF,MEF2C,MKX,NOG,PPP3CA,PROX1,SGCG,SHOX2,SOX11,TCF21,TGFB2,TWIST1,WNT3A,WNT5A
GO Biological Process	GO:0032642	regulation of chemokine production	288	0.00133606	1	0.0599234	3.8462	2.07998	8	0.00634139	0.0243902	1036	0.0195557	1	0.243824	2.81866	2.12867	6	70	0.0105079	0.0857143	3:55460051,4:186091366,7:18727720,7:22779990,9:107655935,9:108090483,9:116197452,9:116637452	IL6,KLF4,TLR3,TRIM32,TWIST1,WNT5A
GO Biological Process	GO:0003401	axis elongation	289	0.00134866	1	0.060279	3.84041	2.08311	8	0.00635095	0.0243902	190	9.21618e-06	0.119045	0.000626555	8.8535	0.790648	7	26	0.0122592	0.269231	14:54369315,17:71445136,17:72029668,1:227956357,3:55460051,4:154268230,5:44441601,8:73491886	BMP4,FGF10,RDH10,SFRP2,SOX9,WNT3A,WNT5A
GO Biological Process	GO:0090192	regulation of glomerulus development	290	0.00135923	1	0.0605419	6.27338	0.797018	5	0.00242993	0.0152439	430	0.000664202	1	0.0199523	9.39555	0.425734	4	14	0.00700525	0.285714	11:104658441,14:54369315,17:56199906,17:56683253,20:56920091	BMP4,BMP7,NOG,PDGFD
GO Biological Process	GO:0045787	positive regulation of cell cycle	291	0.00137761	1	0.0611497	2.01138	11.4349	23	0.0348626	0.070122	639	0.00328905	1	0.0664862	1.92897	10.8866	21	358	0.0367776	0.0586592	10:68871873,10:90199831,11:68424878,11:69143386,12:65511346,12:65927111,12:77608494,14:68386866,15:36256955,16:4249988,17:30148361,17:31502604,1:213669130,1:218793534,1:22043837,2:111682100,3:22386202,3:55460051,5:174391696,5:44441601,6:21888286,9:116197452,9:116637452	BCL2L11,CCND1,CDC42,E2F7,FGF10,HMGA2,KIF20B,LRP5,MEIS2,MSX2,PROX1,RAB11FIP4,RAD51B,SLC6A4,SOX4,STOX1,TFAP4,TGFB2,TRIM32,UBE2E2,WNT5A
GO Biological Process	GO:0007167	enzyme linked receptor protein signaling pathway	292	0.00138275	1	0.0611678	1.60198	27.4661	44	0.083738	0.134146	235	2.81694e-05	0.363864	0.00154836	1.9563	21.4691	42	706	0.0735552	0.0594901	10:127474707,10:29225202,10:34155781,10:81825156,10:94321383,11:104658441,11:27552150,13:22409621,14:54369315,17:56199906,17:56683253,17:71445136,17:72029668,1:218793534,1:219824096,1:22043837,20:16676275,20:56920091,20:6608452,20:7123941,22:19587218,2:202544013,2:205758518,2:231836713,2:65750729,3:184628672,3:88992873,4:145229127,4:158984927,4:176654036,4:65079668,5:171701460,5:174391696,5:44441…	ANGPT1,ANGPT2,BAMBI,BDNF,BMP2,BMP4,BMP5,BMP7,BMPR2,CDC42,CLDN5,DOCK1,EPHA3,EPHA5,EPHB3,FGF10,FGF18,FGF9,GDF6,IGF2R,KIF16B,MET,MSX2,NOG,NPPC,NRG3,NRP1,NRP2,PARD3,PDGFD,PLCE1,PRL,RAPGEF2,RUNX2,SLC30A10,SMAD1,SOX9,SPRED2,SULF1,TGFB2,VEGFA,VEGFC
GO Biological Process	GO:0002065	columnar/cuboidal epithelial cell differentiation	293	0.00140239	1	0.0618249	2.68258	4.84607	13	0.0147746	0.0396341	317	0.00011927	1	0.00485997	3.88955	2.82809	11	93	0.0192644	0.11828	14:54369315,1:213669130,20:10648481,20:11221637,20:6608452,20:7123941,2:6356273,3:55460051,6:21888286,6:45759843,6:55896846,9:4292083,9:72909868	BMP2,BMP4,BMP5,CLIC5,JAG1,PROX1,RFX3,SOX11,SOX4,TMC1,WNT5A
GO Biological Process	GO:0050921	positive regulation of chemotaxis	294	0.00142238	1	0.062493	2.67825	4.85392	13	0.0147985	0.0396341	335	0.000196031	1	0.0075586	3.23862	4.01406	13	132	0.0227671	0.0984848	10:34155781,11:104658441,12:108341080,16:82737470,21:40189451,2:202544013,3:55460051,4:176654036,5:171701460,5:44441601,6:44107982,7:116680832,7:22779990	BMPR2,CDH13,CMKLR1,DSCAM,FGF10,FGF18,IL6,MET,NRP1,PDGFD,VEGFA,VEGFC,WNT5A
GO Biological Process	GO:0048771	tissue remodeling	295	0.00146707	1	0.0642379	3.17649	3.14813	10	0.00959796	0.0304878	546	0.0017879	1	0.0422973	3.2523	2.76727	9	91	0.0157618	0.0989011	11:68424878,20:10648481,20:11221637,2:202544013,2:219102140,5:44441601,5:88885292,6:127114919,7:121176275,7:22779990	BMPR2,FGF10,IHH,IL6,JAG1,LRP5,MEF2C,RSPO3,WNT16
GO Biological Process	GO:1905006	negative regulation of epithelial to mesenchymal transition involved in endocardial cushion formation	296	0.00147133	1	0.0642065	13.7117	0.218791	3	0.000667045	0.00914634	465	0.00092317	1	0.0256443	32.8844	0.0608191	2	2	0.00350263	1	17:56199906,17:56683253,1:218793534	NOG,TGFB2
GO Biological Process	GO:0090189	regulation of branching involved in ureteric bud morphogenesis	297	0.00149937	1	0.0652101	4.97153	1.20687	6	0.00367949	0.0182927	682	0.00472981	1	0.0895819	5.71903	0.699419	4	23	0.00700525	0.173913	14:54369315,17:56199906,17:56683253,17:71445136,17:72029668,6:44107982	BMP4,NOG,SOX9,VEGFA
GO Biological Process	GO:0043455	regulation of secondary metabolic process	298	0.00150138	1	0.0650781	6.13158	0.815451	5	0.00248613	0.0152439	374	0.000344772	1	0.0119075	10.9615	0.364914	4	12	0.00700525	0.333333	2:144924652,3:55460051,4:158984927,9:12961480,9:13257032	RAPGEF2,TYRP1,WNT5A,ZEB2
GO Biological Process	GO:0035272	exocrine system development	299	0.00152966	1	0.0660823	3.41855	2.63269	9	0.0080265	0.027439	273	6.55377e-05	0.84655	0.00310092	5.71903	1.39884	8	46	0.0140105	0.173913	10:34155781,17:71445136,17:72029668,1:218793534,1:22043837,20:56920091,5:44441601,7:22779990,7:84969722	BMP7,CDC42,FGF10,IL6,NRP1,SEMA3A,SOX9,TGFB2
GO Biological Process	GO:0003181	atrioventricular valve morphogenesis	300	0.00153442	1	0.0660669	4.94862	1.21246	6	0.00369652	0.0182927	375	0.000346997	1	0.0119524	7.82962	0.6386	5	21	0.00875657	0.238095	1:218793534,20:6608452,20:7123941,2:202544013,6:21888286,7:18727720	BMP2,BMPR2,SOX4,TGFB2,TWIST1
GO Biological Process	GO:0071425	hematopoietic stem cell proliferation	301	0.00153827	1	0.0660126	6.09739	0.820023	5	0.00250007	0.0152439	451	0.000884068	1	0.0253204	8.76918	0.456143	4	15	0.00700525	0.266667	21:35134446,21:35550129,3:169087874,3:55460051,4:154268230	MECOM,RUNX1,SFRP2,WNT5A
GO Biological Process	GO:0045930	negative regulation of mitotic cell cycle	302	0.00155676	1	0.0665849	2.22373	8.0945	18	0.0246784	0.054878	740	0.00535134	1	0.0934099	2.00371	8.48426	17	279	0.0297723	0.0609319	11:69143386,12:65511346,12:65927111,12:77608494,14:54369315,14:68386866,16:87226193,19:47728989,1:227956357,20:56920091,2:43425030,3:197486050,3:37793686,4:38007999,5:15745022,6:21888286,8:6512588,9:87148363	BMP4,BMP7,CCND1,CTDSPL,DLG1,E2F7,FBXL7,FBXO31,GAS1,HMGA2,MCPH1,NOP53,PTTG2,SOX4,WNT9A,ZFP36L1,ZFP36L2
GO Biological Process	GO:0035051	cardiocyte differentiation	303	0.00156397	1	0.0666724	2.53681	5.51875	14	0.0168255	0.0426829	264	5.65372e-05	0.730291	0.00276626	3.90706	3.07136	12	101	0.0210158	0.118812	10:21423595,14:54369315,15:85181599,1:213669130,1:218793534,1:227956357,20:10648481,20:11221637,20:6608452,20:7123941,5:138052551,5:88885292,6:44107982,7:18727720	AKAP13,BMP2,BMP4,JAG1,MEF2C,NEBL,PROX1,TGFB2,TWIST1,VEGFA,WNT3A,WNT8A
GO Biological Process	GO:0061005	cell differentiation involved in kidney development	304	0.00157303	1	0.0668383	3.4044	2.64364	9	0.00805987	0.027439	365	0.000288494	1	0.0102095	5.35328	1.30761	7	43	0.0122592	0.162791	14:54369315,20:10648481,20:11221637,2:103975853,2:19330880,5:88885292,6:133315673,9:95514471,9:95790981	BMP4,JAG1,MEF2C,OSR1,POU3F3,PTCH1,TCF21
GO Biological Process	GO:0050767	regulation of neurogenesis	305	0.00159053	1	0.0673605	1.50447	35.8931	54	0.10943	0.164634	94	4.25109e-08	0.000549113	5.84163e-06	2.31847	21.1346	49	695	0.0858144	0.0705036	10:34155781,10:81825156,10:90199831,11:27552150,12:65927111,12:79509689,14:54369315,14:98419791,16:87226193,17:14396575,17:30148361,17:56199906,17:56683253,17:71445136,17:72029668,18:43941672,1:170795774,1:213669130,1:221057284,1:227956357,20:10648481,20:11221637,20:56920091,20:6608452,20:7123941,21:40189451,2:144924652,2:202544013,2:54736759,2:60382339,2:6356273,2:65750729,3:157767987,3:18462867…	BCL11A,BCL11B,BDNF,BMP2,BMP4,BMP5,BMP7,BMPR2,DSCAM,DUSP10,EPHA3,EPHB3,FBXO31,FERD3L,GDF6,IL6,JAG1,KANK1,KIF20B,KLF4,LLPH,MEF2C,MEIS1,NOG,NR2F1,NRG3,NRP1,PCP4,PMP22,PPP3CA,PROX1,PRRX1,RAPGEF2,RTN4,SEMA3A,SFRP2,SHOX2,SLC6A4,SOX11,SOX9,SYT1,SYT4,TRIM32,VEGFA,VEGFC,WNT3A,WNT5A,ZEB2,ZHX2
GO Biological Process	GO:0060571	morphogenesis of an epithelial fold	306	0.00162827	1	0.0687333	4.89015	1.22696	6	0.00374072	0.0182927	338	0.000208525	1	0.00796899	8.65379	0.577781	5	19	0.00875657	0.263158	17:56199906,17:56683253,20:56920091,5:44441601,6:55896846,8:73491886	BMP5,BMP7,FGF10,NOG,RDH10
GO Biological Process	GO:0090344	negative regulation of cell aging	307	0.00168837	1	0.0710382	8.05103	0.496831	4	0.00151473	0.0121951	955	0.0162411	1	0.219671	5.48074	0.547372	3	18	0.00525394	0.166667	12:65511346,12:65927111,1:219824096,7:18727720	HMGA2,SLC30A10,TWIST1
GO Biological Process	GO:0070374	positive regulation of ERK1 and ERK2 cascade	308	0.00169185	1	0.0709535	2.33989	6.83793	16	0.0208473	0.0487805	568	0.00207146	1	0.0471075	2.42306	5.77781	14	190	0.0245184	0.0736842	10:34155781,11:104658441,14:54369315,15:85181599,1:219824096,20:6608452,20:7123941,2:236639195,4:158984927,5:171701460,5:44441601,7:22779990,7:33219926,7:33946839,8:107402390,8:26587361	ACKR3,ADRA1A,ANGPT1,BMP2,BMP4,BMPER,FGF10,FGF18,IL6,NRP1,PDE8A,PDGFD,RAPGEF2,SLC30A10
GO Biological Process	GO:0031647	regulation of protein stability	309	0.0017029	1	0.0711857	2.33836	6.84241	16	0.020861	0.0487805	1425	0.0394909	1	0.357968	1.73076	7.51116	13	247	0.0227671	0.0526316	15:35813450,15:36256955,19:47728989,1:22043837,1:55605313,1:56116300,20:6608452,20:7123941,2:202111695,2:54736759,6:21888286,7:22779990,8:122801535,8:76719519,8:98870771,9:18824290	BMP2,CDC42,DERL1,DPH6,NOP53,PEX2,PLPP3,RTN4,SAXO1,SOX4,STK3,SUMO1,TOMM7
GO Biological Process	GO:0061053	somite development	310	0.00170329	1	0.0709724	2.91395	3.77495	11	0.011509	0.0335366	421	0.000588883	1	0.0180679	3.79435	2.37194	9	78	0.0157618	0.115385	17:56199906,17:56683253,1:227956357,20:22077868,2:144924652,2:219102140,2:6356273,3:55460051,4:154268230,9:95514471,9:95790981	IHH,NOG,PAX1,PTCH1,SFRP2,SOX11,WNT3A,WNT5A,ZEB2
GO Biological Process	GO:0050920	regulation of chemotaxis	311	0.00172222	1	0.0715304	2.33571	6.85017	16	0.0208847	0.0487805	312	0.000111604	1	0.00462049	2.9559	5.4129	16	178	0.028021	0.0898876	10:34155781,11:104658441,12:108341080,16:82737470,1:227956357,21:40189451,2:202544013,3:55460051,4:176654036,5:171701460,5:44441601,6:44107982,7:116680832,7:22779990,7:84969722,8:6512588	ANGPT2,BMPR2,CDH13,CMKLR1,DSCAM,FGF10,FGF18,IL6,MET,NRP1,PDGFD,SEMA3A,VEGFA,VEGFC,WNT3A,WNT5A
GO Biological Process	GO:0003015	heart process	312	0.00175072	1	0.072481	2.74538	4.37098	12	0.0133262	0.0365854	298	9.77895e-05	1	0.00423875	3.97504	2.76727	11	91	0.0192644	0.120879	11:2562522,13:22409621,15:85181599,17:69610865,17:70079183,17:71091760,1:22043837,2:154433108,5:113581156,5:59875552,6:122315506,6:123669633	AKAP13,CDC42,GJA1,KCNJ2,KCNJ3,KCNN2,KCNQ1,MAP2K6,PDE4D,SGCG,TRDN
GO Biological Process	GO:0045880	positive regulation of smoothened signaling pathway	313	0.00177202	1	0.0731282	4.80778	1.24798	6	0.00380481	0.0182927	329	0.00016393	1	0.00643612	7.04666	0.851467	6	28	0.0105079	0.214286	13:22409621,1:170795774,1:227956357,2:219102140,3:157767987,4:126988711	FGF9,IHH,INTU,PRRX1,SHOX2,WNT9A
GO Biological Process	GO:0072190	ureter urothelium development	314	0.0017737	1	0.0729644	7.94186	0.50366	4	0.00153555	0.0121951	232	2.79778e-05	0.36139	0.00155771	32.8844	0.0912286	3	3	0.00525394	1	14:54369315,17:71445136,17:72029668,2:19330880	BMP4,OSR1,SOX9
GO Biological Process	GO:0003205	cardiac chamber development	315	0.00178121	1	0.0730409	2.14121	8.87348	19	0.0270533	0.0579268	169	4.69505e-06	0.060646	0.000358852	3.6301	4.68307	17	154	0.0297723	0.11039	10:34155781,14:54369315,17:56199906,17:56683253,1:213669130,1:218793534,20:10648481,20:11221637,20:56920091,2:202544013,2:205758518,2:6356273,3:157767987,3:55460051,4:154268230,5:174391696,5:88885292,6:21888286,6:55896846	BMP4,BMP5,BMP7,BMPR2,JAG1,MEF2C,MSX2,NOG,NRP1,NRP2,PROX1,SFRP2,SHOX2,SOX11,SOX4,TGFB2,WNT5A
GO Biological Process	GO:1901342	regulation of vasculature development	316	0.00178663	1	0.0730313	2.04725	10.2576	21	0.0312733	0.0640244	380	0.000382551	1	0.0130037	2.41237	7.87607	19	259	0.033275	0.0733591	10:34155781,11:104658441,12:65511346,12:65927111,14:54369315,19:57330083,20:56920091,21:35134446,21:35550129,3:55460051,3:64402752,4:154268230,4:158984927,4:176654036,6:44107982,7:18727720,7:22779990,8:6512588,8:69030255,9:107655935,9:108090483	ADAMTS9,ANGPT2,BMP4,BMP7,HDAC9,HMGA2,IL6,KLF4,NRP1,PDGFD,RAPGEF2,RUNX1,SFRP2,SULF1,TWIST1,VEGFA,VEGFC,WNT5A,ZNF304
GO Biological Process	GO:0030501	positive regulation of bone mineralization	317	0.00179868	1	0.0732919	3.66587	2.18229	8	0.00665333	0.0243902	277	7.42953e-05	0.959673	0.00346452	6.57688	1.06433	7	35	0.0122592	0.2	14:54369315,20:56920091,20:6608452,20:7123941,2:19330880,2:202544013,5:128465630,5:88885292	BMP2,BMP4,BMP7,BMPR2,FBN2,MEF2C,OSR1
GO Biological Process	GO:0008544	epidermis development	318	0.00182884	1	0.0742865	2.08727	9.5819	20	0.0292131	0.0609756	2595	0.164344	1	0.818048	1.3121	12.1942	16	401	0.028021	0.0399002	11:44309959,14:98419791,17:71445136,17:72029668,1:218793534,1:22043837,20:10648481,20:11221637,2:71578392,3:55460051,4:126988711,4:168581762,5:44441601,6:45759843,7:121176275,9:107655935,9:108090483,9:72909868,9:95514471,9:95790981	ALX4,BCL11B,CDC42,CLIC5,CYP26B1,FGF10,INTU,JAG1,KLF4,PALLD,PTCH1,SOX9,TGFB2,TMC1,WNT16,WNT5A
GO Biological Process	GO:0001754	eye photoreceptor cell differentiation	319	0.00183108	1	0.0741442	3.65524	2.18864	8	0.00667268	0.0243902	353	0.000247954	1	0.00907314	5.48074	1.2772	7	42	0.0122592	0.166667	15:71912906,17:71445136,17:72029668,17:74061448,1:197719826,21:40189451,2:219102140,6:44107982	CRB1,DSCAM,IHH,NR2E3,SDK2,SOX9,VEGFA
GO Biological Process	GO:0045664	regulation of neuron differentiation	320	0.00189261	1	0.0763965	1.54758	30.37	47	0.0925915	0.143293	98	4.4903e-08	0.000580012	5.91849e-06	2.48075	17.3334	43	570	0.0753065	0.0754386	10:34155781,11:27552150,12:65927111,12:79509689,14:54369315,14:98419791,16:87226193,17:14396575,17:30148361,17:71445136,17:72029668,18:43941672,1:170795774,1:213669130,1:227956357,20:10648481,20:11221637,20:56920091,20:6608452,20:7123941,21:40189451,2:144924652,2:202544013,2:54736759,2:60382339,2:6356273,2:65750729,3:157767987,3:184628672,3:55460051,3:88992873,4:100709145,4:154268230,4:158984927,…	BCL11A,BCL11B,BDNF,BMP2,BMP4,BMP5,BMP7,BMPR2,DSCAM,EPHA3,EPHB3,FBXO31,GDF6,IL6,JAG1,KANK1,KLF4,LLPH,MEF2C,MEIS1,NR2F1,NRP1,PCP4,PMP22,PPP3CA,PROX1,PRRX1,RAPGEF2,RTN4,SEMA3A,SFRP2,SHOX2,SLC6A4,SOX11,SOX9,SYT1,SYT4,TRIM32,VEGFA,WNT3A,WNT5A,ZEB2,ZHX2
GO Biological Process	GO:0038189	neuropilin signaling pathway	321	0.0018954	1	0.0762705	12.5387	0.23926	3	0.000729452	0.00914634	307	0.000109372	1	0.00460181	24.6633	0.121638	3	4	0.00525394	0.75	10:34155781,1:22043837,6:44107982	CDC42,NRP1,VEGFA
GO Biological Process	GO:0001840	neural plate development	322	0.0019556	1	0.0784485	7.72956	0.517494	4	0.00157773	0.0121951	1377	0.0353363	1	0.331473	6.57688	0.304095	2	10	0.00350263	0.2	17:56199906,17:56683253,9:95514471,9:95790981	NOG,PTCH1
GO Biological Process	GO:0060900	embryonic camera-type eye formation	323	0.00195568	1	0.078209	5.76787	0.866871	5	0.0026429	0.0152439	210	1.69505e-05	0.21895	0.00104262	13.7018	0.364914	5	12	0.00875657	0.416667	1:213669130,2:6356273,3:55460051,7:121176275,7:18727720	PROX1,SOX11,TWIST1,WNT16,WNT5A
GO Biological Process	GO:0030198	extracellular matrix organization	324	0.00198187	1	0.0790116	2.02935	10.3481	21	0.0315492	0.0640244	401	0.000491511	1	0.0158325	2.24942	9.33573	21	307	0.0367776	0.0684039	10:126268427,15:48609223,15:68335825,16:84950860,17:71445136,17:72029668,1:218793534,1:227956357,20:6608452,2:181135250,2:219102140,2:36917052,3:13543509,3:37793686,3:64402752,4:154268230,4:41004084,4:87741338,5:128465630,5:52609834,8:69030255	ADAM12,ADAMTS9,APBB2,CRISPLD2,DMP1,FBLN2,FBN1,FBN2,FERMT1,IBSP,IHH,ITGA1,ITGA11,ITGA4,ITGA9,SFRP2,SOX9,SULF1,TGFB2,VIT,WNT3A
GO Biological Process	GO:0043062	extracellular structure organization	325	0.00198338	1	0.0788285	2.02922	10.3488	21	0.0315512	0.0640244	403	0.000512876	1	0.0164388	2.24212	9.36614	21	308	0.0367776	0.0681818	10:126268427,15:48609223,15:68335825,16:84950860,17:71445136,17:72029668,1:218793534,1:227956357,20:6608452,2:181135250,2:219102140,2:36917052,3:13543509,3:37793686,3:64402752,4:154268230,4:41004084,4:87741338,5:128465630,5:52609834,8:69030255	ADAM12,ADAMTS9,APBB2,CRISPLD2,DMP1,FBLN2,FBN1,FBN2,FERMT1,IBSP,IHH,ITGA1,ITGA11,ITGA4,ITGA9,SFRP2,SOX9,SULF1,TGFB2,VIT,WNT3A
GO Biological Process	GO:1904951	positive regulation of establishment of protein localization	326	0.002036	1	0.0806719	1.81003	15.4694	28	0.0471626	0.0853658	668	0.00402865	1	0.0779013	1.73753	15.5393	27	511	0.0472855	0.0528376	10:29225202,10:90199831,11:115088274,12:120478752,14:54369315,14:61124313,15:35813450,15:36256955,18:8805761,1:210294612,1:218793534,1:22043837,1:227956357,20:6608452,2:111682100,3:147502874,3:148162089,3:55460051,4:100709145,4:154268230,4:176654036,4:186091366,6:122315506,6:21888286,7:18727720,7:22779990,8:109604353,9:238389	BAMBI,BCL2L11,BMP4,CADM1,CDC42,DPH6,DYNLL1,FERMT1,GJA1,HHAT,IL6,KANK1,KIF20B,MTCL1,PPP3CA,SFRP2,SOX4,SYBU,TGFB2,TLR3,TMEM30B,TOMM7,TWIST1,VEGFC,WNT3A,WNT5A,ZIC1
GO Biological Process	GO:0002931	response to ischemia	327	0.00206899	1	0.0817284	4.6598	1.28761	6	0.00392564	0.0182927	672	0.00441763	1	0.0849145	4.56728	1.09474	5	36	0.00875657	0.138889	10:124874155,10:79381769,17:69610865,17:70079183,6:122315506,6:157054015	ABRAXAS2,ARID1B,GJA1,MAP2K6,PPIF
GO Biological Process	GO:1905332	positive regulation of morphogenesis of an epithelium	328	0.00207025	1	0.0815288	4.0183	1.74203	7	0.00531107	0.0213415	587	0.00260686	1	0.0573642	5.13819	0.973105	5	32	0.00875657	0.15625	10:68871873,14:54369315,17:56199906,17:56683253,17:71445136,17:72029668,6:44107982	BMP4,NOG,SOX9,STOX1,VEGFA
GO Biological Process	GO:0061312	BMP signaling pathway involved in heart development	329	0.00207077	1	0.0813013	7.60748	0.525798	4	0.00160304	0.0121951	404	0.000522379	1	0.0167019	16.4422	0.182457	3	6	0.00525394	0.5	14:54369315,17:56199906,17:56683253,5:174391696	BMP4,MSX2,NOG
GO Biological Process	GO:2000679	positive regulation of transcription regulatory region DNA binding	330	0.00207516	1	0.0812268	4.657	1.28838	6	0.003928	0.0182927	666	0.00400213	1	0.0776208	5.97898	0.66901	4	22	0.00700525	0.181818	12:65511346,12:65927111,1:227956357,7:18727720,9:107655935,9:108090483	HMGA2,KLF4,TWIST1,WNT3A
GO Biological Process	GO:0030308	negative regulation of cell growth	331	0.0020963	1	0.0818062	2.45615	5.69999	14	0.017378	0.0426829	491	0.00103863	1	0.0273237	2.72291	4.7743	13	157	0.0227671	0.0828026	10:34155781,11:65639398,1:218793534,1:227956357,2:202544013,2:54736759,2:60382339,3:55460051,4:154268230,4:41004084,6:122315506,7:84969722,9:1160479,9:1450428	APBB2,BCL11A,BMPR2,GJA1,NRP1,RTN4,SEMA3A,SFRP2,SIPA1,SMARCA2,TGFB2,WNT3A,WNT5A
GO Biological Process	GO:0006936	muscle contraction	332	0.00210418	1	0.0818665	2.10915	9.00837	19	0.0274645	0.0579268	409	0.000530353	1	0.0167496	2.416	7.45034	18	245	0.0315236	0.0734694	10:90199831,10:93190051,11:2562522,11:69143386,17:69610865,17:70079183,17:71091760,2:154433108,2:71578392,3:197486050,5:113581156,5:52609834,5:59875552,5:80994112,6:122315506,6:123669633,7:134959703,8:26587361,8:69030255	ADRA1A,CALD1,CKMT2,DLG1,DYSF,GJA1,HTR7,ITGA1,KCNJ2,KCNJ3,KCNN2,KCNQ1,MAP2K6,MYOF,PDE4D,SULF1,TPCN2,TRDN
GO Biological Process	GO:0051050	positive regulation of transport	333	0.00210685	1	0.0817241	1.53917	30.536	47	0.0930975	0.143293	680	0.0045698	1	0.086806	1.50563	29.2236	44	961	0.0770578	0.0457856	10:29225202,10:90199831,11:115088274,11:2562522,12:120478752,12:79509689,14:54369315,14:61124313,15:35813450,15:36256955,17:1023500,17:30148361,17:69610865,17:70079183,17:71091760,18:43941672,18:8805761,19:47728989,1:210294612,1:218793534,1:22043837,1:227956357,20:6608452,2:111682100,2:202111695,2:6356273,3:147502874,3:148162089,3:197486050,3:55460051,4:100709145,4:154268230,4:176654036,4:1860913…	ABR,ANGPT1,BAMBI,BCL2L11,BMP4,CADM1,CDC42,DLG1,DPH6,DYNLL1,EHD2,FERMT1,GJA1,HHAT,IL6,KANK1,KCNJ2,KCNQ1,KIF20B,MAP2K6,MTCL1,NPSR1,PPP3CA,PTCH1,SFRP2,SLC6A4,SOX11,SOX4,STX18,SUMO1,SYBU,SYT1,SYT4,TGFB2,TLR3,TMEM30B,TOMM7,TRDN,TWIST1,VEGFA,VEGFC,WNT3A,WNT5A,ZIC1
GO Biological Process	GO:0055026	negative regulation of cardiac muscle tissue development	334	0.00211399	1	0.0817558	4.00316	1.74862	7	0.00533116	0.0213415	485	0.00098935	1	0.0263494	6.32393	0.790648	5	26	0.00875657	0.192308	17:56199906,17:56683253,20:6608452,20:7123941,2:202111695,2:65750729,6:122315506	BMP2,FZD7,GJA1,MEIS1,NOG
GO Biological Process	GO:0071864	positive regulation of cell proliferation in bone marrow	335	0.00212084	1	0.0817757	7.55702	0.529309	4	0.00161375	0.0121951	456	0.000893514	1	0.0253103	14.0933	0.212867	3	7	0.00525394	0.428571	12:65511346,12:65927111,5:88885292,7:22779990	HMGA2,IL6,MEF2C
GO Biological Process	GO:0070486	leukocyte aggregation	336	0.00212608	1	0.0817339	2.2192	7.6604	17	0.0233549	0.0518293	427	0.000635161	1	0.019214	2.45191	6.93338	17	228	0.0297723	0.0745614	14:68386866,14:98419791,15:60622622,20:22077868,20:39934603,20:56920091,2:202111695,2:219102140,2:43425030,2:71578392,3:197486050,3:71101832,4:100709145,6:21888286,6:44842621,7:22779990,9:238389	BCL11B,BMP7,CYP26B1,DLG1,DOCK8,FOXP1,FZD7,IL6,MAFB,NHEJ1,PAX1,PPP3CA,RORA,RUNX2,SOX4,ZFP36L1,ZFP36L2
GO Biological Process	GO:0048546	digestive tract morphogenesis	337	0.00215145	1	0.0824638	3.01221	3.31982	10	0.0101214	0.0304878	149	1.76438e-06	0.0227905	0.000152956	6.7111	1.49007	10	49	0.0175131	0.204082	14:54369315,1:221057284,2:219102140,2:6356273,3:157767987,3:184628672,3:55460051,4:154268230,5:44441601,6:133315673	BMP4,EPHB3,FGF10,HLX,IHH,SFRP2,SHOX2,SOX11,TCF21,WNT5A
GO Biological Process	GO:2000677	regulation of transcription regulatory region DNA binding	338	0.00216334	1	0.082674	3.55698	2.2491	8	0.006857	0.0243902	623	0.00286796	1	0.059463	4.19801	1.42925	6	47	0.0105079	0.12766	12:65511346,12:65927111,1:227956357,2:6356273,5:174391696,7:18727720,9:107655935,9:108090483	HMGA2,KLF4,MSX2,SOX11,TWIST1,WNT3A
GO Biological Process	GO:0072012	glomerulus vasculature development	339	0.00218387	1	0.0832123	5.62151	0.88944	5	0.00271171	0.0152439	338	0.000208525	1	0.00796899	8.65379	0.577781	5	19	0.00875657	0.263158	14:54369315,2:19330880,6:133315673,8:107402390,8:6512588	ANGPT1,ANGPT2,BMP4,OSR1,TCF21
GO Biological Process	GO:0009791	post-embryonic development	340	0.00225306	1	0.0855963	2.66147	4.50879	12	0.0137463	0.0365854	305	0.000108076	1	0.00457709	3.93183	2.79768	11	92	0.0192644	0.119565	11:44309959,14:54369315,14:98419791,15:48609223,15:55609010,21:40189451,2:111682100,2:231836713,6:159996173,6:44107982,9:107655935,9:108090483	ALX4,BCL11B,BCL2L11,BMP4,DSCAM,FBN1,IGF2R,KLF4,NPPC,PYGO1,VEGFA
GO Biological Process	GO:0060686	negative regulation of prostatic bud formation	341	0.00226771	1	0.0859004	7.41718	0.539288	4	0.00164417	0.0121951	137	8.46458e-07	0.0109337	7.9808e-05	32.8844	0.121638	4	4	0.00700525	1	14:54369315,20:56920091,3:55460051,8:69030255	BMP4,BMP7,SULF1,WNT5A
GO Biological Process	GO:1904018	positive regulation of vasculature development	342	0.00226962	1	0.0857211	2.43448	5.75071	14	0.0175327	0.0426829	443	0.000768795	1	0.0224165	2.81248	4.62225	13	152	0.0227671	0.0855263	10:34155781,11:104658441,12:65511346,12:65927111,19:57330083,21:35134446,21:35550129,3:55460051,4:154268230,4:158984927,4:176654036,6:44107982,7:18727720,8:6512588	ANGPT2,HDAC9,HMGA2,NRP1,PDGFD,RAPGEF2,RUNX1,SFRP2,TWIST1,VEGFA,VEGFC,WNT5A,ZNF304
GO Biological Process	GO:0045197	establishment or maintenance of epithelial cell apical/basal polarity	343	0.00227715	1	0.0857551	4.57007	1.31289	6	0.00400272	0.0182927	444	0.000802219	1	0.0233384	5.33261	1.12515	6	37	0.0105079	0.162162	11:27552150,15:71912906,18:8805761,1:22043837,3:197486050,3:55460051	CDC42,DLG1,LIN7C,MTCL1,MYO9A,WNT5A
GO Biological Process	GO:0045684	positive regulation of epidermis development	344	0.0022911	1	0.0860296	4.5644	1.31452	6	0.00400769	0.0182927	672	0.00441763	1	0.0849145	4.56728	1.09474	5	36	0.00875657	0.138889	14:54369315,1:218793534,3:55460051,5:174391696,9:95514471,9:95790981	BMP4,MSX2,PTCH1,TGFB2,WNT5A
GO Biological Process	GO:0071679	commissural neuron axon guidance	345	0.00229978	1	0.086105	7.38815	0.541407	4	0.00165063	0.0121951	510	0.00139738	1	0.0353921	12.3316	0.243276	3	8	0.00525394	0.375	10:34155781,6:44107982,9:95514471,9:95790981	NRP1,PTCH1,VEGFA
GO Biological Process	GO:0060412	ventricular septum morphogenesis	346	0.0023831	1	0.0889666	3.1987	2.81365	9	0.00857819	0.027439	194	9.93035e-06	0.12827	0.000661187	7.30765	1.09474	8	36	0.0140105	0.222222	14:54369315,17:56199906,17:56683253,1:213669130,1:218793534,2:202544013,2:6356273,3:55460051,6:21888286	BMP4,BMPR2,NOG,PROX1,SOX11,SOX4,TGFB2,WNT5A
GO Biological Process	GO:0070169	positive regulation of biomineral tissue development	347	0.00238841	1	0.0889079	3.49954	2.28601	8	0.00696956	0.0243902	333	0.000180592	1	0.00700514	5.75477	1.21638	7	40	0.0122592	0.175	14:54369315,20:56920091,20:6608452,20:7123941,2:19330880,2:202544013,5:128465630,5:88885292	BMP2,BMP4,BMP7,BMPR2,FBN2,MEF2C,OSR1
GO Biological Process	GO:0003158	endothelium development	348	0.00242348	1	0.0899541	2.78263	3.9531	11	0.0120521	0.0335366	372	0.000335445	1	0.0116477	3.73686	2.67604	10	88	0.0175131	0.113636	10:34155781,14:54369315,1:213669130,20:10648481,20:11221637,2:202544013,4:158984927,5:59875552,6:122315506,7:116680832,8:98870771	BMP4,BMPR2,GJA1,JAG1,MET,NRP1,PDE4D,PROX1,RAPGEF2,STK3
GO Biological Process	GO:0060039	pericardium development	349	0.00243572	1	0.0901496	4.50787	1.331	6	0.00405794	0.0182927	360	0.000271118	1	0.00972785	8.2211	0.608191	5	20	0.00875657	0.25	16:53525165,20:56920091,20:6608452,20:7123941,3:55460051,6:55896846	BMP2,BMP5,BMP7,RPGRIP1L,WNT5A
GO Biological Process	GO:0070372	regulation of ERK1 and ERK2 cascade	350	0.00245887	1	0.0907463	2.03354	9.83507	20	0.029985	0.0609756	613	0.00273627	1	0.0576581	2.1419	7.93689	17	261	0.0297723	0.0651341	10:34155781,11:104658441,14:54369315,15:85181599,1:219824096,1:221057284,20:6608452,20:7123941,2:236639195,3:197486050,4:158984927,5:171701460,5:44441601,7:22779990,7:33219926,7:33946839,8:107402390,8:26587361,9:107655935,9:108090483	ACKR3,ADRA1A,ANGPT1,BMP2,BMP4,BMPER,DLG1,DUSP10,FGF10,FGF18,IL6,KLF4,NRP1,PDE8A,PDGFD,RAPGEF2,SLC30A10
GO Biological Process	GO:0072203	cell proliferation involved in metanephros development	351	0.00248445	1	0.0914292	7.23025	0.553231	4	0.00168668	0.0121951	456	0.000893514	1	0.0253103	14.0933	0.212867	3	7	0.00525394	0.428571	20:56920091,2:19330880,9:95514471,9:95790981	BMP7,OSR1,PTCH1
GO Biological Process	GO:2001021	negative regulation of response to DNA damage stimulus	352	0.00253311	1	0.0929553	3.87395	1.80694	7	0.00550896	0.0213415	1459	0.0424396	1	0.375731	2.60987	1.9158	5	63	0.00875657	0.0793651	12:65511346,12:65927111,2:236639195,4:154268230,7:18727720,9:116197452,9:116637452	ACKR3,HMGA2,SFRP2,TRIM32,TWIST1
GO Biological Process	GO:0010721	negative regulation of cell development	353	0.00254904	1	0.0932748	1.8041	14.9659	27	0.0456279	0.0823171	176	5.69426e-06	0.0735528	0.000417914	2.80863	8.54508	24	281	0.0420315	0.0854093	10:34155781,10:81825156,15:48609223,17:14396575,17:30148361,17:56199906,17:56683253,17:71445136,17:72029668,18:43941672,1:221057284,1:227956357,20:10648481,20:11221637,20:56920091,2:231836713,2:54736759,2:60382339,2:6356273,2:65750729,3:55460051,4:100709145,4:158984927,5:92883109,7:84969722,8:122801535,9:238389	BCL11A,BMP7,DUSP10,FBN1,JAG1,KANK1,MEIS1,NOG,NPPC,NR2F1,NRG3,NRP1,PMP22,PPP3CA,RAPGEF2,RTN4,SEMA3A,SLC6A4,SOX11,SOX9,SYT4,WNT3A,WNT5A,ZHX2
GO Biological Process	GO:0007369	gastrulation	354	0.00256521	1	0.0936012	2.24282	7.13389	16	0.0217496	0.0487805	495	0.00110113	1	0.028734	2.70568	4.80471	13	158	0.0227671	0.0822785	11:68424878,12:65511346,12:65927111,14:54369315,17:56199906,17:56683253,1:227956357,20:16676275,20:22077868,20:56920091,2:181135250,2:202544013,3:55460051,4:145229127,9:107655935,9:108090483	BMP4,BMP7,BMPR2,FOXA2,HMGA2,ITGA4,KIF16B,KLF4,LRP5,NOG,SMAD1,WNT3A,WNT5A
GO Biological Process	GO:0043922	negative regulation by host of viral transcription	355	0.00260181	1	0.0946692	11.2037	0.267768	3	0.000816365	0.00914634	1501	0.0497984	1	0.428545	5.48074	0.364914	2	12	0.00350263	0.166667	12:65511346,12:65927111,16:4249988	HMGA2,TFAP4
GO Biological Process	GO:0010470	regulation of gastrulation	356	0.00261586	1	0.0949129	3.85132	1.81756	7	0.00554134	0.0213415	481	0.000928476	1	0.0249337	5.19228	1.15556	6	38	0.0105079	0.157895	1:227956357,20:22077868,2:19330880,2:202111695,4:154268230,9:107655935,9:108090483	FOXA2,FZD7,KLF4,OSR1,SFRP2,WNT3A
GO Biological Process	GO:0046620	regulation of organ growth	357	0.0026192	1	0.0947681	2.61204	4.59411	12	0.0140064	0.0365854	248	4.15135e-05	0.536229	0.00216221	4.35818	2.52399	11	83	0.0192644	0.13253	13:22409621,17:30148361,17:56199906,17:56683253,1:213669130,1:221057284,2:111682100,2:65750729,5:168386104,5:88885292,6:122315506,8:98870771	BCL2L11,FGF9,GJA1,HLX,MEF2C,MEIS1,NOG,PROX1,SLC6A4,STK3,WWC1
GO Biological Process	GO:0048318	axial mesoderm development	358	0.00270511	1	0.097603	11.0491	0.271514	3	0.000827787	0.00914634	1064	0.0228874	1	0.277854	8.2211	0.243276	2	8	0.00350263	0.25	17:56199906,17:56683253,17:74061448	NOG,RPL38
GO Biological Process	GO:0001934	positive regulation of protein phosphorylation	359	0.00271177	1	0.0975709	1.51108	31.7653	48	0.0968455	0.146342	385	0.000399751	1	0.0134119	1.67269	28.0984	47	924	0.0823117	0.0508658	10:34155781,10:68871873,10:81825156,10:94321383,11:104658441,11:69143386,11:86930962,13:22409621,14:54369315,15:85181599,16:53525165,17:69610865,17:70079183,17:71445136,17:72029668,1:213669130,1:218793534,1:219824096,1:22043837,1:227956357,20:56920091,20:6608452,20:7123941,2:144924652,2:202111695,2:202544013,2:236639195,3:197486050,3:55460051,4:154268230,4:158984927,4:176654036,4:186091366,5:1683…	ACKR3,ADRA1A,AKAP13,AKTIP,ANGPT1,BMP2,BMP4,BMP5,BMP7,BMPER,BMPR2,CCND1,CDC42,COPS8,DLG1,FGF10,FGF18,FGF9,FNIP2,FZD4,FZD7,GDF6,GRM1,IL6,ITGA1,MAP2K6,NRG3,NRP1,PDE8A,PDGFD,PLCE1,PROX1,RAPGEF2,SFRP2,SLC30A10,SOX9,STK3,STOX1,TGFB2,TLR3,VEGFA,VEGFC,WNT16,WNT3A,WNT5A,WWC1,ZEB2
GO Biological Process	GO:0045668	negative regulation of osteoblast differentiation	360	0.00274554	1	0.0985114	3.81743	1.8337	7	0.00559054	0.0213415	787	0.00775729	1	0.12732	4.01029	1.24679	5	41	0.00875657	0.121951	11:68424878,17:56199906,17:56683253,4:138808273,7:18727720,9:95514471,9:95790981	LRP5,NOCT,NOG,PTCH1,TWIST1
GO Biological Process	GO:0043066	negative regulation of apoptotic process	361	0.00275107	1	0.0984365	1.55426	27.6659	43	0.0843473	0.131098	828	0.00873568	1	0.136279	1.49833	25.3616	38	834	0.0665499	0.0455636	10:126268427,10:128996438,10:34155781,10:79381769,11:27552150,12:65511346,12:65927111,14:54369315,14:92633679,14:98419791,17:56199906,17:56683253,17:71445136,17:72029668,19:57330083,1:219824096,1:227956357,20:56920091,2:103975853,2:118432725,2:19330880,2:196031046,2:219102140,2:236639195,3:55460051,3:71101832,4:154268230,4:41004084,5:174391696,5:44441601,5:88885292,6:133315673,6:44107982,6:558968…	ACKR3,ANGPT1,APBB2,BCL11B,BDNF,BMP4,BMP5,BMP7,DAPK1,DOCK8,EN1,EYA4,FANK1,FGF10,FOXP1,HMGA2,IHH,IL6,KLF4,LGMN,MEF2C,MGMT,MSX2,NOG,NRP1,OSR1,POU3F3,PPIF,SFRP2,SLC30A10,SLC39A10,SOX9,TRIM32,TWIST1,VEGFA,WNT5A,WNT9A,ZNF304
GO Biological Process	GO:1902667	regulation of axon guidance	362	0.00277351	1	0.0989653	3.81035	1.8371	7	0.00560092	0.0213415	151	1.85971e-06	0.0240219	0.000159085	10.9615	0.6386	7	21	0.0122592	0.333333	10:34155781,1:227956357,21:40189451,2:202544013,3:55460051,6:44107982,7:84969722	BMPR2,DSCAM,NRP1,SEMA3A,VEGFA,WNT3A,WNT5A
[truncated: 138 more rows]

## Sheet: Supp. Data 4
Supplementary data 4 – Enrichment of Mouse Phenotypes in GREAT, based on the set of merged cFDR-GWAS loci significant at 1% cFDR.
[truncated: 501 more rows]

[truncated: 3 more sheets: Supp. Data 5, Supp. Data 6, Supp. Data 7]
