# Supplementary material for: Enhanced insights into the genetic architecture of 3D cranial vault shape using pleiotropy-informed GWAS
Source: Commun Biol. 2025 Mar 15;8:439. doi: 10.1038/s42003-025-07875-6 (PMC11909261; doi:10.1038/s42003-025-07875-6)
Supplement: Supplementary file 4 — Supplementary Data 8 [file 42003_2025_7875_MOESM4_ESM.xlsx]

## Sheet: Fig1a
pc	perc_var_expl_by_cranial_vault_cumulative	perc_var_expl_by_brain_cumulative	perc_var_expl_by_brain_in_pc_i	perc_var_expl_by_face_cumulative	perc_var_expl_by_face_in_pc_i
1	37.9411	23.2489	61.2763	14.2225	37.4858
2	51.1973	27.4322	31.557	19.1413	37.1051
3	60.4443	30.5258	33.4553	19.9265	8.49169
4	68.8407	33.6378	37.0631	22.6284	32.1791
5	73.9382	35.5321	37.1613	23.7937	22.8606
6	77.8811	36.6469	28.2752	24.2991	12.8183
7	80.8724	37.39	24.8429	24.9956	23.282
8	82.7635	37.9122	27.6114	25.2707	14.547
9	84.2745	38.25	22.3587	25.5723	19.9616
10	85.6438	38.628	27.604	25.9003	23.9554
11	86.911	38.8971	21.2364	26.2847	30.3369
12	87.9676	39.1049	19.668	26.4904	19.4696
13	88.9001	39.3119	22.1974	26.7413	26.904
14	89.7839	39.4854	19.6277	27.025	32.1002
15	90.5161	39.6368	20.6804	27.2402	29.3938
16	91.1287	39.7676	21.353	27.3394	16.1798
17	91.7018	39.8758	18.8798	27.4218	14.3854
18	92.1701	39.9695	20.0072	27.5127	19.3993
19	92.5273	40.0252	15.59	27.5974	23.7261
20	92.8427	40.0889	20.2014	27.6551	18.2879
21	93.1534	40.1527	20.5326	27.7069	16.6755
22	93.4318	40.2075	19.6536	27.757	17.9846
23	93.6919	40.2544	18.0416	27.8066	19.077
24	93.9137	40.2915	16.7312	27.8367	13.5993
25	94.1169	40.3298	18.857	27.8837	23.1156
26	94.3126	40.361	15.9525	27.9214	19.2611
27	94.492	40.3909	16.6808	27.9621	22.6641
28	94.6663	40.4185	15.8248	27.9859	13.6644
29	94.8094	40.447	19.93	28.006	14.04
30	94.948	40.4717	17.7792	28.0297	17.1431
31	95.0787	40.4947	17.6379	28.0503	15.7503
32	95.1963	40.5157	17.7984	28.0605	8.66921
33	95.3099	40.5365	18.3029	28.0802	17.3648
34	95.4169	40.5543	16.6627	28.0931	12.0139
35	95.5109	40.5689	15.503	28.1055	13.1783
36	95.5986	40.5837	16.8952	28.1156	11.4917
37	95.6816	40.601	20.9178	28.1241	10.2906

## Sheet: Fig1c
aux_trait	r_genomic_spearman	fold_enrichment
Brain shape	0.2173	1.5969
Facial shape	0.2295	1.8029
Heel bone mineral density	0.2117	1.327
Height	0.1957	1.175
Systolic blood pressure	0.1099	1.1053
Diastolic blood pressure	0.1086	1.1507
Chronic kidney disease	0.0833	1.0969
Schizophrenia	-0.0327	1.0238
Alzheimer's disease	-0.0121	0.9519
Inflammatory bowel disease	0.0683	1.124
Platelet count	0.0906	1.0951
LDL cholesterol	0.0802	1.106

## Sheet: Fig1d
Brain						Face
fold_enrichment ~ 1 + r_genomic_spearman + |R|						fold_enrichment ~ 1 + r_genomic_spearman + |R|
	Estimate	SE	tStat	pValue			Estimate	SE	tStat	pValue
(Intercept)	0.93642	0.0089179	105	4.3646e-228		(Intercept)	1.0723	0.040115	26.731	5.0227e-35
r_genomic_spearman	1.3326	0.11214	11.883	1.126e-26		r_genomic_spearman	1.2449	0.28586	4.355	5.2744e-05
r_morph	0.76436	0.060215	12.694	1.6513e-29		r_morph	0.87052	0.090491	9.62	9.0751e-14
brain_segment	fold_enrichment	r_genomic_spearman	|R|			facial_segment	fold_enrichment	r_genomic_spearman	|R|
1	1.5969	0.2173	0.6376			1	1.8029	0.2295	0.5303
2	1.6482	0.2045	0.5668			2	1.6524	0.2194	0.2745
3	1.5105	0.2214	0.5319			3	1.839	0.2086	0.5267
4	1.3189	0.1023	0.323			4	1.462	0.1967	0.2111
5	1.6488	0.2064	0.5406			5	1.6042	0.196	0.2397
6	1.3311	0.1762	0.3758			6	1.6293	0.1855	0.3945
7	1.4834	0.1788	0.4842			7	1.8081	0.1586	0.5102
8	1.1523	0.0841	0.2282			8	1.4508	0.1855	0.1892
9	1.2354	0.0938	0.2994			9	1.3777	0.1446	0.1836
10	1.523	0.1948	0.4345			10	1.5683	0.1679	0.2653
11	1.5447	0.1653	0.4556			11	1.4727	0.155	0.152
12	1.2466	0.0691	0.2651			12	1.5978	0.1372	0.335
13	1.3116	0.1922	0.3274			13	1.5023	0.1589	0.3467
14	1.3049	0.1446	0.3388			14	1.5894	0.1355	0.4193
15	1.4776	0.1848	0.441			15	1.682	0.1589	0.455
16	1.1547	0.082	0.1986			16	1.3706	0.1478	0.1939
17	1.1591	0.0444	0.1549			17	1.3821	0.1703	0.1679
18	1.0824	0.1048	0.2008			18	1.3785	0.1216	0.1513
19	1.3828	0.0383	0.2514			19	1.3176	0.1158	0.1653
20	1.5039	0.191	0.4063			20	1.5726	0.1268	0.2118
21	1.4896	0.1636	0.3681			21	1.4605	0.1748	0.2205
22	1.5846	0.1587	0.4229			22	1.3426	0.124	0.1331
23	1.3463	0.1418	0.2902			23	1.5015	0.1372	0.1615
24	1.16	0.0772	0.2123			24	1.6072	0.1349	0.2953
25	1.1216	0.0761	0.2136			25	1.5867	0.1146	0.2988
26	1.2336	0.1388	0.2098			26	1.5421	0.183	0.3315
27	1.2743	0.1616	0.2802			27	1.3527	0.1099	0.2019
28	1.2578	0.145	0.2704			28	1.5795	0.1328	0.3697
29	1.279	0.0975	0.2913			29	1.4844	0.1119	0.3646
30	1.4131	0.1702	0.3088			30	1.6122	0.1777	0.39
31	1.4611	0.1637	0.3936			31	1.5673	0.1395	0.4145
32	1.031	0.0589	0.1567			32	1.335	0.119	0.172
33	1.0957	0.077	0.1511			33	1.2743	0.1711	0.1654
34	1.1359	0.048	0.1147			34	1.2992	0.1359	0.1364
35	1.1167	0.0697	0.1364			35	1.293	0.1254	0.152
36	1.0938	0.0528	0.1596			36	1.2711	0.1099	0.1236
37	1.1624	0.0785	0.1733			37	1.3581	0.119	0.1348
38	1.3317	0.0662	0.2182			38	1.3076	0.1188	0.1506
39	1.1723	0.0127	0.214			39	1.2818	0.1037	0.1664
40	1.4536	0.1932	0.346			40	1.5073	0.1474	0.1744
41	1.4596	0.1615	0.3405			41	1.4992	0.11	0.2092
42	1.4449	0.1835	0.2927			42	1.4273	0.1814	0.21
43	1.4031	0.1305	0.3187			43	1.3194	0.1278	0.1544
44	1.4395	0.0693	0.3246			44	1.2663	0.0944	0.1153
45	1.5885	0.2038	0.3677			45	1.3283	0.1368	0.1285
46	1.3929	0.1097	0.2353			46	1.4706	0.145	0.1459
47	1.2065	0.12	0.2448			47	1.4084	0.0999	0.1382
48	1.1234	0.058	0.1828			48	1.4961	0.1346	0.2538
49	1.0415	0.0214	0.1294			49	1.4878	0.1174	0.2581
50	1.1349	0.075	0.1907			50	1.3795	0.1024	0.2244
51	1.0482	0.0251	0.1077			51	1.5724	0.1304	0.2609
52	1.2528	0.1387	0.1381			52	1.3149	0.09	0.2794
53	1.2209	0.1103	0.18			53	1.4965	0.1627	0.2243
54	1.1256	0.1136	0.2542			54	1.2286	0.1056	0.1893
55	1.2057	0.1373	0.1777			55	1.4273	0.0856	0.1786
56	1.2536	0.1237	0.2248			56	1.5355	0.1327	0.2878
57	1.2439	0.0915	0.1882			57	1.5069	0.0525	0.3301
58	1.2047	0.1137	0.2682			58	1.419	0.1327	0.3274
59	1.2137	0.0753	0.2065			59	1.4284	0.0914	0.3534
60	1.4956	0.2267	0.2839			60	1.557	0.146	0.349
61	1.3184	0.095	0.2422			61	1.5315	0.1698	0.3228
62	1.3983	0.1528	0.3613			62	1.4291	0.1122	0.4005
63	1.3138	0.1049	0.2592			63	1.4845	0.1511	0.3747
64	1.0563	0.0304	0.124
65	1.1378	0.0355	0.1322
66	1.1301	0.0858	0.1271
67	1.121	0.0607	0.1282
68	1.0872	0.0598	0.1369
69	1.1414	0.0489	0.1445
70	1.0515	0.0563	0.1264
71	1.0921	0.0876	0.138
72	1.1872	0.0345	0.143
73	1.1388	0.0391	0.1848
74	1.1089	0.008	0.1691
75	1.0992	0.0124	0.1775
76	1.3504	0.1468	0.2879
77	1.3729	0.1487	0.2396
78	1.3172	0.1325	0.2714
79	1.3179	0.1213	0.2753
80	1.3943	0.1614	0.1651
81	1.3746	0.1584	0.2697
82	1.2196	0.1236	0.244
83	1.3407	0.1196	0.2786
84	1.2543	0.05	0.2634
85	1.36	0.1088	0.2525
86	1.6098	0.192	0.3232
87	1.4001	0.1391	0.2644
88	1.2381	0.0794	0.1423
89	1.3171	0.0856	0.2132
90	1.216	0.0985	0.208
91	1.0684	0.0406	0.1733
92	1.0507	0.0326	0.1378
93	1.1385	0.0745	0.1651
94	1.0343	-0.008	0.1011
95	1.0867	0.0007	0.1113
96	1.1182	0.0609	0.1574
97	1.1192	0.0729	0.1424
98	1.0044	0.0061	0.0904
99	1.0089	0.0553	0.0956
100	1.1788	0.1138	0.1116
101	1.1523	0.1023	0.1085
102	1.1999	0.0925	0.1359
103	1.1801	0.0847	0.1579
104	1.2576	0.1331	0.193
105	1.158	0.086	0.2141
106	1.1848	0.1149	0.1547
107	1.1777	0.114	0.1246
108	1.034	0.1018	0.1626
109	1.1839	0.1331	0.19
110	1.1969	0.0545	0.1303
111	1.1141	0.0953	0.158
112	1.2721	0.0876	0.2094
113	1.1108	0.0845	0.1852
114	1.0492	0.0372	0.1397
115	1.1909	0.0743	0.2072
116	1.4302	0.1993	0.21
117	1.4217	0.1925	0.2559
118	1.0943	0.0274	0.1882
119	1.2967	0.1012	0.2132
120	1.4564	0.1367	0.3188
121	1.3193	0.1462	0.2935
122	1.2941	0.1207	0.2244
123	1.1742	0.0724	0.2007
124	1.1592	0.0572	0.1099
125	1.094	0.0362	0.1225
126	1.0749	0.0708	0.1146
127	1.1684	0.074	0.1236
128	1.1813	0.0351	0.1114
129	1.0787	0.0362	0.1477
130	1.0388	0.0429	0.1415
131	1.1439	0.0244	0.1581
132	1.3063	0.112	0.2226
133	1.2349	0.1118	0.2598
134	1.1623	0.0927	0.1614
135	1.3433	0.1508	0.1866
136	1.1629	0.0689	0.2677
137	1.207	0.1157	0.2157
138	1.2324	0.0602	0.2486
139	1.3042	0.1146	0.2545
140	1.3077	0.1637	0.1936
141	1.2832	0.1289	0.2145
142	1.1705	0.089	0.2202
143	1.1659	0.1054	0.2063
144	1.2142	0.1035	0.222
145	1.2435	0.1016	0.2421
146	1.1881	0.0237	0.1626
147	1.2156	0.0777	0.2535
148	1.2962	0.076	0.2163
149	1.2646	0.0918	0.1892
150	1.4433	0.1655	0.2495
151	1.5301	0.1655	0.2876
152	1.1614	0.0499	0.1317
153	1.3038	0.1597	0.2751
154	1.2069	0.0803	0.1213
155	1.0917	0.0464	0.1173
156	1.1637	0.0872	0.1711
157	1.3361	0.0896	0.1291
158	1.1559	0.1164	0.1896
159	1.0861	0.0508	0.1359
160	1.0591	0.0256	0.1271
161	1.1199	0.0952	0.1204
162	1.0197	0.0564	0.1003
163	1.0805	0.0409	0.1276
164	1.1617	0.0561	0.1244
165	1.2024	0.0524	0.1361
166	1.043	0.0623	0.1345
167	1.1309	0.0399	0.0832
168	1.069	0.0941	0.1324
169	1.1337	0.067	0.104
170	1.1572	0.1132	0.0902
171	1.0539	0.0779	0.0931
172	1.0621	0.044	0.0578
173	1.0814	0.0558	0.1034
174	1.1882	0.0726	0.1082
175	1.1827	0.0795	0.0862
176	1.0665	0.0797	0.1351
177	1.0534	0.028	0.1232
178	1.1463	0.0923	0.1529
179	1.1002	0.0871	0.1081
180	0.9856	0.0571	0.1668
181	1.1554	0.0824	0.1864
182	1.0479	0.0589	0.1121
183	1.2098	0.0994	0.1231
184	1.1057	0.0635	0.0898
185	1.0849	0.0533	0.1054
186	0.9979	0.0646	0.1082
187	1.1451	0.069	0.1354
188	1.1585	0.1015	0.1471
189	1.1122	0.1059	0.1586
190	1.1552	0.0607	0.0894
191	1.0842	0.0566	0.1108
192	1.1435	0.0674	0.1067
193	1.0563	0.0707	0.1345
194	1.1236	0.0766	0.1408
195	0.9708	0.0266	0.1216
196	1.2692	0.1247	0.1771
197	1.2989	0.1618	0.1651
198	1.3405	0.1865	0.193
199	1.4438	0.1835	0.1998
200	1.053	0.0286	0.1617
201	1.0464	0.0357	0.1516
202	1.2206	0.0778	0.2051
203	1.226	0.0787	0.196
204	1.3769	0.119	0.2882
205	1.2748	0.1412	0.2075
206	1.2152	0.1102	0.221
207	1.3092	0.1281	0.2212
208	1.2374	0.0897	0.1487
209	1.1312	0.1235	0.1921
210	1.1317	0.0224	0.1159
211	1.2281	0.0859	0.1838
212	1.126	0.042	0.187
213	1.1415	0.0757	0.1905
214	1.2472	0.1268	0.1833
215	1.2021	0.0707	0.1774
216	1.1917	0.1295	0.171
217	1.2018	0.1131	0.1938
218	1.1725	0.0929	0.196
219	1.1256	0.0859	0.1717
220	1.1067	0.0466	0.188
221	1.1604	0.0464	0.1989
222	1.1357	0.0699	0.2076
223	1.1319	0.0574	0.2149
224	1.0206	0.0076	0.1234
225	1.1265	0.0408	0.1386
226	1.0783	0.0803	0.2117
227	1.1338	0.0477	0.2008
228	1.2292	0.0629	0.2005
229	1.1398	0.0237	0.1514
230	1.3591	0.1381	0.215
231	1.327	0.1323	0.2094
232	1.4363	0.1809	0.2627
233	1.4663	0.1417	0.2261
234	1.1142	0.0606	0.1141
235	1.0901	0.0138	0.106
236	1.2096	0.1366	0.2227
237	1.2846	0.1068	0.2353
238	1.1564	0.0525	0.098
239	1.1645	0.0655	0.1092
240	1.1418	0.0949	0.1533
241	1.111	0.0583	0.1543
242	1.0015	0.0069	0.1007
243	1.0146	0.0449	0.1141
244	1.0804	0.0795	0.1072
245	1.1046	0.0692	0.1211
246	1.016	0.0924	0.0755
247	1.0066	0.0839	0.0728
248	1.1096	0.0197	0.0863
249	1.1846	0.1062	0.1448
250	1.1184	0.0852	0.0852
251	1.0718	0.0671	0.1068
252	1.0265	0.0234	0.0973
253	0.9999	0.0377	0.1637
254	1.0621	0.0794	0.1707
255	1.0266	0.0152	0.1004
256	1.0827	0.047	0.078
257	1.0959	0.0446	0.0978
258	1.1175	0.0374	0.0974
259	1.1527	0.0839	0.0947
260	0.9779	0.0591	0.0783
261	1.0532	0.0579	0.0679
262	1.0575	0.0747	0.0837
263	1.0228	0.0476	0.0698
264	1.0567	0.0192	0.0897
265	0.9871	0.0323	0.0773
266	0.9975	0.0235	0.0985
267	1.0867	0.0618	0.1089
268	1.1282	0.0629	0.1351
269	1.112	0.0444	0.0932
270	0.9931	0.0349	0.1238
271	1.1078	0.0977	0.1405
272	1.1092	0.0037	0.0739
273	1.0331	0.0342	0.0625
274	1.0235	0.0333	0.0932
275	1.11	0.0422	0.0874
276	1.3618	0.1514	0.1691
277	1.2232	0.1166	0.0801
278	1.2857	0.0979	0.1749
279	1.1807	0.0361	0.1664
280	1.2171	0.1131	0.1837
281	1.3587	0.1087	0.2836
282	1.1822	0.1308	0.1429
283	1.2498	0.114	0.2195
284	1.1685	0.0606	0.1208
285	1.1122	0.1018	0.1116

## Sheet: Fig3c
vault_brain	vault_face	vault_bmd	vault_unconditioned		null_data
0.00123169	0.00126356	0.0012466	0.00125893		0.000427463	0.000730808	0.000515811	0.000609565	0.000370894	0.000471313	0.000623263	0.000352748	0.00047334	0.000478902	0.000394114	0.000545624	0.000532673	0.000512678	0.000476897	0.000353032	0.00064778	0.000724277	0.000417439	0.000539716	0.00070567	0.00033429	0.000345693	0.000414859	0.000665582	0.000475913	0.000504479	0.000385285	0.000630014	0.000420314	0.000504367	0.000423793	0.00112799	0.000748399	0.000613178	0.000551145	0.000426727	0.000409717	0.000758227	0.000428475	0.000527743	0.00049768	0.000421269	0.000375495	0.000488286
0.0012036	0.00101012	0.000993041	0.00123522		0.000412648	0.00056576	0.000434778	0.000405336	0.000346981	0.000456763	0.000452073	0.000349825	0.000422263	0.000466155	0.000390445	0.000431978	0.000491997	0.000377753	0.000415453	0.000333505	0.000538583	0.000385734	0.000402472	0.000380594	0.000482696	0.000296836	0.000332465	0.000392901	0.000485262	0.000474199	0.000424738	0.000374684	0.000487858	0.000380908	0.000498881	0.000411841	0.000622757	0.000449011	0.000345834	0.000350612	0.000423495	0.000358167	0.000450715	0.000401447	0.000510614	0.000490964	0.000394186	0.000348859	0.000394353
0.00113189	0.000930688	0.000878237	0.00112111		0.000340248	0.00039623	0.000382293	0.000368266	0.000309152	0.000413645	0.000398957	0.000340045	0.000347922	0.000355754	0.000383951	0.000358478	0.000418116	0.000374338	0.000375109	0.000329483	0.000512474	0.00036636	0.000388845	0.00037747	0.000329347	0.000294212	0.000331258	0.000344328	0.000413225	0.000432531	0.000344679	0.000365687	0.000462469	0.000349981	0.000454606	0.000374876	0.000457625	0.000423436	0.000297352	0.000314562	0.000405128	0.000348564	0.000415431	0.00039262	0.000458633	0.0004554	0.000376479	0.000330147	0.000359866
0.00105217	0.000683971	0.00087724	0.000833597		0.000339596	0.000342591	0.000329528	0.000346226	0.000301112	0.000330301	0.000380102	0.000328525	0.000322205	0.000335907	0.000376238	0.000346789	0.000371472	0.00036039	0.000374583	0.000323326	0.00040446	0.000356585	0.000371767	0.000355171	0.000317243	0.000289806	0.000308559	0.000343473	0.000395749	0.000424625	0.000315544	0.000356941	0.000407388	0.000290361	0.000443742	0.000337165	0.000393236	0.000379386	0.000286262	0.000284473	0.000364631	0.000303305	0.000349794	0.000382539	0.000419739	0.000426062	0.000326549	0.000318273	0.000335755
0.000942799	0.000677868	0.000711012	0.00070581		0.000322403	0.000337494	0.000328318	0.000302886	0.000277653	0.000307583	0.000333913	0.000315921	0.00030443	0.000323144	0.000370811	0.000343776	0.000366501	0.00035464	0.000351871	0.000318678	0.000375915	0.000306255	0.000342606	0.000332123	0.000309565	0.000253205	0.000302837	0.00031683	0.000375119	0.000415033	0.000299476	0.00032215	0.000404714	0.000266655	0.00033405	0.000308169	0.00038713	0.000353151	0.000281711	0.000267098	0.000344805	0.00029779	0.000316489	0.000333114	0.000300319	0.000390158	0.000308994	0.000288787	0.000322308
0.000882562	0.000670248	0.000699877	0.000696381		0.000309309	0.00033645	0.00031789	0.000293445	0.000275551	0.000292634	0.000322166	0.000298091	0.000274753	0.00030509	0.000338505	0.000338974	0.000326506	0.00034363	0.000328794	0.000300851	0.000313334	0.000303428	0.00033466	0.000329055	0.000283691	0.000238646	0.000292073	0.00031349	0.000320444	0.000392178	0.000297867	0.000313019	0.000383951	0.000260597	0.000332404	0.000293223	0.000366337	0.0003297	0.000279403	0.000264229	0.000274313	0.000289543	0.000301595	0.000322291	0.000291621	0.000334493	0.000304424	0.00028446	0.000304846
0.000841418	0.000668007	0.000664411	0.000676992		0.000307528	0.000323631	0.000299763	0.000265499	0.000273892	0.000289781	0.000319259	0.000289029	0.000268257	0.000278956	0.000305592	0.000312702	0.000324213	0.000327421	0.000317515	0.000282285	0.000304956	0.000282852	0.000326496	0.000326953	0.00028082	0.0002353	0.000265201	0.000281789	0.000320431	0.000390344	0.000295199	0.000306685	0.000348685	0.000246347	0.00032228	0.000259539	0.000356548	0.000300387	0.000257443	0.00026396	0.000274041	0.000289069	0.000294035	0.000307075	0.000280133	0.000324542	0.000270953	0.000281667	0.000281987
0.000715076	0.000662066	0.000642704	0.000660124		0.000306996	0.000318227	0.000284091	0.000260448	0.000243021	0.000285114	0.000301894	0.000278871	0.000266223	0.000256142	0.000300854	0.000298698	0.000299299	0.000316599	0.000308277	0.000281622	0.000304692	0.000279267	0.000323009	0.000322944	0.000279857	0.00023509	0.000258436	0.000279447	0.000318476	0.000388818	0.000289209	0.000304339	0.000339696	0.00024481	0.00030172	0.000257011	0.000350564	0.0002739	0.000255221	0.00025408	0.00025605	0.000283985	0.000292107	0.000301648	0.000279501	0.000319904	0.00025509	0.000281079	0.000243711
0.000674636	0.000616797	0.000630173	0.000616441		0.000288351	0.000316073	0.000283556	0.000247004	0.000229342	0.000282814	0.000287568	0.000252009	0.00025217	0.000250065	0.000295234	0.000284225	0.000269735	0.000298654	0.000295123	0.00026515	0.000289599	0.000272542	0.00031222	0.000303975	0.000279653	0.0002303	0.000254167	0.000268318	0.000317652	0.000353856	0.000286562	0.000293078	0.000331449	0.000228716	0.000292409	0.000254324	0.000327353	0.000271182	0.000242445	0.000245331	0.000249519	0.000283797	0.000258007	0.000301098	0.000269045	0.000308521	0.000252377	0.000265196	0.000233417
0.000657114	0.000613606	0.000629437	0.000615651		0.000272577	0.000309698	0.000269151	0.000234419	0.000228599	0.000280339	0.000282677	0.000250432	0.000251725	0.000248082	0.000290831	0.000266061	0.000256835	0.000272888	0.000287456	0.000260044	0.000268097	0.000260245	0.000292705	0.000295258	0.000271823	0.00022889	0.000247215	0.000265321	0.00030063	0.000347868	0.000280309	0.000286814	0.000299918	0.000228369	0.000290402	0.000250267	0.000278325	0.000264816	0.000239432	0.00024378	0.000244698	0.000282096	0.000251366	0.000274691	0.000263088	0.000294253	0.000250705	0.000262365	0.000232059
0.000647081	0.000606634	0.000622051	0.000610858		0.000261966	0.00028498	0.000255195	0.000229941	0.0002281	0.000274815	0.000281482	0.000249619	0.000249713	0.00024627	0.000256363	0.000260541	0.000245742	0.00025296	0.000285829	0.000256782	0.000251895	0.000245774	0.000266273	0.000293012	0.00027107	0.000228785	0.000245767	0.000248415	0.000298175	0.000309582	0.000264285	0.00027781	0.000271116	0.000223795	0.000273712	0.000249933	0.000276379	0.000238234	0.000239165	0.000241926	0.000240292	0.00027212	0.000249492	0.000270403	0.000261892	0.000269163	0.000246259	0.000261948	0.000227303
0.000646031	0.000605696	0.000614027	0.000602835		0.000256918	0.000280499	0.000254434	0.000228479	0.000213333	0.000256355	0.000276338	0.000234067	0.000245933	0.000237252	0.000245809	0.000255998	0.000236138	0.00025277	0.000269531	0.00024091	0.000249982	0.000243568	0.000257871	0.000292279	0.000253449	0.000223022	0.000243057	0.000235405	0.000292004	0.000279857	0.000256014	0.000264308	0.000259023	0.000219121	0.000269761	0.000248548	0.00025536	0.000234586	0.000233588	0.000238	0.000235171	0.000265831	0.00023721	0.000264046	0.000235851	0.000254454	0.000230574	0.000241773	0.000222258
0.000643225	0.000593953	0.000612896	0.0005857		0.000256915	0.00027528	0.000233193	0.000226545	0.000209008	0.000254719	0.000273386	0.000233547	0.000243372	0.000235131	0.000234993	0.000251888	0.000226469	0.000248994	0.000243612	0.00023394	0.000246879	0.000243097	0.000247113	0.000268705	0.000239834	0.0002224	0.000242546	0.000230339	0.000278438	0.00027883	0.000253839	0.000259825	0.000258	0.000216322	0.000268986	0.000240555	0.000244922	0.000228412	0.000228839	0.000235759	0.000231305	0.000264084	0.000236621	0.000244074	0.000235469	0.000242031	0.000218785	0.000233677	0.000222036
0.000634837	0.000567533	0.000612547	0.000555488		0.000249514	0.000273685	0.000231532	0.000225442	0.000203709	0.000250176	0.000260464	0.000230762	0.000236807	0.000232543	0.00023017	0.000245677	0.000222255	0.00024825	0.000226792	0.000231628	0.000237242	0.00024041	0.000246958	0.000261566	0.000232185	0.000218659	0.000241798	0.000229811	0.000278281	0.000271619	0.000248403	0.000243739	0.000249663	0.000215984	0.000268087	0.000233753	0.000234305	0.000225878	0.000228543	0.000225444	0.000230402	0.000259965	0.000230685	0.000236563	0.000232839	0.000236555	0.000214521	0.000221544	0.000218019
0.000633227	0.000556137	0.000597756	0.000490679		0.000246335	0.000268755	0.000228335	0.000225329	0.000202081	0.000245121	0.000257379	0.000230546	0.000232931	0.000230358	0.000222693	0.000230522	0.000216032	0.000247272	0.000223308	0.000231462	0.000236799	0.000229154	0.000214341	0.000259589	0.00022211	0.000207356	0.00023283	0.000227986	0.000247532	0.000254448	0.000247533	0.000237037	0.000243909	0.000213034	0.000253468	0.000229575	0.000228587	0.000216963	0.000218597	0.000222087	0.000230108	0.000258002	0.000226976	0.000236246	0.000229113	0.000232502	0.000213359	0.000216514	0.000208881
0.000613372	0.000548539	0.000548541	0.000489979		0.000244874	0.000262783	0.000225304	0.000224394	0.000201148	0.000226275	0.000251719	0.000221645	0.000215625	0.000227061	0.000217285	0.000219945	0.000214417	0.000245736	0.00022043	0.000217524	0.000236233	0.00021471	0.000194074	0.000254291	0.000208497	0.000206424	0.000223204	0.000219824	0.000231329	0.000248566	0.000246324	0.000234527	0.000242109	0.000210928	0.00025248	0.000229148	0.000225085	0.000210643	0.000203944	0.000211013	0.000219078	0.000254733	0.000226735	0.000232602	0.000222877	0.000229069	0.000208351	0.000216116	0.000204575
0.000607758	0.000531007	0.000528036	0.000471993		0.000234567	0.000261677	0.000223469	0.000212901	0.000191939	0.000225124	0.000247779	0.000219002	0.000210151	0.000223829	0.000214163	0.000219804	0.000210568	0.000235812	0.000219045	0.000217271	0.00023621	0.000212461	0.000183076	0.00024896	0.000208494	0.000201806	0.000222291	0.000216928	0.000230073	0.000242424	0.000244394	0.000224677	0.000240076	0.00020689	0.000238869	0.000225203	0.000218605	0.000203668	0.000203063	0.000207853	0.000215789	0.000253443	0.000215295	0.000231495	0.000220537	0.000226673	0.000205939	0.00021404	0.000202906
0.000601199	0.00051923	0.000521039	0.0004542		0.00023275	0.000256656	0.000221069	0.000209642	0.000189932	0.000216447	0.00024049	0.000206863	0.000207279	0.000221724	0.000210909	0.000218886	0.000210562	0.00023255	0.000207537	0.000205106	0.000231228	0.00021024	0.000178052	0.000242485	0.000206987	0.000200751	0.000220484	0.000213258	0.000228528	0.00023797	0.000230632	0.000219269	0.000228393	0.000206411	0.000237728	0.000216734	0.000216637	0.000197606	0.000201232	0.000204596	0.000211089	0.000247856	0.000198818	0.0002308	0.000216625	0.000224568	0.000204956	0.000203596	0.000200239
0.00054961	0.000502787	0.000513271	0.000416107		0.000220826	0.000254501	0.00021326	0.000207904	0.000186968	0.000205807	0.00023592	0.000205955	0.000199415	0.000220416	0.000208365	0.000213578	0.000209261	0.000228719	0.000206481	0.000198482	0.00022562	0.000204595	0.000175886	0.000231259	0.000201068	0.000199831	0.000216222	0.000212524	0.000226112	0.000216791	0.000230249	0.000206903	0.000227342	0.000205621	0.000237651	0.000212558	0.0002164	0.000196097	0.000201137	0.000201884	0.000210025	0.000247214	0.00019798	0.000218018	0.000214779	0.000218531	0.000200377	0.000200705	0.000198417
0.000527807	0.000485315	0.000474686	0.000412642		0.000216428	0.000231505	0.000213076	0.000204162	0.000183054	0.000202597	0.000234538	0.000197147	0.000195913	0.000217996	0.000208347	0.000211051	0.000206711	0.000223456	0.000206434	0.000196257	0.000222923	0.000195947	0.000175173	0.000229145	0.000198076	0.000192499	0.000213067	0.00021234	0.000213431	0.000216583	0.000221613	0.000204844	0.00022064	0.000202365	0.000236532	0.00021014	0.000213205	0.000194129	0.000196323	0.00019979	0.000195331	0.000238294	0.000197852	0.000211605	0.000209213	0.000215618	0.000198854	0.000200371	0.000195195
0.000521599	0.000475335	0.00045645	0.000400274		0.000204695	0.000222013	0.000211257	0.000202582	0.00018239	0.000200631	0.000230974	0.000194474	0.000190202	0.000217564	0.000207557	0.000207661	0.000206699	0.000222722	0.000204978	0.000188862	0.000219237	0.000194362	0.000173563	0.000218405	0.00019579	0.000184964	0.000209097	0.000211765	0.000212464	0.000203916	0.000219802	0.000202794	0.000217364	0.000201325	0.000234204	0.000200573	0.00021055	0.000191872	0.000193893	0.000195564	0.000194485	0.00022735	0.000193931	0.000210798	0.000205368	0.000213148	0.000198633	0.000198264	0.000192575
0.000508808	0.000458496	0.000423154	0.000376115		0.000204019	0.000219666	0.000208449	0.000201535	0.000180507	0.000200372	0.000226118	0.000193536	0.000185781	0.00021243	0.000207087	0.00020691	0.00020416	0.000222259	0.000204834	0.000182879	0.000212568	0.000193815	0.000172005	0.000214758	0.000193689	0.000178956	0.000209062	0.000211368	0.00020832	0.000199215	0.000216233	0.000199727	0.000217076	0.00019725	0.000227937	0.00019741	0.000210247	0.000190808	0.000190155	0.000195253	0.000193226	0.000224657	0.00019349	0.000202362	0.000202798	0.000209306	0.000198562	0.000192526	0.000188947
0.000507809	0.000447215	0.000413649	0.000373688		0.000201509	0.000217383	0.0002071	0.000200906	0.000173916	0.000191401	0.000210834	0.000191394	0.00018336	0.000211141	0.00020684	0.000197457	0.00020097	0.000220627	0.000199013	0.000182684	0.000211962	0.000193711	0.000171562	0.000208882	0.000193054	0.000174565	0.000203336	0.000200613	0.000203597	0.000197538	0.00021373	0.000189239	0.000201422	0.000193	0.000221793	0.000184952	0.00020975	0.000186005	0.000188331	0.000190292	0.000192619	0.000224286	0.000189296	0.000200058	0.000199229	0.000203219	0.00019741	0.000190514	0.000186087
0.000490281	0.000436383	0.000395191	0.000373605		0.000199341	0.00021617	0.000203911	0.000199048	0.000172959	0.000188541	0.000207608	0.00019012	0.000177099	0.000204017	0.000206028	0.000192359	0.000195579	0.000217692	0.000194396	0.000179801	0.000204864	0.000188846	0.000171089	0.00019385	0.000190659	0.000173626	0.000202701	0.000196247	0.000196475	0.000194712	0.000213019	0.000187269	0.000198954	0.000185733	0.000220491	0.000183448	0.000203853	0.000183356	0.000187047	0.000189445	0.000188516	0.000223208	0.000184957	0.000192062	0.000194678	0.000198847	0.000191534	0.000186707	0.000184608
0.00047162	0.000433975	0.000385633	0.000359849		0.000199307	0.000197131	0.00020203	0.000195965	0.000172742	0.000187986	0.000205557	0.000187668	0.000175476	0.000201073	0.000205503	0.000191016	0.00019322	0.000213193	0.000190379	0.000170743	0.000191335	0.000175036	0.000170004	0.000190007	0.000187919	0.000171636	0.000200281	0.000194638	0.000195809	0.00019036	0.000206192	0.000185318	0.00019214	0.000185647	0.000220428	0.00018066	0.000202369	0.00017617	0.000183704	0.000187402	0.000185165	0.000221711	0.000183984	0.000188926	0.000193544	0.000194556	0.000190738	0.000185522	0.000183096
0.000461942	0.000415738	0.000380499	0.000357099		0.000195666	0.000195171	0.00019967	0.000192445	0.00016952	0.000185782	0.000202511	0.000185042	0.000172921	0.000190699	0.000203216	0.000190436	0.000191822	0.000212103	0.000185355	0.000170607	0.000189252	0.000174495	0.000162405	0.00018645	0.000186941	0.00017102	0.000198319	0.000191047	0.000194676	0.000190055	0.000197897	0.000185276	0.000184866	0.000184913	0.000215869	0.000178549	0.000199056	0.000173358	0.000176739	0.000184345	0.000182852	0.000218247	0.000182515	0.000188516	0.000193381	0.000189114	0.000187969	0.000183989	0.000177394
0.000456494	0.000408933	0.000379395	0.000353684		0.000194577	0.000190542	0.000197876	0.000189359	0.00016503	0.000182692	0.000197855	0.000178429	0.00017149	0.000187101	0.000201982	0.00018489	0.000191209	0.000211738	0.000181463	0.000164502	0.00018108	0.000165798	0.000161343	0.000181433	0.000181941	0.000168896	0.000198302	0.000186136	0.000193703	0.000189744	0.000195344	0.000184201	0.000179337	0.000184632	0.000213987	0.000176702	0.000188656	0.000165942	0.000173639	0.000179469	0.000175836	0.00021388	0.000182366	0.000187634	0.000191209	0.000186945	0.00018337	0.000183512	0.000176135
0.000431118	0.000405417	0.000364742	0.000348729		0.000194263	0.000188452	0.000195403	0.000187385	0.000162426	0.00018208	0.000194495	0.000177458	0.00017145	0.000184384	0.000199067	0.000183283	0.000190033	0.000210319	0.000177928	0.000160553	0.000176866	0.000165658	0.00015838	0.000180149	0.000179073	0.000168403	0.000197583	0.000185123	0.00019225	0.000189076	0.000194556	0.000181813	0.000178659	0.00017644	0.000207203	0.000176337	0.000181283	0.000163012	0.000169712	0.000176591	0.000175414	0.000211447	0.000180486	0.000185708	0.000187405	0.000182126	0.000180113	0.000182338	0.000170535
0.000429435	0.000403669	0.000363231	0.000343577		0.000190828	0.000186833	0.000193091	0.000187307	0.000157056	0.000177504	0.00019237	0.000177064	0.000171168	0.00018143	0.000196908	0.000177514	0.000189581	0.000209735	0.000177647	0.000160262	0.000175614	0.000165648	0.000155293	0.000179941	0.000178799	0.000166043	0.000196262	0.000184278	0.000188166	0.000187212	0.00019395	0.000181516	0.000178013	0.000172697	0.000205729	0.00016907	0.000180869	0.000161883	0.000165457	0.000174821	0.000173743	0.000207754	0.000179651	0.000178932	0.000186605	0.000179598	0.000178112	0.000176204	0.000168304
0.000411201	0.000402644	0.000360678	0.000330375		0.000190047	0.000182069	0.000190551	0.000186248	0.000155937	0.000174613	0.000191102	0.000173522	0.000168607	0.000177227	0.000192516	0.00017246	0.000184607	0.000201793	0.000176028	0.000156075	0.00017406	0.000160516	0.000155009	0.000175673	0.000173698	0.000164836	0.000196188	0.000181232	0.000187053	0.000179221	0.000188724	0.000180216	0.000175861	0.000168741	0.000194093	0.000165527	0.000177979	0.000159588	0.000157535	0.000166118	0.000169727	0.000201854	0.000176961	0.00017651	0.000185656	0.00017742	0.000176447	0.000174857	0.000164264
0.00041014	0.000401225	0.00035569	0.000325149		0.000189691	0.000181069	0.000182231	0.000185185	0.000155264	0.000173839	0.000187694	0.000170478	0.00016785	0.000176366	0.000191299	0.000171697	0.000184279	0.000201753	0.000173823	0.000151582	0.000169554	0.000159342	0.000153899	0.000165748	0.000171756	0.000161544	0.000194492	0.000175167	0.000185553	0.000176372	0.000182796	0.000178559	0.000174945	0.000165826	0.000193245	0.00016411	0.000177575	0.000159492	0.000156869	0.000164408	0.000164429	0.000201772	0.000174738	0.00017271	0.000183885	0.000176604	0.000173595	0.000172662	0.000162276
0.000407373	0.000391692	0.000350426	0.000322655		0.000186341	0.000180523	0.000180078	0.000177782	0.000154289	0.00017169	0.000185673	0.000170466	0.000162435	0.000175697	0.00018604	0.000169878	0.000178506	0.000199854	0.000173563	0.000150453	0.000168176	0.000157301	0.000153597	0.000164769	0.000170445	0.000158879	0.000192805	0.000174888	0.000182773	0.000175027	0.000179587	0.000178023	0.000173903	0.000163876	0.000189218	0.000162109	0.000177494	0.000157978	0.000156717	0.000164027	0.000159905	0.000200908	0.000169145	0.00017228	0.00018205	0.000174591	0.00016706	0.000171752	0.000162224
0.000397623	0.000361688	0.000345625	0.000297151		0.000186106	0.000172576	0.000179413	0.000175583	0.000153541	0.000169173	0.000185541	0.000170466	0.000159714	0.000175308	0.000185455	0.000169113	0.000178406	0.000191803	0.000171323	0.000149939	0.000164581	0.000155911	0.000152901	0.000163859	0.000170421	0.000158543	0.000187545	0.000174868	0.00017693	0.000172847	0.000176694	0.000172034	0.000172372	0.000163531	0.000189043	0.000161253	0.000174804	0.000156713	0.000156511	0.000164018	0.000154522	0.000198843	0.000168957	0.000172199	0.000180268	0.000172016	0.000165733	0.000171639	0.000160848
0.000393903	0.00035554	0.000344054	0.000293178		0.000185989	0.000172113	0.000177022	0.000173542	0.000151683	0.000162805	0.000184815	0.000168634	0.000158779	0.000168035	0.000184705	0.000166632	0.00017792	0.000188726	0.000170633	0.0001473	0.000164399	0.000152653	0.000151133	0.000161501	0.00016901	0.000157927	0.00018575	0.000174776	0.000176556	0.000169254	0.000172803	0.000165155	0.000167552	0.000160594	0.000188731	0.000160773	0.000174594	0.000154653	0.000156411	0.00016385	0.000154354	0.000198131	0.000167359	0.00017191	0.000177975	0.000171913	0.000163831	0.000170386	0.000158364
0.000388798	0.000355389	0.000334445	0.000265919		0.000180957	0.000166546	0.00017332	0.000171794	0.000150735	0.000155827	0.000184435	0.000166434	0.000155676	0.000166593	0.000178788	0.00016625	0.000175059	0.000184183	0.000169502	0.000147297	0.000163829	0.000152651	0.000146714	0.000161317	0.000166867	0.000157565	0.000176676	0.000174032	0.000175328	0.000166145	0.00016518	0.00016302	0.000164785	0.000157674	0.000186049	0.000159965	0.000174256	0.000151307	0.000154986	0.000162393	0.000153005	0.000197197	0.000166113	0.000169327	0.000175977	0.000169799	0.00016365	0.00016826	0.00015773
0.000381932	0.000351833	0.000329933	0.000256935		0.000180887	0.00016261	0.000170998	0.000167825	0.000150233	0.00015304	0.0001823	0.000165287	0.000153437	0.000161949	0.000175637	0.000165663	0.000174942	0.000182848	0.000166488	0.000146767	0.000163777	0.000151268	0.000146161	0.000160436	0.000165772	0.000155293	0.000169983	0.000170634	0.000173779	0.000165964	0.000164705	0.000162118	0.000162998	0.000153373	0.00018228	0.00015933	0.000173632	0.000145636	0.000154385	0.000156762	0.00014992	0.000195338	0.000166041	0.000169132	0.000175049	0.000169115	0.000163303	0.000165424	0.00015561
0.000374544	0.000351405	0.000322686	0.000249536		0.000178467	0.00015002	0.000170743	0.000167769	0.000148235	0.000150768	0.000180836	0.000163628	0.000151691	0.000159533	0.00017194	0.000164537	0.000171333	0.000173006	0.000166421	0.00014614	0.000161549	0.000151203	0.000144926	0.000155254	0.000163347	0.000154874	0.000161465	0.000168784	0.000172486	0.000164124	0.000161914	0.000162063	0.000162785	0.00015171	0.000179195	0.000158119	0.000165169	0.000145516	0.000152254	0.000156755	0.000149626	0.000192924	0.000164689	0.000161972	0.000172457	0.000167685	0.000162131	0.000161856	0.000155595
0.000366515	0.000345621	0.000321847	0.00024129		0.00017469	0.000147597	0.000170164	0.000167335	0.000147184	0.000144519	0.000178109	0.000163298	0.000143831	0.000158502	0.000170516	0.000163941	0.000169823	0.000163248	0.000165408	0.000142676	0.000161198	0.000149111	0.000143068	0.000153167	0.000160934	0.000152063	0.000161456	0.00016778	0.000171835	0.000163973	0.000158655	0.000161423	0.000158919	0.000151336	0.000176621	0.000156768	0.000164031	0.000144403	0.000149189	0.000155473	0.000146618	0.000191521	0.000163143	0.000156923	0.000170444	0.000162023	0.00016171	0.000160256	0.000153982
0.000364236	0.000343467	0.000289292	0.000218282		0.000174434	0.000146051	0.000169552	0.000166021	0.000146949	0.00014234	0.000176807	0.000161434	0.000142872	0.00015831	0.000170424	0.000163048	0.00016774	0.000162937	0.000164626	0.00014262	0.000161154	0.000148786	0.000140366	0.000151747	0.000158832	0.000145666	0.000153817	0.000167742	0.000167362	0.000159834	0.000155266	0.000161419	0.000158903	0.000145757	0.000173807	0.000155749	0.000162427	0.00014352	0.000148532	0.000155231	0.000146585	0.000188576	0.000162481	0.00015669	0.000170015	0.000161302	0.00015511	0.00015748	0.000152086
0.000346751	0.000337073	0.000282969	0.000212945		0.000173286	0.000144766	0.000168275	0.000163315	0.000146283	0.0001388	0.000174697	0.000160769	0.000142678	0.000157874	0.000169825	0.000162546	0.000167028	0.00016185	0.000162639	0.000138694	0.00016054	0.000147894	0.00013962	0.000150274	0.000156849	0.000144822	0.000149728	0.000165353	0.000167211	0.000159624	0.000153413	0.000160143	0.000158701	0.000145453	0.000173022	0.00015556	0.000155834	0.000139629	0.000148463	0.000155216	0.000146438	0.00018606	0.000160077	0.000155983	0.000169003	0.000161151	0.000152494	0.000157296	0.000147413
0.000346259	0.00033518	0.000266722	0.000211632		0.000171144	0.000144416	0.000168219	0.00016165	0.000142425	0.000136745	0.00016734	0.000155608	0.000141367	0.000157557	0.00016948	0.000159079	0.00016604	0.000161513	0.000160825	0.000138303	0.000160028	0.000147354	0.00013932	0.000150003	0.000148712	0.000140081	0.000149648	0.000163787	0.000166147	0.000159371	0.000146241	0.000159857	0.000157794	0.000142599	0.000169009	0.000155395	0.000152595	0.000138481	0.000147025	0.000153611	0.000137335	0.000174691	0.000153774	0.000155749	0.000162714	0.000160988	0.000150755	0.000157085	0.000146053
0.00034369	0.000330064	0.000258079	0.000210429		0.000168501	0.000143341	0.00016669	0.000161064	0.000141362	0.000136068	0.000166673	0.000149263	0.000141226	0.000156969	0.000166627	0.000156856	0.000164859	0.000160726	0.000153137	0.000136957	0.000158144	0.000145067	0.00013888	0.000150001	0.00014808	0.000139221	0.000149368	0.000163349	0.000165801	0.000155068	0.000142814	0.000154948	0.000156499	0.000141062	0.000163591	0.000151534	0.000150796	0.000138405	0.000144224	0.000151325	0.000136142	0.000172383	0.00015208	0.000154352	0.000161672	0.000160159	0.000148595	0.000156953	0.000144213
0.000343592	0.000327645	0.000257675	0.000199356		0.000165109	0.000142486	0.000164486	0.000158983	0.000136536	0.000135363	0.000162661	0.000144996	0.000139734	0.000156423	0.000165679	0.000156784	0.00016429	0.00016002	0.000148145	0.000136681	0.000156154	0.000143062	0.000134891	0.000149779	0.000147405	0.000137838	0.00014925	0.000151165	0.000162889	0.000154544	0.000139567	0.000154861	0.000152751	0.000139311	0.00016289	0.00014551	0.000150202	0.00013592	0.000142871	0.000148586	0.000135819	0.000166936	0.000148455	0.000149858	0.000158916	0.000159424	0.00014731	0.000156703	0.000136508
0.000342231	0.000318852	0.00024891	0.000177987		0.000164174	0.000141885	0.00016059	0.000158774	0.000135726	0.000134566	0.000160363	0.000144448	0.000138	0.000155329	0.000164238	0.000156451	0.000161162	0.000157365	0.000146657	0.000135053	0.000155601	0.00014175	0.000134406	0.00014976	0.000146301	0.000137657	0.000149004	0.000148603	0.000159499	0.000153962	0.000139154	0.000151806	0.000152653	0.00013464	0.000158548	0.000145079	0.000149681	0.000135653	0.000141568	0.000145842	0.000134272	0.000163321	0.000143039	0.000146385	0.000149298	0.000157931	0.000146005	0.000154013	0.000136351
0.000337764	0.0003159	0.000241114	0.000175625		0.000163744	0.00014082	0.000157271	0.000158179	0.00013524	0.000133607	0.000159581	0.000143128	0.000137832	0.000148037	0.000163711	0.000152993	0.000160654	0.000152124	0.000145711	0.000134331	0.000154227	0.000139291	0.000134274	0.000148631	0.000146178	0.000135834	0.000146715	0.000146996	0.000159203	0.000152535	0.000138672	0.00014732	0.000152066	0.000134551	0.000156395	0.00014184	0.000143497	0.000129959	0.00014117	0.000143963	0.000128988	0.000161778	0.000140481	0.000142259	0.000140991	0.000156835	0.000145959	0.00015207	0.000136239
0.000336472	0.000314191	0.00023131	0.000171347		0.000157743	0.00014079	0.000153547	0.000157214	0.000133487	0.000132256	0.000158111	0.000139347	0.000137471	0.00014655	0.000161834	0.000152003	0.000158463	0.000146565	0.000145325	0.000133415	0.000153776	0.000135387	0.000131875	0.00014675	0.000142957	0.000135551	0.000146284	0.000143402	0.000155081	0.00015031	0.000137845	0.000146418	0.000150675	0.00012963	0.000156315	0.000140405	0.000143332	0.000128936	0.000140664	0.000142991	0.000128121	0.000160898	0.000140148	0.000140116	0.000140482	0.000155208	0.000143426	0.000150061	0.00013262
0.000333455	0.00031263	0.000225902			0.00015761	0.000137427	0.000152474	0.000155941	0.000133306	0.00013157	0.000157801	0.00013596	0.00013512	0.000145051	0.000158748	0.000151982	0.000156874	0.000144862	0.0001405	0.000132304	0.000149858	0.000135066	0.000130886	0.000146701	0.000141956	0.000132453	0.00014499	0.000142786	0.000154527	0.000149711	0.000135068	0.000143446	0.00014329	0.000129215	0.000155701	0.00013977	0.000142174	0.000126286	0.000137261	0.000138419	0.000125654	0.00015988	0.000139771	0.000139023	0.00014028	0.000154912	0.000140313	0.000142197	0.000129377
0.000331045	0.000307392	0.000224583			0.000156519	0.000132779	0.000151861	0.000155181	0.00013203	0.000131161	0.000154606	0.000135954	0.000132877	0.000143787	0.000158645	0.000147744	0.000156151	0.000142514	0.000136624	0.000131277	0.000145548	0.000131773	0.000128019	0.000142991	0.000140839	0.00013233	0.00014406	0.00014019	0.000152825	0.000146035	0.00013479	0.000142211	0.000142417	0.000127906	0.000155164	0.000139165	0.000142058	0.000125133	0.000136317	0.000137448	0.000121247	0.000158316	0.000138153	0.000134894	0.000136851	0.000153962	0.000137737	0.000140546	0.000128913
0.000321313	0.000295891	0.000217434			0.000146147	0.00013177	0.000149295	0.000152454	0.000131368	0.000130107	0.000153977	0.000133626	0.000130972	0.000142444	0.00015598	0.000147704	0.000144622	0.00013755	0.000135367	0.000130052	0.00014397	0.000130791	0.000126959	0.000141868	0.000140779	0.000132293	0.000140231	0.000137116	0.000144201	0.000145707	0.000134384	0.000138893	0.000141161	0.000124299	0.000152022	0.000137327	0.000140417	0.000124856	0.000135052	0.000135758	0.000120831	0.000152795	0.000137092	0.000134706	0.0001355	0.000151704	0.000136831	0.000139835	0.000127124
0.000306894	0.000287303	0.000201522			0.000145033	0.000126674	0.000147316	0.000152142	0.000128888	0.000129487	0.000152339	0.000129973	0.000129878	0.000142404	0.000150424	0.000146761	0.000140217	0.000137105	0.000132369	0.000128993	0.000143895	0.000130439	0.000126955	0.000139853	0.000139988	0.000130486	0.000139489	0.000137046	0.000143554	0.000144558	0.000132607	0.000138588	0.00013985	0.000120754	0.000148275	0.000135869	0.000138122	0.000122806	0.000132287	0.000134705	0.000117491	0.000152609	0.000136118	0.000133822	0.000132518	0.000151651	0.000136594	0.000139524	0.000126892
0.000302226	0.00028503	0.000180174			0.000144499	0.000124932	0.000147153	0.000151364	0.000128498	0.000128146	0.000150209	0.000127882	0.00012648	0.000141377	0.000150277	0.000143396	0.000139451	0.000131207	0.000129038	0.000128275	0.00013658	0.000129396	0.00012688	0.000137438	0.00013989	0.000129549	0.000139172	0.000136591	0.000142261	0.000144553	0.000132093	0.00013682	0.000139048	0.000118676	0.000143558	0.000134824	0.000135048	0.000119095	0.000130571	0.000134054	0.000115609	0.000152281	0.000133903	0.000133454	0.00013234	0.000150599	0.000135135	0.000138257	0.00012594
0.000301946	0.000274104	0.000177222			0.000142184	0.000122863	0.000144917	0.000139626	0.000126888	0.000128029	0.000150182	0.000126296	0.000124371	0.000140999	0.000147836	0.000139259	0.000138536	0.000129233	0.00012777	0.000127608	0.000133608	0.000128358	0.000124074	0.000135706	0.000132561	0.000129215	0.000137304	0.000136124	0.000139797	0.000143886	0.000131214	0.000135086	0.000134146	0.000118031	0.000142152	0.000132601	0.000132489	0.000118498	0.000129791	0.00013293	0.000114431	0.000150157	0.000133847	0.000132307	0.000131809	0.000149781	0.00013371	0.00013813	0.000125657
0.000289109	0.00026542	0.000175673			0.000139481	0.000121664	0.000141457	0.000137002	0.000125988	0.000126942	0.000146779	0.000125739	0.000123578	0.000130829	0.00014766	0.00013833	0.000137955	0.000129196	0.000125869	0.000126294	0.000132183	0.000126901	0.000123923	0.000132511	0.000132384	0.000128962	0.000135446	0.000134074	0.000137533	0.000141837	0.000128845	0.000134156	0.000133874	0.000118006	0.000140965	0.000130576	0.000131454	0.000114623	0.000128887	0.000131234	0.000113989	0.000148266	0.000131185	0.000130895	0.000131739	0.000144269	0.000131761	0.000137804	0.000124881
0.000281682	0.000257614	0.000174731			0.000135994	0.000120742	0.000139683	0.000136888	0.000125528	0.000124796	0.000146137	0.000123866	0.000122277	0.000129375	0.000146712	0.000137659	0.000137623	0.000127501	0.000124692	0.000123576	0.00012724	0.000126878	0.000123849	0.000131249	0.000131388	0.000128514	0.00013494	0.000129212	0.000137512	0.000140166	0.000126366	0.000133823	0.000132782	0.000116886	0.000140799	0.00012977	0.000130512	0.000112514	0.000128066	0.000130324	0.000113686	0.000148113	0.000129832	0.000130666	0.000130214	0.000142835	0.000130395	0.000129616	0.000124583
0.000277969	0.00025713	0.000168685			0.000134514	0.000120361	0.000139144	0.000135655	0.000125256	0.00012386	0.000145912	0.00012077	0.0001204	0.00012621	0.000143657	0.000133638	0.000137576	0.000126589	0.000119856	0.000122681	0.000126483	0.000123503	0.00012288	0.000131071	0.000125835	0.000128009	0.000129509	0.000128114	0.000131133	0.000139556	0.000123572	0.000132849	0.000132651	0.000115828	0.000139149	0.000129207	0.000129313	0.000110391	0.000127498	0.0001302	0.000110896	0.000146658	0.000128184	0.000130009	0.000129407	0.000141528	0.000129446	0.000127592	0.000124223
0.000268261	0.000255402	0.000160722			0.000130578	0.000118404	0.000139048	0.00013474	0.00012457	0.000122609	0.000145875	0.000117267	0.000119514	0.000125374	0.000142045	0.000132252	0.000137548	0.000125331	0.000119473	0.000122053	0.000126322	0.000121	0.00012288	0.000130994	0.000125082	0.000127751	0.000129036	0.000124604	0.000129947	0.000131641	0.000122946	0.00012943	0.000130564	0.000114955	0.000138463	0.000126836	0.000125563	0.000109144	0.000127385	0.000128949	0.000110107	0.000144857	0.000127996	0.000127672	0.000128612	0.000140752	0.00012713	0.000126547	0.000124041
0.000265685	0.000252352	0.000159761			0.00013027	0.000116715	0.000130858	0.000132711	0.000123341	0.000122534	0.000144638	0.00011561	0.000114569	0.000123582	0.000142014	0.000125479	0.00013637	0.000121788	0.000117886	0.000122048	0.000124448	0.000119954	0.000121071	0.000130173	0.000123877	0.000127565	0.000126994	0.000124555	0.000129003	0.000129552	0.000122114	0.000128424	0.000130119	0.000114665	0.000136795	0.000126669	0.000125349	0.000108418	0.000126957	0.000128927	0.000109725	0.000142029	0.000127872	0.000126656	0.000124486	0.000137904	0.000126489	0.000123152	0.000121375
0.000260285	0.000247269	9.67032e-05			0.000127423	0.000116423	0.000128687	0.000132307	0.000121302	0.000121451	0.000143499	0.000114281	0.000113509	0.000121288	0.000138689	0.000124796	0.000133702	0.000120938	0.000116229	0.000119985	0.000124064	0.000119834	0.00011901	0.000128201	0.000121152	0.000125398	0.000126596	0.000122934	0.000126983	0.000126195	0.000121055	0.00011908	0.000128127	0.000108868	0.000135279	0.000126628	0.000121586	0.000107989	0.000122576	0.00012827	0.000108933	0.000138056	0.000127353	0.00012624	0.000123712	0.000136906	0.000125655	0.000122948	0.000121106
0.000250645	0.000246141	9.42022e-05			0.00012733	0.00011615	0.000128185	0.000131162	0.000118435	0.000119874	0.000143366	0.000113519	0.00011072	0.000120996	0.000137078	0.000124228	0.000133455	0.00011878	0.000114389	0.000115108	0.000118742	0.000119676	0.000118555	0.000125415	0.000118277	0.000125015	0.000124979	0.000121517	0.000126166	0.000122833	0.000119417	0.000116476	0.000127468	0.000108059	0.000135059	0.000122769	0.000120186	0.000106819	0.000121826	0.000123475	0.000108028	0.000136149	0.000124417	0.000126059	0.000123314	0.000136205	0.000125221	0.000119804	0.000120793
0.000244872	0.000232537				0.000126159	0.000115564	0.00012583	0.000130729	0.000118076	0.000119482	0.000140602	0.000112921	0.000108599	0.000119713	0.000134467	0.000123871	0.000131689	0.000117913	0.000113685	0.000113924	0.000118497	0.000116999	0.000118369	0.000123561	0.000117779	0.000122134	0.00012417	0.000120352	0.000125193	0.000122731	0.000118938	0.000116107	0.000123615	0.00010804	0.000134738	0.000120722	0.000120069	0.000105374	0.000120455	0.000123108	0.000105238	0.000134573	0.000122749	0.000126003	0.000119896	0.000134325	0.000124553	0.00011705	0.000119695
0.00023537	0.000226782				0.000123708	0.000115228	0.00011965	0.00012989	0.000117076	0.000117547	0.000137498	0.000112004	0.00010757	0.000119128	0.00013442	0.00012279	0.000128865	0.000116822	0.000108015	0.000113543	0.000117948	0.000115933	0.000118192	0.000121447	0.000116651	0.000120066	0.000123157	0.000119407	0.000123134	0.000120562	0.000117417	0.000115516	0.000120605	0.000107738	0.000134151	0.000117338	0.000119309	0.000104028	0.000118831	0.000121803	0.000105229	0.00013325	0.000122625	0.00012096	0.000118495	0.000134202	0.000124276	0.00011359	0.000117959
0.000231229	0.000207358				0.00012058	0.000114738	0.000119534	0.00012898	0.000117015	0.000115397	0.000137477	0.000111865	0.000106983	0.000116667	0.000130322	0.000121335	0.000126541	0.000115409	0.000107684	0.000111248	0.000114806	0.000115589	0.000117088	0.000121212	0.00011139	0.000119779	0.000122319	0.000118996	0.00012031	0.000120492	0.000116219	0.000113586	0.000120414	0.000107662	0.00013111	0.000116773	0.000118837	0.000102936	0.00011786	0.000120512	0.000104979	0.00013313	0.000119325	0.00011972	0.000116784	0.000132656	0.000124251	0.000112249	0.000117243
0.000229699	0.000205359				0.000118364	0.000112714	0.000118948	0.000127992	0.000116092	0.000114129	0.000136318	0.000110605	0.000103286	0.000116172	0.000130121	0.000120062	0.000126452	0.000114376	0.000107495	0.000110588	0.000113478	0.000113534	0.000116297	0.000120539	0.000111295	0.000118938	0.000120336	0.000115218	0.00011903	0.000116973	0.000114226	0.000112767	0.000119271	0.000105641	0.000130504	0.00011669	0.000118452	0.000102538	0.000117132	0.000119879	0.00010424	0.000133043	0.000116492	0.000119088	0.000112887	0.000125129	0.000117683	0.00011107	0.000115231
0.000227092	0.000202459				0.000118055	0.000109805	0.000117122	0.000124889	0.000113885	0.000113651	0.000135218	0.00010707	0.000103204	0.000115644	0.000128624	0.000118755	0.000126066	0.000114336	0.000103946	0.000110099	0.000112645	0.000113307	0.000116189	0.000119844	0.000111165	0.000117815	0.000120246	0.000113123	0.000117998	0.000116648	0.00011257	0.00011136	0.000118743	0.000104192	0.000129835	0.000114951	0.000117993	9.88841e-05	0.000116637	0.00011925	0.000103521	0.000132275	0.00011647	0.000116615	0.000110637	0.000124362	0.000115027	0.000110695	0.000114489
0.000227006	0.000198528				0.000116557	0.000108942	0.000116475	0.000123071	0.000113612	0.000113296	0.000130138	0.000106298	0.00010266	0.000115464	0.000128103	0.000115437	0.0001231	0.000114171	0.000101144	0.000108719	0.000112506	0.000112922	0.000115338	0.000119038	0.000110607	0.000117124	0.000119858	0.000110978	0.00011478	0.000114259	0.000107612	0.000109919	0.000118154	0.000102767	0.000129037	0.000114741	0.000117342	9.84825e-05	0.000114889	0.000117783	0.000102418	0.00013175	0.000115554	0.000115752	0.000108781	0.000123388	0.000114837	0.000107239	0.000114453
0.000223047	0.000197819				0.000116516	0.000108937	0.000114202	0.000121896	0.00011304	0.000113004	0.000126941	0.000105014	0.000101107	0.000112662	0.000126911	0.000114975	0.000119218	0.00011265	0.000100755	0.000107601	0.000112158	0.000111836	0.000115261	0.000118347	0.000108402	0.000117055	0.000116378	0.000108109	0.00011413	0.000113253	0.000106971	0.00010774	0.000117549	0.000101796	0.000126023	0.000111118	0.000115217	9.79949e-05	0.000114715	0.000117053	0.000101867	0.000131342	0.000113733	0.000112229	0.000106579	0.0001232	0.000114638	0.000106888	0.000114081
0.000217719	0.000184958				0.000112059	0.000107554	0.000112665	0.000119128	0.000110753	0.000112238	0.000125443	0.000103019	9.92811e-05	0.000111819	0.00012346	0.000113308	0.000116624	0.000112524	9.73763e-05	0.000107096	0.00010642	0.000111434	0.00011463	0.000117829	0.00010804	0.00011384	0.000114715	0.000106413	0.000112534	0.000111873	0.000104976	0.0001077	0.000116944	0.000100398	0.000124467	0.000109047	0.000110877	9.79849e-05	0.000112254	0.000116435	0.000101722	0.000130248	0.000113665	0.000111713	0.000105742	0.000122944	0.000113375	0.000106307	0.000112654
0.00021371	0.000184793				0.000111337	0.000107039	0.00011182	0.000119014	0.000110603	0.000108349	0.000124468	0.000101599	9.84546e-05	0.000109198	0.000122533	0.00011318	0.000115885	0.000111034	9.7173e-05	0.000106461	0.000106292	0.000109642	0.000114582	0.00011623	0.000107842	0.000113727	0.000114401	0.000104671	0.00010999	0.00011118	0.000103897	0.0001062	0.000116683	9.79864e-05	0.000122694	0.000108993	0.000109985	9.64917e-05	0.000112152	0.000116216	0.000101652	0.000129365	0.00011219	0.000108344	0.000105702	0.000121528	0.000113205	0.000104499	0.000110421
0.000209418	0.000182126				0.000110191	0.000107006	0.000111221	0.000114806	0.000110035	0.000107999	0.000119378	0.000101441	9.33361e-05	0.000109115	0.000121625	0.000112467	0.000114872	0.000110924	9.70198e-05	0.000105518	0.000106172	0.000109196	0.000112842	0.000115502	0.000106796	0.000113411	0.000112374	0.000104607	0.000109856	0.000110561	0.000102553	0.000104566	0.000116554	9.65354e-05	0.000120357	0.000108687	0.000108731	9.44039e-05	0.000111213	0.000114677	0.000101344	0.000128315	0.000109887	0.000107969	0.000105106	0.00012068	0.00011317	0.000103871	0.00010709
0.000200152	0.000178312				0.000109583	0.00010695	0.000110789	0.000113662	0.000109823	0.000107829	0.000116391	0.000101343	9.03138e-05	0.000108507	0.000120524	0.000111001	0.000114274	0.000109807	9.57784e-05	0.000103746	0.000104446	0.000107658	0.000111859	0.000113587	0.000106214	0.000112969	0.000111913	0.000104152	0.000107772	0.000109648	0.000102334	0.000103626	0.000116499	9.56852e-05	0.000120045	0.000108214	0.000103942	9.41706e-05	0.000110362	0.000113211	9.99086e-05	0.000126728	0.000109828	0.000107947	0.000104826	0.000112454	0.000112511	0.00010333	0.000102125
0.000196673	0.000176907				0.000109286	0.00010626	0.000110554	0.000111827	0.000108688	0.000107432	0.000115131	0.000101204	8.85883e-05	0.000107468	0.000119817	0.000110653	0.000110572	0.000108978	9.54697e-05	0.000102982	0.000103806	0.000107592	0.000111479	0.000113224	0.000105518	0.000112836	0.000111741	0.00010354	0.000107614	0.00010918	0.000101974	0.000103317	0.000113594	9.43749e-05	0.000119178	0.000102224	0.000102326	9.37962e-05	0.000109566	0.000112972	9.97942e-05	0.000126724	0.000109008	0.000107605	0.000104818	0.000110676	0.000110997	0.000103051	0.000101303
0.000196384	0.000175829				0.000108374	0.000104593	0.000110341	0.000111656	0.000108039	0.000107115	0.000114811	0.000100667	8.81985e-05	0.000107206	0.000118702	0.000108747	0.00010966	0.000108175	9.52184e-05	0.000102551	0.000102745	0.000105341	0.000110632	0.000112783	0.000104905	0.00011134	0.00011089	0.000100019	0.000107266	0.000108051	0.000100188	0.000102793	0.000113088	9.38429e-05	0.000113494	0.000101529	9.88647e-05	9.18012e-05	0.000109439	0.000112034	9.86353e-05	0.000125989	0.000107586	0.000106788	0.000104077	0.000106757	0.000110801	0.000102734	0.000101124
0.00018262	0.000175087				0.000108229	0.000103293	0.000107812	0.0001104	0.000106934	0.000105945	0.000114148	9.60199e-05	8.65272e-05	0.000106675	0.00011569	0.000106475	0.000107572	0.000104297	9.5125e-05	0.000102254	0.000102369	0.000103933	0.000109137	0.000108071	0.000104541	0.000110492	0.000110484	9.96558e-05	0.000106566	0.000108031	9.93278e-05	0.00010272	0.000106268	9.37687e-05	0.000111478	0.000100911	9.80978e-05	9.09947e-05	0.000108428	0.000111659	9.74723e-05	0.000125018	0.000106292	0.000106629	0.000101827	0.000106111	0.000109451	0.000101519	0.000100728
0.000182142	0.000167913				0.000108153	0.000102506	0.000105805	0.000109091	0.000104808	0.000102426	0.000114129	9.49676e-05	8.53917e-05	0.000105605	0.000115071	0.000105836	0.000106892	0.000103695	9.37602e-05	9.94766e-05	0.000101387	0.000103855	0.000107449	0.000105509	0.000103967	0.000109986	0.000110137	9.93326e-05	0.000105713	0.000107583	9.7501e-05	0.000102499	0.000105256	9.28698e-05	0.000110831	0.000100322	9.77206e-05	8.90495e-05	0.000105955	0.000110648	9.64274e-05	0.000120282	0.000104479	0.000105184	9.93615e-05	0.000104923	0.000108474	9.92437e-05	0.000100654
0.000181754	0.000165352				0.000107515	0.000102304	0.000105414	0.000108834	0.000104252	9.93595e-05	0.000113309	9.48564e-05	8.50942e-05	0.000105226	0.000112455	0.000105225	0.000106848	0.000103669	9.35986e-05	9.8769e-05	0.000101045	0.00010323	0.000106858	0.000104052	0.000103855	0.00010809	0.000110049	9.91292e-05	0.000103818	0.000106958	9.68113e-05	0.000102198	0.000101165	9.05891e-05	0.000110043	9.52792e-05	9.67206e-05	8.78663e-05	0.000104516	0.00010972	9.61359e-05	0.000118047	0.000101419	0.000104571	9.74313e-05	0.000104749	0.00010836	9.7703e-05	9.7271e-05
0.000181651	0.00016297				0.000105776	0.00010117	0.000105306	0.000107635	0.00010006	9.73246e-05	0.000113204	9.43098e-05	8.50188e-05	0.000103945	0.000112286	0.000102861	0.000105891	0.000101055	9.18604e-05	9.81992e-05	0.000100971	0.000103221	0.00010386	0.000102139	0.000103018	0.000106009	0.000108499	9.88521e-05	0.000102703	0.00010674	9.57113e-05	0.000101591	0.000100507	9.01154e-05	0.000106947	9.329e-05	9.31878e-05	8.74894e-05	0.000101385	0.000109072	9.58002e-05	0.000117333	9.9238e-05	0.000103971	9.61743e-05	0.000104189	0.000107048	9.73153e-05	9.6904e-05
0.000176126	0.000155938				0.000105342	0.00010091	0.000104837	0.000106895	9.90317e-05	9.60278e-05	0.000112049	9.34171e-05	8.41984e-05	0.000101978	0.000109941	9.89116e-05	0.000105646	0.000100554	9.11615e-05	9.67416e-05	0.000100156	0.000101354	0.000102215	0.000101343	9.92024e-05	0.000104274	0.000108339	9.84823e-05	0.000100993	0.000104704	9.53044e-05	0.000101388	9.92463e-05	8.79702e-05	0.000106101	9.28905e-05	9.25694e-05	8.7227e-05	0.000100517	0.000107994	9.44645e-05	0.000115211	9.90007e-05	0.00010208	9.60533e-05	0.000102895	0.000105651	9.71527e-05	9.60695e-05
0.000175321	0.000140957				0.000103572	9.91596e-05	9.98792e-05	0.000106558	9.86506e-05	9.54597e-05	0.000111377	8.97256e-05	8.30784e-05	0.000101176	0.000108742	9.69483e-05	0.000105213	0.00010013	9.03706e-05	9.56702e-05	9.91241e-05	0.000100738	0.000102074	0.000101113	9.72928e-05	0.000102902	0.000108319	9.79545e-05	9.90205e-05	0.000104051	9.49485e-05	0.000100694	9.84358e-05	8.79001e-05	0.00010523	9.13346e-05	9.19814e-05	8.70328e-05	0.000100191	0.000106285	9.28597e-05	0.000115158	9.66246e-05	9.87495e-05	9.60312e-05	0.000102082	0.000105417	9.68673e-05	9.50594e-05
0.000174106	0.000123635				0.000103512	9.90842e-05	9.86012e-05	0.000105695	9.82555e-05	9.46838e-05	0.000108718	8.95891e-05	8.26724e-05	0.000100307	0.000107789	9.64834e-05	0.000102643	0.00010007	8.99219e-05	9.54557e-05	9.87938e-05	9.82578e-05	0.000101622	0.000100998	9.62873e-05	9.87053e-05	0.0001073	9.79215e-05	9.89987e-05	0.000102213	9.45496e-05	9.92551e-05	9.81921e-05	8.67752e-05	0.000105071	8.9048e-05	9.14351e-05	8.68928e-05	9.76556e-05	0.000105796	9.06944e-05	0.000113959	9.66151e-05	9.86689e-05	9.09506e-05	0.000101915	0.000105205	9.27497e-05	9.38585e-05
0.000169403	0.000121982				0.000102802	9.77979e-05	9.74291e-05	0.000104028	9.76108e-05	9.30124e-05	0.000105857	8.85384e-05	8.26648e-05	9.80887e-05	0.000105177	9.49689e-05	0.000100408	9.93118e-05	8.52754e-05	9.38183e-05	9.81133e-05	9.80233e-05	0.000100344	0.000100952	9.60577e-05	9.76466e-05	0.000105812	9.67214e-05	9.83771e-05	0.000101739	9.40876e-05	9.74922e-05	9.67687e-05	8.66991e-05	0.000104577	8.90079e-05	9.13169e-05	8.66619e-05	9.2439e-05	0.000105121	9.05993e-05	0.0001119	9.5197e-05	9.78673e-05	9.08181e-05	0.000101323	0.000104889	9.24455e-05	9.21158e-05
0.000168841	0.000109795				9.63043e-05	9.71327e-05	9.60006e-05	0.0001023	9.70642e-05	9.23983e-05	0.000105313	8.79871e-05	7.8552e-05	9.61008e-05	0.000104723	9.39639e-05	0.00010016	9.84055e-05	8.42885e-05	9.34054e-05	9.28725e-05	9.79233e-05	9.95441e-05	9.75992e-05	9.5697e-05	9.6034e-05	0.00010542	9.659e-05	9.51391e-05	0.000101693	9.29028e-05	9.70562e-05	9.65066e-05	8.64225e-05	9.92769e-05	8.88231e-05	9.10671e-05	8.59339e-05	9.22749e-05	0.000103436	8.94784e-05	0.000110245	9.42345e-05	9.71428e-05	9.05959e-05	0.000100444	0.000103744	9.03833e-05	9.0622e-05
0.000167214	9.42129e-05				9.49755e-05	9.43543e-05	9.54408e-05	0.000102169	9.69983e-05	9.10425e-05	0.000104526	8.75145e-05	7.79035e-05	9.50975e-05	0.000104245	9.35836e-05	9.69203e-05	9.7458e-05	8.2979e-05	9.27366e-05	9.28564e-05	9.76793e-05	9.62017e-05	9.70823e-05	9.29358e-05	9.34755e-05	0.000105128	9.52433e-05	9.48632e-05	0.000101377	9.25897e-05	9.5591e-05	9.63412e-05	8.61847e-05	9.83738e-05	8.74074e-05	8.85462e-05	8.52103e-05	9.11175e-05	0.000101486	8.93569e-05	0.000109875	9.32612e-05	9.67919e-05	8.88009e-05	9.85715e-05	0.000103325	8.96195e-05	8.49273e-05
0.000164788	8.88524e-05				9.4443e-05	9.4261e-05	9.25815e-05	0.000101508	9.57378e-05	9.05736e-05	0.000102151	8.42057e-05	7.72901e-05	9.50835e-05	0.000102212	9.26024e-05	9.65487e-05	9.73661e-05	8.29138e-05	8.92533e-05	9.26635e-05	9.73999e-05	9.57523e-05	9.67549e-05	9.20659e-05	9.13473e-05	0.000105	9.12796e-05	9.33246e-05	9.9836e-05	9.21038e-05	9.50618e-05	9.53478e-05	8.61578e-05	9.82598e-05	8.47015e-05	8.81143e-05	8.26469e-05	9.07883e-05	9.91298e-05	8.90682e-05	0.000108848	9.27721e-05	9.41105e-05	8.87179e-05	9.78498e-05	0.000102752	8.85097e-05	8.42899e-05
0.000154601					9.35637e-05	9.39766e-05	9.22097e-05	9.58852e-05	9.50423e-05	9.02049e-05	9.99273e-05	8.38775e-05	7.71931e-05	8.93655e-05	0.000101834	9.25133e-05	9.62222e-05	9.73095e-05	8.09574e-05	8.22936e-05	9.15379e-05	9.58419e-05	9.54837e-05	9.66953e-05	8.96087e-05	9.07941e-05	0.000104243	9.08489e-05	9.08205e-05	9.71121e-05	9.18627e-05	9.43332e-05	9.48871e-05	8.55844e-05	9.6049e-05	8.38036e-05	8.71524e-05	8.25069e-05	8.83266e-05	9.78083e-05	8.83488e-05	0.000107909	9.26354e-05	9.37959e-05	8.83702e-05	9.75829e-05	0.000101179	8.7256e-05	8.27361e-05
0.000144195					9.24431e-05	9.02692e-05	9.12727e-05	9.47115e-05	9.43318e-05	8.93165e-05	9.79754e-05	8.37684e-05	7.67056e-05	8.89189e-05	9.93581e-05	9.19601e-05	9.61271e-05	9.67882e-05	8.03981e-05	8.02349e-05	9.11281e-05	9.53626e-05	9.34367e-05	9.55267e-05	8.81066e-05	9.03282e-05	0.00010404	8.70112e-05	8.98783e-05	9.59668e-05	9.12821e-05	9.29669e-05	9.22207e-05	8.41734e-05	9.15399e-05	8.36625e-05	8.57811e-05	8.06865e-05	8.68735e-05	9.71205e-05	8.70422e-05	0.000106954	9.06626e-05	9.31078e-05	8.82968e-05	9.67052e-05	9.77872e-05	8.56547e-05	8.12396e-05
0.000143095					9.13057e-05	8.81992e-05	8.97633e-05	9.03086e-05	9.33201e-05	8.9104e-05	9.50421e-05	8.34787e-05	7.56551e-05	8.88167e-05	9.78626e-05	9.10817e-05	9.56903e-05	9.57058e-05	7.79629e-05	7.95367e-05	8.99948e-05	9.5022e-05	9.33806e-05	9.49056e-05	8.78075e-05	8.97422e-05	0.000103189	8.61644e-05	8.96626e-05	9.57545e-05	9.082e-05	9.25509e-05	9.13007e-05	8.28737e-05	9.14107e-05	8.2085e-05	8.47395e-05	8.03778e-05	8.65923e-05	9.68739e-05	8.53845e-05	0.000105632	8.97921e-05	9.29884e-05	8.81083e-05	9.37936e-05	9.72738e-05	8.54744e-05	8.05567e-05
0.000142496					9.10239e-05	8.66764e-05	8.9042e-05	8.86512e-05	9.29936e-05	8.79133e-05	9.46976e-05	8.31561e-05	7.51944e-05	8.81447e-05	9.74921e-05	9.05464e-05	9.19162e-05	9.34332e-05	7.7003e-05	7.90743e-05	8.95195e-05	9.45009e-05	9.27554e-05	9.48647e-05	8.75256e-05	8.94085e-05	0.000101617	8.55159e-05	8.85981e-05	9.57355e-05	9.01929e-05	9.16754e-05	8.95432e-05	8.01459e-05	9.1347e-05	8.19734e-05	8.32618e-05	7.95968e-05	8.58494e-05	9.54427e-05	8.52939e-05	0.000102743	8.97763e-05	9.2856e-05	8.66383e-05	9.01619e-05	9.51404e-05	8.40953e-05	7.99664e-05
0.000136658					8.86306e-05	8.34914e-05	8.87065e-05	8.78405e-05	9.19113e-05	8.72551e-05	9.40707e-05	8.29511e-05	7.35685e-05	8.63384e-05	9.59528e-05	8.88636e-05	9.10079e-05	8.91534e-05	7.68475e-05	7.89927e-05	8.86916e-05	9.24111e-05	9.11098e-05	9.43784e-05	8.7369e-05	8.65613e-05	9.91327e-05	8.54512e-05	8.74667e-05	9.44827e-05	8.98397e-05	9.16116e-05	8.93768e-05	7.95347e-05	9.02643e-05	8.17313e-05	8.27496e-05	7.91775e-05	8.58017e-05	9.53818e-05	8.507e-05	0.000101963	8.72302e-05	9.17038e-05	8.46807e-05	8.82806e-05	9.40164e-05	8.12619e-05	7.96067e-05
0.000113127					8.1244e-05	8.31044e-05	8.82873e-05	8.66398e-05	9.13633e-05	8.72438e-05	9.33611e-05	8.18927e-05	7.25199e-05	8.57724e-05	9.32856e-05	8.69696e-05	9.09572e-05	8.78994e-05	7.46335e-05	7.61593e-05	8.86409e-05	9.19556e-05	8.98057e-05	9.38803e-05	8.7273e-05	8.56639e-05	9.26754e-05	8.49744e-05	8.57557e-05	9.04096e-05	8.94758e-05	9.05182e-05	8.90234e-05	7.85314e-05	8.95239e-05	7.92926e-05	8.18109e-05	7.38842e-05	8.57818e-05	9.15531e-05	8.47955e-05	0.00010068	8.67018e-05	9.04269e-05	8.28655e-05	8.58659e-05	9.3499e-05	7.98782e-05	7.90538e-05
0.000108489					8.10007e-05	8.22773e-05	8.74221e-05	8.61674e-05	8.9013e-05	8.62536e-05	9.28253e-05	7.88852e-05	7.20456e-05	8.5295e-05	9.27025e-05	8.64982e-05	9.03832e-05	8.54452e-05	7.44626e-05	7.5587e-05	8.76621e-05	8.73694e-05	8.94024e-05	9.34719e-05	8.55482e-05	8.46867e-05	9.21335e-05	8.37271e-05	8.39678e-05	8.62723e-05	8.88673e-05	8.83317e-05	8.83892e-05	7.82209e-05	8.83898e-05	7.78007e-05	8.1349e-05	7.1504e-05	8.30479e-05	9.10346e-05	8.40539e-05	9.86574e-05	8.48203e-05	8.92636e-05	8.08434e-05	8.56827e-05	9.21989e-05	7.68135e-05	7.87125e-05
9.89287e-05					7.89414e-05	8.21074e-05	8.52095e-05	8.56048e-05	8.81049e-05	8.45285e-05	9.23891e-05	7.68118e-05	7.16394e-05	8.51857e-05	9.07432e-05	8.57713e-05	8.94287e-05	8.51997e-05	7.23456e-05	7.46346e-05	8.4431e-05	8.70753e-05	8.93422e-05	9.31762e-05	8.44639e-05	8.1292e-05	9.09532e-05	8.32954e-05	8.27878e-05	8.62157e-05	8.84106e-05	8.77298e-05	8.70805e-05	7.80471e-05	8.77039e-05	7.73169e-05	8.01765e-05	6.91269e-05	8.15473e-05	8.98432e-05	8.35971e-05	9.77903e-05	8.41983e-05	8.46522e-05	8.01216e-05	8.49663e-05	9.00231e-05	7.66332e-05	7.75635e-05
9.26335e-05					7.74183e-05	7.96552e-05	8.19311e-05	8.28069e-05	8.35913e-05	8.31137e-05	8.78165e-05	7.48692e-05	7.12421e-05	8.50213e-05	9.06593e-05	8.32871e-05	8.45882e-05	8.51987e-05	7.20135e-05	7.37152e-05	8.43691e-05	8.70005e-05	8.83414e-05	8.84061e-05	8.34342e-05	8.12324e-05	9.00686e-05	8.32593e-05	7.56431e-05	8.35961e-05	8.72602e-05	8.58033e-05	8.58097e-05	7.75393e-05	8.73143e-05	7.71253e-05	8.00052e-05	6.88561e-05	8.1477e-05	8.89305e-05	8.25706e-05	9.4901e-05	8.06307e-05	8.34812e-05	8.00522e-05	8.41373e-05	8.90931e-05	7.64422e-05	7.74667e-05
					7.68841e-05	7.94101e-05	8.17464e-05	8.1123e-05	8.33055e-05	8.27026e-05	8.5447e-05	7.46815e-05	6.93671e-05	8.45651e-05	9.04731e-05	8.28599e-05	8.38722e-05	8.44457e-05	7.15506e-05	7.28299e-05	8.2857e-05	8.61181e-05	8.77506e-05	8.6916e-05	7.96871e-05	8.07862e-05	8.97759e-05	8.26477e-05	7.46291e-05	8.26182e-05	8.45982e-05	8.42806e-05	8.52047e-05	7.73847e-05	8.63071e-05	7.67502e-05	7.95118e-05	6.79791e-05	7.93741e-05	8.51049e-05	7.99582e-05	9.36001e-05	7.88354e-05	8.32696e-05	7.96313e-05	8.40839e-05	8.90685e-05	7.63253e-05	7.71821e-05
					7.48869e-05	7.62893e-05	7.66039e-05	8.06508e-05	8.20325e-05	8.21527e-05	8.45745e-05	7.4645e-05	6.84471e-05	8.38974e-05	8.88423e-05	8.28406e-05	8.2201e-05	8.44131e-05	7.08584e-05	7.12187e-05	8.18474e-05	8.58348e-05	8.52387e-05	8.68262e-05	7.93202e-05	7.92554e-05	8.89051e-05	8.25772e-05	7.44196e-05	8.1418e-05	8.33311e-05	8.26678e-05	8.45463e-05	7.7102e-05	8.50689e-05	7.62024e-05	7.78071e-05	6.73545e-05	7.88252e-05	7.97796e-05	7.95455e-05	9.17068e-05	7.88217e-05	8.29595e-05	7.70182e-05	8.22396e-05	8.88091e-05	7.52103e-05	7.69671e-05
					7.30388e-05	7.46215e-05	7.43852e-05	7.87617e-05	8.09335e-05	8.12086e-05	8.45718e-05	7.44727e-05	6.83992e-05	8.36367e-05	8.70822e-05	7.99376e-05	8.08892e-05	8.10434e-05	6.93817e-05	7.05729e-05	8.16229e-05	8.50658e-05	8.37445e-05	8.55552e-05	7.69618e-05	7.59054e-05	8.63788e-05	8.13958e-05	7.24067e-05	8.1073e-05	8.22634e-05	8.25694e-05	8.26816e-05	7.49107e-05	8.48399e-05	7.50553e-05	7.78049e-05	6.68051e-05	7.79004e-05	7.93301e-05	7.90893e-05	9.02092e-05	7.82806e-05	8.18902e-05	7.53646e-05	8.13078e-05	8.81134e-05	7.51932e-05	7.63753e-05
					7.01131e-05	7.33266e-05	7.38639e-05	7.78071e-05	8.06825e-05	8.05064e-05	8.28184e-05	7.35475e-05	6.74392e-05	8.3181e-05	8.50629e-05	7.88499e-05	7.95332e-05	8.05627e-05	6.9337e-05	6.95748e-05	8.02663e-05	8.31514e-05	8.30531e-05	8.04424e-05	7.60125e-05	7.47016e-05	8.59365e-05	8.03354e-05	7.15425e-05	8.1062e-05	8.1982e-05	8.23721e-05	8.23874e-05	7.48621e-05	8.38512e-05	7.48806e-05	7.76908e-05	6.63006e-05	7.5075e-05	7.90971e-05	7.54685e-05	8.45972e-05	7.73694e-05	8.07974e-05	7.42706e-05	8.04567e-05	8.66734e-05	7.48336e-05	7.40835e-05
					6.83056e-05	7.04787e-05	7.23993e-05	7.6095e-05	8.03298e-05	8.03945e-05	8.21689e-05	7.32229e-05	6.47222e-05	7.96607e-05	8.44123e-05	7.83917e-05	7.86507e-05	7.93533e-05	6.90165e-05	6.95061e-05	7.74614e-05	8.1179e-05	8.18327e-05	7.75746e-05	7.45022e-05	7.25055e-05	8.29545e-05	7.9062e-05	7.08535e-05	8.05888e-05	8.1546e-05	8.23047e-05	7.92483e-05	7.47944e-05	8.25778e-05	7.45916e-05	7.76648e-05	6.46258e-05	7.33269e-05	7.69214e-05	7.18866e-05	8.4084e-05	7.60381e-05	7.76571e-05	7.37723e-05	7.88901e-05	8.5371e-05	7.30313e-05	7.25903e-05
					6.78233e-05	6.80275e-05	6.75851e-05	7.48913e-05	8.02799e-05	7.74963e-05	8.10504e-05	7.31779e-05	6.44399e-05	7.90776e-05	8.42702e-05	7.75127e-05	7.81876e-05	7.93232e-05	6.89375e-05	6.87075e-05	7.43541e-05	7.98705e-05	8.1533e-05	7.67215e-05	7.42238e-05	7.17885e-05	8.27115e-05	7.71412e-05	7.08208e-05	7.76932e-05	7.75128e-05	8.18001e-05	7.89608e-05	7.43593e-05	8.18527e-05	7.36339e-05	7.35685e-05	6.41442e-05	7.29941e-05	7.66625e-05	7.1092e-05	8.24213e-05	7.49405e-05	7.69251e-05	7.36345e-05	7.77004e-05	8.53304e-05	7.23235e-05	7.05827e-05
					6.70695e-05	6.79401e-05	6.72879e-05	7.47414e-05	7.79055e-05	7.53201e-05	8.02368e-05	7.27606e-05	6.42837e-05	7.7445e-05	7.92183e-05	7.71429e-05	7.3081e-05	7.7428e-05	6.81286e-05	6.83934e-05	7.14547e-05	7.76457e-05	8.07667e-05	7.63096e-05	7.3871e-05	7.03689e-05	8.12777e-05	7.45206e-05	7.07142e-05	7.62233e-05	7.36949e-05	8.05504e-05	7.85105e-05	7.39334e-05	8.14522e-05	7.34116e-05	7.35649e-05	6.36669e-05	6.93082e-05	7.65202e-05	6.931e-05	7.75741e-05	7.45829e-05	7.6763e-05	7.29944e-05	7.65033e-05	8.16417e-05	7.1186e-05	7.01925e-05
					6.62731e-05	6.79374e-05	6.71352e-05	7.47103e-05	7.78247e-05	7.46305e-05	7.93539e-05	7.10217e-05	5.94891e-05	7.60364e-05	7.68125e-05	7.64461e-05	7.1286e-05	7.62055e-05	6.69104e-05	6.80464e-05	7.13194e-05	7.45849e-05	8.06718e-05	7.46222e-05	7.32032e-05	7.02898e-05	7.92556e-05	7.26136e-05	6.98473e-05	7.61914e-05	7.35087e-05	7.86202e-05	7.82178e-05	7.30378e-05	8.07229e-05	7.31054e-05	7.31446e-05	6.26467e-05	6.90771e-05	7.52376e-05	6.85759e-05	7.72116e-05	7.32899e-05	7.61114e-05	7.02267e-05	7.6291e-05	7.87324e-05	7.05283e-05	6.83261e-05
					6.54922e-05	6.72915e-05	6.66328e-05	7.42072e-05	7.66683e-05	6.90194e-05	7.88421e-05	7.09147e-05	5.92835e-05	7.54841e-05	7.66347e-05	7.40754e-05	7.01983e-05	7.31484e-05	6.66838e-05	6.72544e-05	7.06017e-05	7.11159e-05	8.04608e-05	7.38708e-05	7.30448e-05	7.01169e-05	7.82468e-05	7.24412e-05	6.95762e-05	7.49611e-05	7.29227e-05	7.79766e-05	7.65606e-05	7.10663e-05	7.933e-05	7.18833e-05	7.20919e-05	6.23948e-05	6.85757e-05	7.44457e-05	6.44971e-05	7.61172e-05	7.00755e-05	7.60974e-05	6.97918e-05	7.47289e-05	7.80964e-05	6.84757e-05	6.35024e-05
					6.44495e-05	6.68574e-05	6.63172e-05	7.20084e-05	7.55674e-05	6.88316e-05	7.8621e-05	6.8597e-05	5.88393e-05	7.51954e-05	7.51985e-05	7.25483e-05	6.9872e-05	7.1873e-05	6.41808e-05	6.59102e-05	6.9308e-05	7.04666e-05	7.77063e-05	7.27042e-05	7.23111e-05	6.81453e-05	7.6133e-05	6.80851e-05	6.91583e-05	7.23195e-05	7.23061e-05	7.69007e-05	7.1143e-05	7.05505e-05	7.80728e-05	7.18146e-05	7.13678e-05	6.14745e-05	6.84176e-05	7.41414e-05	6.25481e-05	7.349e-05	6.94815e-05	7.48612e-05	6.94156e-05	7.46269e-05	7.61295e-05	6.74569e-05	6.34808e-05
					6.39737e-05	6.62512e-05	6.60586e-05	7.08785e-05	7.19513e-05	6.76529e-05	7.77132e-05	6.78123e-05	5.87416e-05	7.40387e-05	7.51983e-05	6.99371e-05	6.6689e-05	7.08535e-05	6.40405e-05	6.4698e-05	6.888e-05	6.87606e-05	7.74897e-05	7.18957e-05	7.14806e-05	6.57958e-05	7.56402e-05	6.40567e-05	6.88771e-05	7.11667e-05	6.95295e-05	7.16115e-05	7.10201e-05	7.02963e-05	7.68826e-05	7.13637e-05	7.10774e-05	5.75306e-05	6.55598e-05	7.38576e-05	6.02034e-05	7.28726e-05	6.92989e-05	7.31066e-05	6.92594e-05	7.32283e-05	7.48048e-05	6.73192e-05	6.06103e-05
					6.37725e-05	6.44762e-05	6.43253e-05	7.05154e-05	6.53616e-05	6.7282e-05	7.35299e-05	6.7716e-05	5.85069e-05	7.19218e-05	7.46646e-05	6.9486e-05	6.6264e-05	6.4572e-05	6.27422e-05	6.35195e-05	6.31335e-05	6.85992e-05	7.6031e-05	7.14378e-05	6.76044e-05	6.57391e-05	7.25438e-05	6.37579e-05	6.66067e-05	6.80796e-05	6.73674e-05	6.89575e-05	7.09233e-05	6.8235e-05	7.53879e-05	7.05298e-05	6.78451e-05	5.67239e-05	6.42619e-05	7.17571e-05	5.88976e-05	7.15481e-05	6.75885e-05	7.26385e-05	6.81613e-05	7.2984e-05	7.41037e-05	6.42525e-05	5.67768e-05
					6.36729e-05	6.43276e-05	6.38994e-05	7.01736e-05	6.14687e-05	6.62986e-05	7.34768e-05	6.59426e-05	5.7992e-05	7.05667e-05	7.13458e-05	6.69044e-05	6.60649e-05	6.42382e-05	6.20321e-05	6.08504e-05	6.29719e-05	6.61805e-05	7.60287e-05	7.12034e-05	6.6424e-05	6.43035e-05	7.22936e-05	6.14867e-05	6.64264e-05	6.76433e-05	6.66369e-05	6.79507e-05	7.04161e-05	6.7584e-05	7.37847e-05	6.67504e-05	6.62063e-05	5.48218e-05	6.34171e-05	6.49282e-05	5.87985e-05	6.80143e-05	6.4807e-05	7.24503e-05	6.66088e-05	7.06166e-05	7.22902e-05	6.28017e-05	5.59318e-05
					6.2385e-05	6.2888e-05	6.3472e-05	6.92234e-05	6.09012e-05	6.56239e-05	7.15554e-05	6.38395e-05	5.73823e-05	6.67972e-05	7.10219e-05	6.65814e-05	6.5304e-05	6.39719e-05	6.16417e-05	6.00067e-05	6.17212e-05	6.10884e-05	7.46266e-05	7.00403e-05	6.57093e-05	6.28001e-05	6.98832e-05	6.07756e-05	6.4814e-05	6.70268e-05	6.38228e-05	6.5057e-05	6.89886e-05	6.68678e-05	7.23228e-05	6.6218e-05	6.56595e-05	5.11993e-05	6.30856e-05	6.22518e-05	5.49542e-05	6.78731e-05	6.45172e-05	6.91555e-05	6.16463e-05	7.05909e-05	7.1422e-05	6.27369e-05	5.50857e-05
					6.02768e-05	6.13261e-05	6.29127e-05	6.70606e-05	6.03205e-05	6.55985e-05	7.10082e-05	6.20114e-05	5.4941e-05	6.38198e-05	6.81872e-05	6.41925e-05	6.37327e-05	6.30546e-05	5.98983e-05	5.96795e-05	5.74638e-05	5.88301e-05	7.26225e-05	6.96105e-05	6.56704e-05	6.13684e-05	6.83107e-05	5.90174e-05	5.82404e-05	6.32054e-05	6.27285e-05	6.36406e-05	6.78492e-05	6.30441e-05	7.21216e-05	6.50455e-05	6.50013e-05	5.06441e-05	6.27407e-05	6.19754e-05	5.4708e-05	6.71704e-05	6.42634e-05	6.56036e-05	6.10172e-05	6.71622e-05	7.02964e-05	6.12199e-05	5.4849e-05
					5.98677e-05	6.06837e-05	6.22819e-05	6.6799e-05	6.01696e-05	6.53377e-05	7.00831e-05	6.04117e-05	5.49336e-05	6.29345e-05	6.54989e-05	6.4034e-05	6.16841e-05	6.23585e-05	5.9724e-05	5.93022e-05	5.55711e-05	5.87313e-05	7.0274e-05	6.93218e-05	6.46986e-05	6.03921e-05	6.78239e-05	5.84525e-05	5.71527e-05	6.15159e-05	6.12823e-05	6.36186e-05	6.56733e-05	6.17166e-05	6.74553e-05	6.45221e-05	6.4684e-05	5.03893e-05	6.15455e-05	6.17438e-05	5.45473e-05	6.56487e-05	6.3854e-05	6.43112e-05	6.09097e-05	6.66474e-05	6.95948e-05	5.91765e-05	5.47541e-05
					5.95825e-05	5.80441e-05	6.04533e-05	6.64975e-05	5.71152e-05	6.23724e-05	6.86882e-05	5.9507e-05	5.33884e-05	6.26626e-05	6.47987e-05	6.32406e-05	5.85846e-05	6.12032e-05	5.92644e-05	5.80273e-05	5.45639e-05	5.84566e-05	6.67218e-05	6.68197e-05	6.31605e-05	5.73163e-05	6.56772e-05	5.67433e-05	5.59068e-05	6.08442e-05	6.06996e-05	6.12881e-05	6.52362e-05	5.83036e-05	6.72536e-05	6.40426e-05	6.28987e-05	4.94739e-05	6.13668e-05	6.028e-05	5.15119e-05	6.50496e-05	6.29889e-05	6.36189e-05	6.08173e-05	6.54847e-05	6.47771e-05	5.85929e-05	5.39298e-05
					5.53674e-05	5.62671e-05	5.8457e-05	6.60857e-05	5.51751e-05	6.17748e-05	6.76489e-05	5.8215e-05	5.01384e-05	5.60604e-05	6.45781e-05	6.07183e-05	5.75702e-05	5.84302e-05	5.73661e-05	5.74235e-05	5.20999e-05	5.83334e-05	6.6537e-05	6.61214e-05	6.28075e-05	5.62388e-05	6.38751e-05	5.32195e-05	5.38317e-05	5.22621e-05	6.02696e-05	5.90137e-05	6.50269e-05	5.7156e-05	6.53937e-05	6.15596e-05	6.26461e-05	4.89211e-05	5.80801e-05	5.94884e-05	5.09876e-05	5.97854e-05	5.78853e-05	6.33084e-05	6.00471e-05	6.13973e-05	6.40098e-05	5.79528e-05	5.39028e-05
					5.14926e-05	5.18819e-05	5.84521e-05	6.48906e-05	5.45412e-05	6.07411e-05	6.62809e-05	5.53983e-05	4.93077e-05	5.6059e-05	6.3914e-05	6.01124e-05	5.71104e-05	5.72486e-05	5.54272e-05	5.50399e-05	5.10014e-05	5.62261e-05	6.6369e-05	6.15048e-05	6.21511e-05	5.61489e-05	6.35868e-05	5.29886e-05	5.20815e-05	5.16475e-05	5.70241e-05	5.68044e-05	6.49151e-05	5.71174e-05	6.53836e-05	5.9223e-05	6.22981e-05	4.59609e-05	5.77756e-05	5.80314e-05	4.93349e-05	5.71351e-05	5.73641e-05	6.13668e-05	5.75271e-05	6.02532e-05	6.06457e-05	5.17844e-05	4.99173e-05
					4.98063e-05	5.04745e-05	5.74954e-05	6.25119e-05	5.1755e-05	5.94327e-05	6.09449e-05	5.29645e-05	4.86233e-05	5.51389e-05	5.98706e-05	5.90661e-05	5.59385e-05	5.26063e-05	5.45151e-05	5.46262e-05	5.05791e-05	5.45671e-05	6.54447e-05	5.74535e-05	5.86639e-05	5.38602e-05	6.24249e-05	5.13888e-05	4.83569e-05	4.78531e-05	5.65554e-05	5.45023e-05	6.43093e-05	5.3493e-05	6.51764e-05	5.83444e-05	6.08473e-05	4.58961e-05	5.71296e-05	5.76972e-05	4.60783e-05	5.58033e-05	5.66642e-05	5.99186e-05	5.66462e-05	5.55468e-05	5.80796e-05	4.8844e-05	4.80197e-05
					4.94601e-05	4.54239e-05	5.72091e-05	5.87945e-05	4.921e-05	5.85133e-05	6.00763e-05	5.28073e-05	4.80983e-05	5.48777e-05	5.46564e-05	4.74359e-05	5.32188e-05	5.16296e-05	5.31681e-05	5.2741e-05	5.03753e-05	5.44195e-05	6.32923e-05	5.57912e-05	4.91834e-05	5.35009e-05	6.10966e-05	5.07453e-05	4.62462e-05	4.77377e-05	5.63262e-05	5.38805e-05	5.96569e-05	5.22561e-05	6.47564e-05	5.64846e-05	5.65343e-05	4.35451e-05	5.59513e-05	5.55824e-05	4.58985e-05	5.35153e-05	5.50259e-05	5.55283e-05	5.48919e-05	5.27512e-05	5.67907e-05	4.81822e-05	4.59086e-05
					4.80315e-05	4.49265e-05	5.50548e-05	5.35678e-05	4.88254e-05	5.45595e-05	5.90796e-05	5.24692e-05	4.79885e-05	5.06837e-05	5.08265e-05	4.69352e-05	5.30311e-05	5.12911e-05	5.31315e-05	5.25168e-05	5.02533e-05	5.44032e-05	6.10642e-05	5.49099e-05	4.89446e-05	5.12971e-05	5.96096e-05	4.77813e-05	4.61861e-05	4.67045e-05	5.27758e-05	5.048e-05	5.51104e-05	4.73216e-05	6.31909e-05	5.64099e-05	5.2857e-05	4.22672e-05	5.05486e-05	5.45617e-05	4.47339e-05	5.10009e-05	5.4241e-05	5.53294e-05	5.39897e-05	5.10799e-05	5.31135e-05	4.36674e-05	4.17856e-05
					4.74588e-05	4.3558e-05	5.39732e-05	4.72016e-05	4.82176e-05	5.37272e-05	5.82879e-05	5.11371e-05	4.77302e-05	5.05792e-05	5.08242e-05	4.50278e-05	4.7658e-05	5.08381e-05	5.15143e-05	4.93917e-05	4.89426e-05	5.2543e-05	5.60144e-05	4.95465e-05	4.73412e-05	5.06038e-05	5.9366e-05	4.69708e-05	4.43328e-05	4.49394e-05	4.88236e-05	5.02469e-05	5.31114e-05	4.38288e-05	6.25142e-05	5.49828e-05	4.99724e-05	4.03388e-05	4.79722e-05	5.33831e-05	4.34674e-05	4.93966e-05	5.3925e-05	5.09341e-05	5.29119e-05	4.90735e-05	5.31059e-05	4.35107e-05	4.1695e-05
					4.59661e-05	3.92658e-05	4.83507e-05	4.5304e-05	4.64951e-05	4.82851e-05	5.34558e-05	4.63216e-05	4.68347e-05	5.00293e-05	4.69688e-05	4.45352e-05	4.28838e-05	4.82724e-05	5.01243e-05	4.67331e-05	4.21102e-05	4.54158e-05	4.69743e-05	4.77815e-05	4.71349e-05	4.98458e-05	5.90327e-05	4.62455e-05	4.12213e-05	4.28019e-05	4.51454e-05	4.90031e-05	5.18521e-05	4.28571e-05	6.20798e-05	4.019e-05	4.8398e-05	3.99682e-05	4.63472e-05	5.32762e-05	3.7253e-05	4.85874e-05	4.83685e-05	5.09278e-05	5.05758e-05	4.85077e-05	4.78244e-05	4.22495e-05	3.87832e-05
					4.56942e-05	3.48382e-05	4.69371e-05	4.51521e-05	4.48226e-05	4.71596e-05	5.18899e-05	4.49192e-05	4.3491e-05	4.88795e-05	4.61722e-05	4.2249e-05	4.22856e-05	4.67883e-05	4.61136e-05	4.24864e-05	3.91119e-05	4.19278e-05	4.60853e-05	4.55951e-05	4.6702e-05	4.90366e-05	5.80642e-05	4.46037e-05	3.9348e-05	4.15663e-05	4.02404e-05	4.75172e-05	4.86669e-05	4.18602e-05	5.76072e-05	3.95294e-05	4.79707e-05	3.68057e-05	4.62912e-05	5.32384e-05	3.53178e-05	4.84058e-05	4.38106e-05	4.92601e-05	4.91047e-05	4.84876e-05	4.29842e-05	3.79121e-05	3.80034e-05
					4.50392e-05	3.36065e-05	4.60732e-05	3.97642e-05	4.01169e-05	4.56158e-05	5.09566e-05	4.42945e-05	3.81764e-05	4.8156e-05	4.61162e-05	4.21553e-05	3.9655e-05	4.59812e-05	4.56304e-05	4.03859e-05	3.49944e-05	4.15895e-05	3.10033e-05	4.27405e-05	4.02612e-05	4.60811e-05	4.89547e-05	3.91595e-05	3.55551e-05	3.75759e-05	3.76398e-05	4.49631e-05	4.46304e-05	3.93117e-05	4.72192e-05	3.76195e-05	4.71016e-05	3.58282e-05	4.50668e-05	5.21618e-05	3.39474e-05	4.71873e-05	4.34734e-05	4.89368e-05	4.75769e-05	4.69297e-05	3.94096e-05	3.62678e-05	3.69051e-05
					4.46032e-05	3.26698e-05	4.46754e-05	3.78085e-05	3.38646e-05	4.01295e-05	4.79034e-05	4.0012e-05	3.56071e-05	4.55235e-05	4.29374e-05	4.20045e-05	3.6417e-05	3.89748e-05	4.31883e-05	4.0307e-05	3.17633e-05	3.5121e-05	2.58041e-05	4.25309e-05	2.97948e-05	3.45165e-05	4.86357e-05	3.751e-05	3.23671e-05	3.66808e-05	3.72071e-05	3.78384e-05	4.08144e-05	3.70659e-05	4.22636e-05	3.50659e-05	4.65826e-05	3.45475e-05	4.4535e-05	4.37623e-05	3.23596e-05	4.60261e-05	4.16074e-05	4.73737e-05	3.72797e-05	4.69181e-05	3.89727e-05	2.77942e-05	3.46128e-05
					3.79386e-05	2.95701e-05	4.37671e-05	3.25257e-05	3.22496e-05	3.79194e-05	3.65488e-05	3.95565e-05	3.55057e-05	3.47956e-05	3.71679e-05	3.2804e-05	3.19225e-05	3.77627e-05	3.28728e-05	4.02239e-05	2.4508e-05	2.70591e-05	2.18481e-05	3.4581e-05	2.94902e-05	3.41582e-05	4.2082e-05	2.38515e-05	2.32988e-05	3.36584e-05	3.3255e-05	3.60741e-05	3.22792e-05	2.98896e-05	3.89634e-05	3.39767e-05	3.91343e-05	3.2851e-05	3.48429e-05	4.2946e-05	3.08633e-05	3.30647e-05	3.75259e-05	3.97087e-05	3.58077e-05	4.41533e-05	3.59208e-05	1.65407e-05	3.22114e-05
[truncated: 955 more columns]

## Sheet: Fig3d
top_n	vault_brain	vault_face	vault_bmd
10	0.6	0.7	0.6
11	0.545455	0.727273	0.636364
12	0.583333	0.75	0.583333
13	0.615385	0.769231	0.615385
14	0.571429	0.714286	0.714286
15	0.6	0.666667	0.733333
16	0.6875	0.6875	0.6875
17	0.705882	0.705882	0.647059
18	0.722222	0.666667	0.611111
19	0.736842	0.631579	0.631579
20	0.75	0.6	0.6
21	0.714286	0.571429	0.619048
22	0.681818	0.590909	0.590909
23	0.695652	0.608696	0.565217
24	0.708333	0.583333	0.583333
25	0.72	0.64	0.56
26	0.692308	0.615385	0.576923
27	0.666667	0.62963	0.62963
28	0.678571	0.678571	0.642857
29	0.724138	0.724138	0.655172
30	0.733333	0.733333	0.633333
31	0.709677	0.741935	0.612903
32	0.6875	0.75	0.625
33	0.69697	0.757576	0.606061
34	0.676471	0.735294	0.588235
35	0.657143	0.742857	0.6
36	0.638889	0.722222	0.583333
37	0.621622	0.702703	0.567568
38	0.631579	0.684211	0.578947
39	0.615385	0.692308	0.589744
40	0.625	0.7	0.575
41	0.609756	0.707317	0.560976
42	0.619048	0.690476	0.547619
43	0.604651	0.674419	0.534884
44	0.590909	0.681818	0.522727
45	0.577778	0.666667	0.511111
46	0.565217	0.652174	0.5
47	0.553191	0.638298	0.489362
48	0.541667	0.645833	0.5
49	0.530612	0.632653	0.510204
50	0.52	0.62	0.5
51	0.529412	0.627451	0.490196
52	0.519231	0.615385	0.5
53	0.528302	0.622642	0.509434
54	0.537037	0.62963	0.518519
55	0.527273	0.618182	0.509091
56	0.535714	0.625	0.5
57	0.526316	0.631579	0.526316
58	0.534483	0.62069	0.534483
59	0.542373	0.610169	0.525424
60	0.566667	0.616667	0.55
61	0.557377	0.606557	0.540984
62	0.548387	0.612903	0.532258
63	0.555556	0.603175	0.539683
64	0.546875	0.59375	0.546875
65	0.553846	0.6	0.538462
66	0.560606	0.606061	0.560606
67	0.552239	0.61194	0.58209
68	0.573529	0.617647	0.588235
69	0.594203	0.637681	0.608696
70	0.585714	0.642857	0.614286
71	0.591549	0.647887	0.605634
72	0.583333	0.652778	0.597222
73	0.575342	0.643836	0.60274
74	0.581081	0.635135	0.608108
75	0.573333	0.626667	0.6
76	0.565789	0.631579	0.605263
77	0.558442	0.623377	0.597403
78	0.564103	0.628205	0.602564
79	0.56962	0.632911	0.607595
80	0.575	0.65	0.6125
81	0.567901	0.641975	0.604938
82	0.585366	0.634146	0.609756
83	0.590361	0.650602	0.60241
84	0.583333	0.642857	0.607143
85	0.588235	0.647059	0.611765
86	0.581395	0.651163	0.604651
87	0.574713	0.643678	0.609195
88	0.579545	0.636364	0.602273
89	0.573034	0.629213	0.595506
90	0.566667	0.644444	0.588889
91	0.56044	0.648352	0.604396
92	0.565217	0.641304	0.608696
93	0.569892	0.645161	0.612903
94	0.56383	0.648936	0.606383
95	0.578947	0.642105	0.610526
96	0.572917	0.645833	0.604167
97	0.56701	0.649485	0.618557
98	0.571429	0.663265	0.612245
99	0.585859	0.666667	0.616162
100	0.58	0.67	0.61
101	0.574257	0.663366	0.60396
102	0.568627	0.656863	0.607843
103	0.563107	0.660194	0.61165
104	0.557692	0.653846	0.605769
105	0.552381	0.657143	0.6
106	0.54717	0.669811	0.603774
107	0.542056	0.672897	0.607477
108	0.537037	0.666667	0.611111
109	0.53211	0.669725	0.605505
110	0.527273	0.663636	0.6
111	0.522523	0.657658	0.594595
112	0.535714	0.651786	0.598214
113	0.548673	0.663717	0.60177
114	0.54386	0.657895	0.596491
115	0.547826	0.66087	0.591304
116	0.543103	0.672414	0.586207
117	0.538462	0.666667	0.581197
118	0.542373	0.669492	0.584746
119	0.546218	0.672269	0.588235
120	0.55	0.675	0.6
121	0.553719	0.677686	0.603306
122	0.54918	0.672131	0.606557
123	0.544715	0.666667	0.617886
124	0.540323	0.669355	0.620968
125	0.536	0.672	0.616
126	0.531746	0.674603	0.619048
127	0.527559	0.669291	0.622047
128	0.523438	0.664062	0.625
129	0.534884	0.666667	0.627907
130	0.546154	0.676923	0.630769
131	0.557252	0.679389	0.633588
132	0.568182	0.689394	0.643939
133	0.571429	0.691729	0.646617
134	0.567164	0.686567	0.649254
135	0.562963	0.681481	0.644444
136	0.566176	0.676471	0.639706
137	0.569343	0.671533	0.642336
138	0.572464	0.666667	0.637681
139	0.57554	0.669065	0.647482
140	0.578571	0.671429	0.65
141	0.58156	0.673759	0.64539
142	0.577465	0.669014	0.65493
143	0.58042	0.664336	0.657343
144	0.576389	0.659722	0.659722
145	0.57931	0.662069	0.655172
146	0.582192	0.664384	0.650685
147	0.578231	0.659864	0.653061
148	0.581081	0.662162	0.662162
149	0.577181	0.657718	0.66443
150	0.58	0.66	0.66
151	0.589404	0.662252	0.662252
152	0.592105	0.664474	0.664474
153	0.594771	0.673203	0.666667
154	0.590909	0.668831	0.675325
155	0.587097	0.664516	0.670968
156	0.583333	0.660256	0.666667
157	0.579618	0.656051	0.66879
158	0.575949	0.651899	0.664557
159	0.578616	0.647799	0.672956
160	0.575	0.64375	0.675
161	0.571429	0.639752	0.677019
162	0.567901	0.648148	0.679012
163	0.576687	0.656442	0.680982
164	0.579268	0.658537	0.689024
165	0.587879	0.654545	0.690909
166	0.584337	0.656627	0.686747
167	0.586826	0.652695	0.688623
168	0.583333	0.654762	0.690476
169	0.579882	0.650888	0.692308
170	0.576471	0.647059	0.694118
171	0.573099	0.643275	0.701754
172	0.569767	0.651163	0.697674
173	0.572254	0.647399	0.693642
174	0.574713	0.649425	0.695402
175	0.582857	0.651429	0.697143
176	0.579545	0.653409	0.704545
177	0.581921	0.649718	0.700565
178	0.58427	0.651685	0.707865
179	0.581006	0.648045	0.703911
180	0.583333	0.65	0.705556
181	0.585635	0.651934	0.701657
182	0.582418	0.648352	0.708791
183	0.584699	0.655738	0.710383
184	0.581522	0.652174	0.711957
185	0.583784	0.654054	0.713514
186	0.580645	0.650538	0.709677
187	0.588235	0.657754	0.716578
188	0.590426	0.664894	0.718085
189	0.587302	0.661376	0.714286
190	0.589474	0.663158	0.721053
191	0.591623	0.664921	0.717277
192	0.59375	0.661458	0.71875
193	0.595855	0.668394	0.720207
194	0.592784	0.664948	0.716495
195	0.594872	0.666667	0.723077
196	0.602041	0.668367	0.72449
197	0.609137	0.664975	0.730964
198	0.606061	0.661616	0.737374
199	0.60804	0.663317	0.738693
200	0.605	0.66	0.735
201	0.606965	0.666667	0.736318
202	0.608911	0.668317	0.742574
203	0.605911	0.669951	0.738916
204	0.612745	0.676471	0.735294
205	0.609756	0.673171	0.736585
206	0.606796	0.669903	0.742718
207	0.608696	0.671498	0.743961
208	0.610577	0.668269	0.75
209	0.617225	0.674641	0.751196
210	0.619048	0.671429	0.757143
211	0.620853	0.672986	0.758294
212	0.617925	0.679245	0.759434
213	0.619718	0.680751	0.755869
214	0.621495	0.686916	0.757009
215	0.627907	0.688372	0.762791
216	0.62963	0.685185	0.763889
217	0.626728	0.686636	0.769585
218	0.62844	0.688073	0.770642
219	0.625571	0.684932	0.771689
220	0.622727	0.686364	0.772727
221	0.61991	0.687783	0.773756
222	0.621622	0.684685	0.774775
223	0.618834	0.681614	0.7713
224	0.620536	0.683036	0.767857
225	0.617778	0.68	0.764444
226	0.619469	0.681416	0.765487
227	0.621145	0.682819	0.762115
228	0.622807	0.684211	0.763158
229	0.620087	0.68559	0.764192
230	0.617391	0.686957	0.765217
231	0.614719	0.683983	0.766234
232	0.612069	0.685345	0.762931
233	0.613734	0.686695	0.763948
234	0.611111	0.683761	0.760684
235	0.612766	0.685106	0.761702
236	0.610169	0.682203	0.762712
237	0.607595	0.683544	0.763713
238	0.613445	0.684874	0.760504
239	0.615063	0.686192	0.761506
240	0.620833	0.691667	0.7625
241	0.622407	0.697095	0.763485
242	0.623967	0.694215	0.764463
243	0.621399	0.695473	0.761317
244	0.622951	0.692623	0.762295
245	0.62449	0.689796	0.763265
246	0.630081	0.686992	0.760163
247	0.631579	0.684211	0.757085
248	0.629032	0.685484	0.754032
249	0.630522	0.686747	0.75502
250	0.628	0.688	0.756
251	0.625498	0.689243	0.756972
252	0.626984	0.686508	0.757937
253	0.628458	0.683794	0.754941
254	0.625984	0.681102	0.751969
255	0.627451	0.678431	0.752941
256	0.628906	0.675781	0.753906
257	0.63035	0.677043	0.758755
258	0.631783	0.678295	0.75969
259	0.629344	0.675676	0.756757
260	0.626923	0.673077	0.753846
261	0.632184	0.670498	0.750958
262	0.629771	0.671756	0.748092
263	0.631179	0.676806	0.745247
264	0.628788	0.674242	0.75
265	0.626415	0.675472	0.750943
266	0.62406	0.672932	0.74812
267	0.625468	0.670412	0.752809
268	0.626866	0.671642	0.753731
269	0.628253	0.669145	0.754647
270	0.625926	0.67037	0.755556
271	0.627306	0.675277	0.752768
272	0.625	0.676471	0.75
273	0.630037	0.681319	0.750916
274	0.631387	0.682482	0.751825
275	0.636364	0.683636	0.752727
276	0.634058	0.684783	0.75
277	0.635379	0.685921	0.750903
278	0.633094	0.683453	0.748201
279	0.634409	0.681004	0.749104
280	0.635714	0.682143	0.753571
281	0.633452	0.686833	0.75089
282	0.631206	0.691489	0.748227
283	0.628975	0.69258	0.745583
284	0.626761	0.693662	0.75
285	0.624561	0.691228	0.750877
286	0.622378	0.688811	0.748252
287	0.620209	0.686411	0.745645
288	0.625	0.690972	0.746528
289	0.629758	0.695502	0.750865
290	0.634483	0.696552	0.751724
291	0.635739	0.694158	0.752577
292	0.640411	0.691781	0.753425
293	0.645051	0.692833	0.754266
294	0.642857	0.690476	0.758503
295	0.644068	0.688136	0.759322
296	0.64527	0.689189	0.760135
297	0.649832	0.690236	0.757576
298	0.647651	0.694631	0.755034
299	0.645485	0.692308	0.755853
300	0.646667	0.693333	0.756667
301	0.647841	0.69103	0.760797
302	0.649007	0.692053	0.764901
303	0.653465	0.69637	0.768977
304	0.651316	0.697368	0.766447
305	0.655738	0.695082	0.767213
306	0.653595	0.69281	0.764706
307	0.654723	0.690554	0.765472
308	0.655844	0.691558	0.762987
309	0.653722	0.692557	0.760518
310	0.651613	0.693548	0.76129
311	0.649518	0.697749	0.765273
312	0.647436	0.698718	0.769231
313	0.648562	0.702875	0.769968
314	0.646497	0.700637	0.773885
315	0.650794	0.701587	0.777778
316	0.648734	0.699367	0.778481
317	0.646688	0.700315	0.776025
318	0.644654	0.698113	0.77673
319	0.648903	0.69906	0.774295
320	0.646875	0.696875	0.775
321	0.647975	0.700935	0.772586
322	0.649068	0.698758	0.776398
323	0.653251	0.696594	0.77709
324	0.654321	0.697531	0.777778
325	0.655385	0.698462	0.781538
326	0.653374	0.696319	0.782209
327	0.651376	0.697248	0.779817
328	0.655488	0.698171	0.783537
329	0.653495	0.696049	0.781155
330	0.654545	0.69697	0.778788
331	0.655589	0.697885	0.779456
332	0.656627	0.695783	0.78012
333	0.657658	0.693694	0.777778
334	0.661677	0.697605	0.778443
335	0.659701	0.695522	0.779104
336	0.657738	0.693452	0.776786
337	0.658754	0.694362	0.780415
338	0.659763	0.692308	0.778107
339	0.660767	0.690265	0.778761
340	0.658824	0.688235	0.776471
341	0.656891	0.68915	0.777126
342	0.654971	0.690058	0.777778
343	0.653061	0.688047	0.778426
344	0.65407	0.686047	0.781977
345	0.652174	0.686957	0.77971
346	0.653179	0.684971	0.780347
347	0.654179	0.682997	0.783862
348	0.658046	0.683908	0.784483
349	0.65616	0.684814	0.782235
350	0.66	0.685714	0.782857
351	0.65812	0.683761	0.780627
352	0.65625	0.684659	0.78125
353	0.654391	0.68272	0.779037
354	0.652542	0.686441	0.776836
355	0.653521	0.690141	0.780282
356	0.651685	0.688202	0.77809
357	0.655462	0.691877	0.778711
358	0.656425	0.692737	0.776536
359	0.657382	0.690808	0.777159
360	0.655556	0.691667	0.775
361	0.65651	0.692521	0.778393
362	0.654696	0.690608	0.779006
363	0.655647	0.688705	0.77686
364	0.656593	0.68956	0.774725
365	0.657534	0.687671	0.772603
366	0.655738	0.685792	0.770492
367	0.653951	0.683924	0.771117
368	0.652174	0.682065	0.771739
369	0.650407	0.680217	0.769648
370	0.648649	0.681081	0.767568
371	0.6469	0.679245	0.765499
372	0.647849	0.680108	0.763441
373	0.646113	0.678284	0.766756
374	0.644385	0.676471	0.764706
375	0.642667	0.674667	0.765333
376	0.640957	0.672872	0.765957
377	0.64191	0.671088	0.766578
378	0.640212	0.669312	0.769841
379	0.641161	0.670185	0.76781
380	0.642105	0.673684	0.768421
381	0.64042	0.671916	0.766404
382	0.641361	0.670157	0.764398
383	0.639687	0.671018	0.762402
384	0.638021	0.669271	0.760417
385	0.636364	0.67013	0.758442
386	0.634715	0.670984	0.759067
387	0.635659	0.671835	0.75969
388	0.634021	0.670103	0.757732
389	0.634961	0.66838	0.755784
390	0.635897	0.666667	0.753846
391	0.636829	0.664962	0.751918
392	0.637755	0.665816	0.75
393	0.638677	0.666667	0.753181
394	0.642132	0.664975	0.753807
395	0.640506	0.663291	0.751899
396	0.638889	0.664141	0.75
397	0.639798	0.664987	0.75063
398	0.640704	0.663317	0.751256
399	0.639098	0.661654	0.749373
400	0.6375	0.66	0.7475
401	0.638404	0.663342	0.74813
402	0.636816	0.661692	0.746269
403	0.640199	0.662531	0.744417
404	0.638614	0.660891	0.742574
405	0.637037	0.659259	0.74321
406	0.635468	0.657635	0.743842
407	0.636364	0.65602	0.742015
408	0.637255	0.654412	0.740196
409	0.635697	0.652812	0.738386
410	0.634146	0.65122	0.739024
411	0.632603	0.649635	0.737226
412	0.633495	0.650485	0.735437
413	0.634383	0.651332	0.733656
414	0.63285	0.649758	0.731884
415	0.631325	0.648193	0.73253
416	0.629808	0.646635	0.733173
417	0.630695	0.645084	0.733813
418	0.629187	0.643541	0.732057
419	0.627685	0.642005	0.732697
420	0.62619	0.640476	0.730952
421	0.627078	0.64133	0.733967
422	0.627962	0.63981	0.732227
423	0.628842	0.638298	0.730496
424	0.629717	0.639151	0.728774
425	0.630588	0.64	0.727059
426	0.629108	0.640845	0.725352
427	0.627635	0.641686	0.725995
428	0.630841	0.642523	0.728972
429	0.631702	0.645688	0.727273
430	0.630233	0.644186	0.727907
431	0.63109	0.642691	0.726218
432	0.631944	0.643519	0.726852
433	0.632794	0.642032	0.725173
434	0.633641	0.642857	0.725806
435	0.632184	0.641379	0.726437
436	0.633028	0.642202	0.724771
437	0.631579	0.640732	0.723112
438	0.63242	0.641553	0.723744
439	0.630979	0.644647	0.724374
440	0.631818	0.647727	0.722727
441	0.630385	0.650794	0.723356
442	0.631222	0.651584	0.723982
443	0.629797	0.650113	0.724605
444	0.628378	0.648649	0.722973
445	0.626966	0.651685	0.723596
446	0.625561	0.652466	0.724215
447	0.624161	0.653244	0.724832
448	0.622768	0.651786	0.723214
449	0.623608	0.650334	0.721604
450	0.622222	0.651111	0.722222
451	0.620843	0.649667	0.722838
452	0.621681	0.650442	0.723451
453	0.622517	0.651214	0.724062
454	0.621145	0.651982	0.722467
455	0.61978	0.650549	0.725275
456	0.618421	0.649123	0.723684
457	0.617068	0.647702	0.722101
458	0.617904	0.646288	0.720524
459	0.616558	0.647059	0.718954
460	0.617391	0.647826	0.717391
461	0.616052	0.64859	0.715835
462	0.614719	0.649351	0.714286
463	0.613391	0.650108	0.714903
464	0.612069	0.653017	0.713362
465	0.615054	0.653763	0.711828
466	0.613734	0.652361	0.712446
467	0.61242	0.653105	0.713062
468	0.613248	0.653846	0.713675
469	0.614072	0.652452	0.712154
470	0.612766	0.653191	0.712766
471	0.611465	0.653928	0.715499
472	0.614407	0.65678	0.716102
473	0.615222	0.655391	0.716702
474	0.613924	0.654008	0.71519
475	0.614737	0.654737	0.713684
476	0.613445	0.653361	0.712185
477	0.612159	0.651992	0.712788
478	0.612971	0.65272	0.715481
479	0.611691	0.651357	0.713987
480	0.610417	0.65	0.716667
481	0.611227	0.650728	0.717256
482	0.609959	0.651452	0.717842
483	0.608696	0.650104	0.716356
484	0.609504	0.64876	0.714876
485	0.608247	0.649485	0.715464
486	0.606996	0.650206	0.713992
487	0.607803	0.650924	0.712526
488	0.606557	0.64959	0.713115
489	0.607362	0.648262	0.713701
490	0.606122	0.646939	0.712245
491	0.604888	0.645621	0.712831
492	0.605691	0.646341	0.711382
493	0.606491	0.64503	0.709939
494	0.607287	0.645749	0.708502
495	0.606061	0.646465	0.709091
496	0.606855	0.647177	0.711694
497	0.605634	0.647887	0.710262
498	0.606426	0.646586	0.710843
499	0.60521	0.647295	0.711423
500	0.606	0.646	0.712

## Sheet: Fig4c
BMP					FGF					Wnt					Retinoic acid
node	x_position	y_position	label		node	x_position	y_position	label		node	x_position	y_position	label		node	x_position	y_position	label
ACVR1	0.330615	0.731118	context		FGF10	0.597746	0.653625	1perc		CCND1	0.350923	0.391502	5perc		ALDH1A1	0.503231	0.53354	1perc
ACVR2A	0.461692	0.728399	context		FGF12	0.439139	0.185952	5perc		CDH13	0.730308	0.109289	1perc		CYP26A1	0.434	0.46646	1perc
ACVR2B	0.339846	0.58429	context		FGF18	0.425307	0.667221	1perc		CDH19	0.806923	0.191107	5perc		CYP26B1	0.559538	0.368634	1perc
BAMBI	0.473692	0.850755	5perc		FGF9	0.528586	0.827644	1perc		CTNNB1	0.658308	0.262253	context		RDH10	0.477385	0.189752	1perc
BMP2	0.424769	0.52855	1perc		FGFR1	0.511988	0.41435	context		DAAM1	0.277077	0.613241	5perc		RDH14	0.536462	0.824224	1perc
BMP4	0.532769	0.512236	1perc		FGFR2	0.395799	0.425227	context		DAAM2	0.186615	0.589526	1perc
BMP5	0.400769	0.369486	1perc		FGFR3	0.546107	0.21858	context		DVL1	0.454308	0.494664	context		node1	node2	combined_score
BMP7	0.488462	0.425227	1perc							DVL2	0.382308	0.574111	context		ALDH1A1	CYP26B1	0.964
BMPER	0.306615	0.266163	1perc		node1	node2	combined_score			DVL3	0.430308	0.705731	context		ALDH1A1	CYP26A1	0.968
BMPR1A	0.410923	0.635952	context		FGF10	FGF9	0.528			FZD4	0.572462	0.698617	5perc		ALDH1A1	RDH10	0.969
BMPR1B	0.295538	0.50136	context		FGF10	FGF18	0.551			FZD7	0.522615	0.591897	5perc		ALDH1A1	RDH14	0.403
BMPR2	0.261385	0.61284	5perc		FGF10	FGFR3	0.981			LGR5	0.380462	0.26581	context		CYP26A1	CYP26B1	0.919
FBN1	0.661077	0.316465	1perc		FGF10	FGFR1	0.999			LRP5	0.593692	0.518379	1perc		CYP26A1	RDH14	0.422
FBN2	0.721077	0.452417	1perc		FGF10	FGFR2	0.999			LRP6	0.543846	0.377273	context		CYP26A1	RDH10	0.978
GDF5	0.479231	0.313746	1perc		FGF12	FGF18	0.496			PPP3CA	0.694308	0.753162	5perc		CYP26B1	RDH14	0.424
GDF6	0.163538	0.722961	1perc		FGF12	FGFR3	0.664			PRICKLE2	0.302	0.768577	5perc		CYP26B1	RDH10	0.751
NOG	0.316769	0.398036	5perc		FGF12	FGFR1	0.771			ROR1	0.626	0.840909	context
SMAD1	0.333385	0.888822	5perc		FGF12	FGFR2	0.701			ROR2	0.495846	0.817194	context
TGFB2	0.597385	0.759668	1perc		FGF18	FGF9	0.589			RSPO2	0.456154	0.194664	1perc
TGFBR1	0.539231	0.674018	context		FGF18	FGFR3	0.998			RSPO3	0.543846	0.201779	1perc
TGFBR2	0.622308	0.614199	context		FGF18	FGFR2	0.999			SFRP2	0.700769	0.6583	5perc
THSD4	0.763538	0.334139	5perc		FGF18	FGFR1	0.999			SOST	0.777385	0.510079	5perc
					FGF9	FGFR3	0.999			WNT16	0.699846	0.424704	1perc
node1	node2	combined_score			FGF9	FGFR2	0.999			WNT3A	0.537385	0.482806	5perc
ACVR1	ACVR2A	0.999			FGF9	FGFR1	0.999			WNT5A	0.458	0.574111	1perc
ACVR1	BMP4	0.998			FGFR1	FGFR3	0.854			WNT8A	0.644462	0.684387	5perc
ACVR1	GDF6	0.52			FGFR1	FGFR2	0.853			WNT9A	0.728462	0.564625	5perc
ACVR1	SMAD1	0.978			FGFR2	FGFR3	0.987
ACVR1	NOG	0.834								node1	node2	combined_score
ACVR1	ACVR2B	0.993								CCND1	DVL2	0.508
ACVR1	TGFBR2	0.81								CCND1	DVL3	0.419
ACVR1	TGFB2	0.558								CCND1	FZD4	0.427
ACVR1	BMP5	0.977								CCND1	SFRP2	0.487
ACVR1	BMPR1A	0.999								CCND1	FZD7	0.526
ACVR1	GDF5	0.821								CCND1	LGR5	0.596
ACVR1	BMPR2	0.999								CCND1	DVL1	0.618
ACVR1	BAMBI	0.972								CCND1	LRP6	0.632
ACVR1	BMP2	0.992								CCND1	WNT5A	0.638
ACVR1	BMP7	0.999								CCND1	LRP5	0.659
ACVR1	BMPR1B	0.995								CCND1	WNT3A	0.694
ACVR1	BMPER	0.487								CCND1	CTNNB1	0.972
ACVR1	TGFBR1	0.96								CDH13	CDH19	0.609
ACVR2A	TGFB2	0.466								CDH13	CTNNB1	0.858
ACVR2A	TGFBR2	0.544								CDH19	CTNNB1	0.767
ACVR2A	BAMBI	0.614								CTNNB1	DVL2	0.93
ACVR2A	NOG	0.645								CTNNB1	WNT16	0.785
ACVR2A	SMAD1	0.677								CTNNB1	LRP6	0.992
ACVR2A	GDF6	0.961								CTNNB1	WNT5A	0.869
ACVR2A	BMP5	0.98								CTNNB1	LGR5	0.768
ACVR2A	GDF5	0.986								CTNNB1	WNT9A	0.761
ACVR2A	BMPR1B	0.987								CTNNB1	SFRP2	0.838
ACVR2A	TGFBR1	0.988								CTNNB1	RSPO2	0.615
ACVR2A	BMPR2	0.994								CTNNB1	WNT3A	0.976
ACVR2A	BMP4	0.997								CTNNB1	FZD7	0.808
ACVR2A	BMPR1A	0.998								CTNNB1	LRP5	0.992
ACVR2A	ACVR2B	0.998								CTNNB1	SOST	0.853
ACVR2A	BMP7	0.999								CTNNB1	DVL3	0.887
ACVR2A	BMP2	0.999								CTNNB1	RSPO3	0.738
ACVR2B	BMP4	0.993								CTNNB1	ROR2	0.548
ACVR2B	GDF6	0.961								CTNNB1	DVL1	0.994
ACVR2B	SMAD1	0.651								CTNNB1	DAAM1	0.455
ACVR2B	NOG	0.618								CTNNB1	WNT8A	0.802
ACVR2B	TGFB2	0.448								CTNNB1	FZD4	0.83
ACVR2B	BAMBI	0.642								CTNNB1	PRICKLE2	0.446
ACVR2B	BMPER	0.67								DAAM1	DVL2	0.978
ACVR2B	TGFBR2	0.831								DAAM1	WNT5A	0.797
ACVR2B	BMPR2	0.951								DAAM1	WNT3A	0.405
ACVR2B	BMPR1B	0.978								DAAM1	FZD7	0.7
ACVR2B	BMP5	0.979								DAAM1	LRP5	0.426
ACVR2B	GDF5	0.985								DAAM1	DVL3	0.948
ACVR2B	BMPR1A	0.995								DAAM1	DVL1	0.999
ACVR2B	BMP7	0.998								DAAM1	PRICKLE2	0.61
ACVR2B	TGFBR1	0.999								DAAM1	DAAM2	0.909
ACVR2B	BMP2	0.999								DAAM2	DVL2	0.936
BAMBI	BMP4	0.521								DAAM2	WNT5A	0.445
BAMBI	NOG	0.484								DAAM2	DVL3	0.935
BAMBI	TGFBR2	0.71								DAAM2	DVL1	0.99
BAMBI	TGFB2	0.412								DAAM2	PRICKLE2	0.486
BAMBI	BMP5	0.411								DVL1	DVL2	0.991
BAMBI	BMPR1A	0.956								DVL1	WNT16	0.526
BAMBI	BMPR2	0.436								DVL1	LRP6	0.998
BAMBI	BMP7	0.459								DVL1	WNT5A	0.961
BAMBI	BMPER	0.461								DVL1	LGR5	0.461
BAMBI	BMP2	0.644								DVL1	WNT9A	0.566
BAMBI	BMPR1B	0.954								DVL1	SFRP2	0.587
BAMBI	TGFBR1	0.988								DVL1	RSPO2	0.571
BMP2	BMP4	0.97								DVL1	WNT3A	0.966
BMP2	SMAD1	0.76								DVL1	FZD7	0.992
BMP2	NOG	0.999								DVL1	LRP5	0.999
BMP2	TGFBR2	0.508								DVL1	SOST	0.59
BMP2	TGFB2	0.722								DVL1	DVL3	0.966
BMP2	BMP5	0.472								DVL1	RSPO3	0.59
BMP2	BMPR1A	0.999								DVL1	ROR1	0.494
BMP2	GDF5	0.896								DVL1	ROR2	0.58
BMP2	BMPR2	0.999								DVL1	WNT8A	0.743
BMP2	TGFBR1	0.747								DVL1	FZD4	0.953
BMP2	BMPER	0.895								DVL1	PRICKLE2	0.993
BMP2	BMP7	0.988								DVL2	WNT16	0.408
BMP2	BMPR1B	0.999								DVL2	ROR2	0.414
BMP4	SMAD1	0.487								DVL2	SFRP2	0.486
BMP4	FBN2	0.506								DVL2	WNT9A	0.494
BMP4	GDF5	0.535								DVL2	WNT8A	0.701
BMP4	TGFBR2	0.58								DVL2	LRP5	0.88
BMP4	BMP5	0.679								DVL2	WNT3A	0.916
BMP4	FBN1	0.742								DVL2	FZD7	0.964
BMP4	TGFBR1	0.791								DVL2	PRICKLE2	0.971
BMP4	BMPER	0.926								DVL2	WNT5A	0.978
BMP4	BMP7	0.978								DVL2	FZD4	0.985
BMP4	BMPR1A	0.999								DVL2	DVL3	0.99
BMP4	BMPR2	0.999								DVL2	LRP6	0.993
BMP4	BMPR1B	0.999								DVL3	WNT16	0.408
BMP4	NOG	0.999								DVL3	LRP6	0.915
BMP5	FBN1	0.708								DVL3	WNT5A	0.913
BMP5	NOG	0.985								DVL3	WNT9A	0.413
BMP5	TGFBR2	0.422								DVL3	SFRP2	0.43
BMP5	TGFBR1	0.458								DVL3	WNT3A	0.888
BMP5	BMPER	0.527								DVL3	FZD7	0.962
BMP5	FBN2	0.555								DVL3	LRP5	0.852
BMP5	BMPR1B	0.977								DVL3	ROR2	0.409
BMP5	BMPR2	0.99								DVL3	WNT8A	0.648
BMP5	BMPR1A	0.991								DVL3	FZD4	0.946
BMP7	SMAD1	0.709								DVL3	PRICKLE2	0.962
BMP7	FBN1	0.86								FZD4	WNT16	0.916
BMP7	NOG	0.999								FZD4	LRP6	0.999
BMP7	TGFBR2	0.533								FZD4	WNT5A	0.999
BMP7	TGFB2	0.516								FZD4	LGR5	0.413
BMP7	BMPR1A	0.999								FZD4	WNT9A	0.875
BMP7	GDF5	0.714								FZD4	SFRP2	0.699
BMP7	BMPR2	0.999								FZD4	WNT3A	0.973
BMP7	FBN2	0.606								FZD4	FZD7	0.562
BMP7	TGFBR1	0.769								FZD4	LRP5	0.999
BMP7	BMPER	0.835								FZD4	SOST	0.488
BMP7	BMPR1B	0.999								FZD4	ROR1	0.769
BMPER	NOG	0.56								FZD4	ROR2	0.819
BMPER	BMPR1A	0.673								FZD4	WNT8A	0.923
BMPER	GDF5	0.594								FZD4	PRICKLE2	0.417
BMPER	BMPR2	0.678								FZD7	WNT16	0.816
BMPER	BMPR1B	0.51								FZD7	LRP6	0.989
BMPR1A	GDF6	0.985								FZD7	WNT5A	0.998
BMPR1A	SMAD1	0.967								FZD7	LGR5	0.5
BMPR1A	NOG	0.858								FZD7	WNT9A	0.855
BMPR1A	TGFBR2	0.728								FZD7	SFRP2	0.74
BMPR1A	TGFB2	0.511								FZD7	RSPO2	0.542
BMPR1A	TGFBR1	0.552								FZD7	WNT3A	0.938
BMPR1A	BMPR1B	0.997								FZD7	PRICKLE2	0.483
BMPR1A	GDF5	0.998								FZD7	RSPO3	0.637
BMPR1A	BMPR2	0.999								FZD7	ROR1	0.781
BMPR1B	GDF6	0.989								FZD7	ROR2	0.808
BMPR1B	SMAD1	0.946								FZD7	WNT8A	0.831
BMPR1B	NOG	0.867								FZD7	LRP5	0.942
BMPR1B	TGFBR2	0.519								LGR5	LRP6	0.737
BMPR1B	TGFB2	0.469								LGR5	WNT5A	0.518
BMPR1B	GDF5	0.999								LGR5	LRP5	0.556
BMPR1B	BMPR2	0.999								LGR5	WNT3A	0.687
BMPR2	GDF6	0.973								LGR5	RSPO3	0.987
BMPR2	SMAD1	0.942								LGR5	RSPO2	0.999
BMPR2	NOG	0.749								LRP5	WNT16	0.919
BMPR2	TGFB2	0.761								LRP5	LRP6	0.999
BMPR2	GDF5	0.995								LRP5	WNT5A	0.993
BMPR2	TGFBR1	0.722								LRP5	WNT9A	0.896
FBN1	NOG	0.407								LRP5	SFRP2	0.886
FBN1	THSD4	0.5								LRP5	RSPO2	0.519
FBN1	GDF5	0.684								LRP5	WNT3A	0.999
FBN1	TGFB2	0.77								LRP5	ROR1	0.459
FBN1	FBN2	0.909								LRP5	RSPO3	0.492
FBN1	TGFBR2	0.916								LRP5	ROR2	0.545
FBN1	TGFBR1	0.931								LRP5	WNT8A	0.901
FBN2	TGFBR2	0.744								LRP5	SOST	0.999
FBN2	TGFB2	0.459								LRP6	WNT16	0.882
FBN2	GDF5	0.547								LRP6	ROR2	0.459
FBN2	TGFBR1	0.741								LRP6	RSPO2	0.522
GDF5	NOG	0.997								LRP6	RSPO3	0.652
GDF5	TGFBR2	0.445								LRP6	SFRP2	0.797
GDF5	TGFBR1	0.509								LRP6	WNT9A	0.809
GDF6	TGFBR1	0.439								LRP6	WNT8A	0.898
GDF6	NOG	0.973								LRP6	WNT5A	0.953
NOG	TGFB2	0.402								LRP6	WNT3A	0.999
NOG	TGFBR1	0.467								LRP6	SOST	0.999
SMAD1	TGFBR1	0.614								PRICKLE2	WNT5A	0.568
TGFB2	TGFBR2	0.999								ROR1	WNT5A	0.995
TGFB2	TGFBR1	0.998								ROR1	WNT3A	0.627
TGFBR1	TGFBR2	0.999								ROR1	ROR2	0.925
										ROR2	WNT5A	0.998
										ROR2	SFRP2	0.46
										ROR2	WNT3A	0.52
										ROR2	WNT8A	0.588
										RSPO2	WNT5A	0.488
										RSPO2	WNT8A	0.452
										RSPO2	RSPO3	0.577
										RSPO2	WNT3A	0.611
										RSPO3	WNT16	0.479
										RSPO3	WNT5A	0.519
										RSPO3	WNT3A	0.777
										SFRP2	WNT16	0.834
										SFRP2	WNT5A	0.91
										SFRP2	WNT9A	0.85
										SFRP2	SOST	0.515
										SFRP2	WNT8A	0.812
										SFRP2	WNT3A	0.936
										SOST	WNT16	0.596
										SOST	WNT5A	0.53
										SOST	WNT3A	0.863
										SOST	WNT8A	0.518
										WNT16	WNT9A	0.599
										WNT16	WNT8A	0.704
										WNT16	WNT5A	0.734
										WNT16	WNT3A	0.744
										WNT3A	WNT5A	0.534
										WNT3A	WNT9A	0.743
										WNT3A	WNT8A	0.582
										WNT5A	WNT8A	0.547
										WNT5A	WNT9A	0.728
										WNT8A	WNT9A	0.619

## Sheet: Fig5c
category	prop_snp	prop_h2	prop_h2_std_error	enrichment	enrichment_std_error	enrichment_p
loss.dn	0.00677284	0.140208	0.044016	20.7015	6.49889	0.000687129
loss.up	0.0071008	0.0324503	0.0377419	4.56995	5.31516	0.50708
depletion.dn	0.00732592	0.148568	0.0462608	20.2797	6.31468	0.00124913
depletion.up	0.00334046	0.0505832	0.0278981	15.1426	8.35159	0.0837185
all	0.0370037	0.424782	0.109346	11.4794	2.955	5.29e-05
